# Supplementary material for: Transcriptome in paraffin samples for the diagnosis and prognosis of adrenocortical carcinoma
Source: Eur J Endocrinol. 2022 Mar 10;186(6):607–17. doi: 10.1530/EJE-21-1228 (PMC9066577; doi:10.1530/EJE-21-1228)
Supplement: Supplementary Table S1. Individual patient clinical data. [file supplementary_table_1.xlsx]

## Sheet: Supplementary Table S1
Cohort	Sample_ID	Age	Sex	Diagnosis	Oncocytic_tumor	Cortisol_secretion	Weiss_score	Lin_Weiss_Bisceglia_score	ENSAT_Stage	Resection_status	Ki67	DFS	DFS_event	OS	OS_event
training	ACT-1	24	M	ACC	no	no	7	NA	2	R0	NA	60.25	0	60.25	0
training	ACT-2	31	F	ACC	no	no	6	NA	2	R0	NA	146.66	0	146.66	0
training	ACT-3	61	F	ACC	no	no	7	NA	2	R0	NA	5.59	1	63.9	0
training	ACT-4	66	F	ACA	no	yes	0	NA	1	R0	NA	NA	NA	NA	NA
training	ACT-5	89	M	ACA	no	yes	0	NA	1	R0	NA	NA	NA	NA	NA
training	ACT-6a	67	F	ACC	no	yes	7	NA	2	R0	NA	3.25	0	3.25	1
intratumor_heterogeneity	ACT-6b	67	F	ACC	no	yes	NA	NA	2	R0	NA	3.25	0	3.25	1
training	ACT-7	29	F	ACC	no	yes	3	NA	1	R0	5	122.51	0	122.51	0
training	ACT-8	34	F	ACC	no	yes	7	NA	1	R0	10	136.84	0	136.84	0
training	ACT-9	37	F	ACC	yes	yes	5	1 minor + 1 major criteria	2	R0	5	134.37	0	134.37	0
training	ACT-10	61	M	ACA	no	yes	0	NA	2	R0	NA	129.64	0	129.64	0
training	ACT-11	67	F	ACC	no	no	9	NA	3	R0	10	2	1	15.01	1
training	ACT-12	50	F	ACA	no	yes	0	NA	1	R0	NA	125.83	0	125.83	0
training	ACT-13	34	F	ACA	no	no	0	NA	1	R0	NA	NA	NA	NA	NA
training	ACT-14	54	F	ACA	no	yes	0	NA	1	R0	NA	NA	NA	NA	NA
training	ACT-15	36	F	ACA	no	yes	0	NA	1	R0	NA	NA	NA	NA	NA
training	ACT-16	50	F	ACC	yes	no	4	1 major	1	R0	5	120.54	0	120.54	0
training	ACT-17	42	F	ACA	no	yes	0	NA	2	R0	NA	31.24	0	31.24	0
training	ACT-18	49	M	ACC	no	no	5	NA	2	R0	5	114.27	0	114.27	0
training	ACT-19	35	F	ACC	no	yes	6	NA	2	R0	3	111.11	0	111.11	0
training	ACT-20	28	M	ACA	yes	yes	3	0	1	R0	1	31.87	0	31.87	0
training	ACT-21	34	M	ACC	no	yes	9	NA	4	RX	70	0	1	1.81	1
training	ACT-22	55	F	ACC	no	yes	6	NA	4	RX	7	0	1	3.55	1
training	ACT-23	63	F	ACC	no	yes	6	NA	2	R0	5	103.23	0	103.23	0
training	ACT-24	55	F	ACC	no	no	7	NA	2	R0	6	100.47	0	100.47	0
training	ACT-25	55	M	ACC	no	yes	9	NA	3	RX	60	11.5	1	24.34	1
training	ACT-26	85	F	ACA	no	yes	1	NA	2	R0	NA	4.27	0	4.27	0
training	ACT-27	31	F	ACC	no	no	7	NA	2	R0	5	101.88	0	101.88	0
training	ACT-28	42	F	ACC	yes	no	3	1 major criteria	3	R0	2	100.07	0	100.07	0
training	ACT-29	60	F	ACA	no	yes	2	NA	1	R0	1	106.35	0	106.35	0
training	ACT-30	50	F	ACA	no	yes	2	NA	1	R0	1	19.58	0	19.58	0
training	ACT-31	67	M	ACA	no	yes	0	NA	1	R0	3	3.19	0	3.19	0
training	ACT-32	53	F	ACC	yes	yes	3	1 major criteria	1	R0	2	30.88	0	30.88	0
training	ACT-33	36	F	ACC	no	yes	6	NA	2	R0	15	8.38	0	8.38	0
training	ACT-34	25	F	ACA	no	yes	2	NA	1	R0	2	9.33	0	9.33	0
training	ACT-35	62	F	ACA	no	no	1	NA	1	R0	NA	NA	NA	NA	NA
training	ACT-36	33	F	ACA	no	yes	1	NA	1	R0	NA	NA	NA	NA	NA
training	ACT-37	57	M	ACC	yes	no	8	3 major + 3 minor criteria	3	R0	8	94.46	0	94.46	0
training	ACT-38	31	F	ACC	no	no	3	NA	2	R0	5	85.55	0	85.55	0
training	ACT-39	66	F	ACC	no	no	6	NA	3	R1	NA	0	1	4.01	1
training	ACT-40	54	M	ACC	no	yes	7	NA	3	R0	NA	92.98	0	92.98	0
training	ACT-41	58	F	ACC	no	yes	8	NA	4	R0	15	0	1	12.12	1
training	ACT-42	35	F	ACC	no	yes	5	NA	2	R0	20	91.2	0	91.2	0
training	ACT-43	62	F	ACA	no	no	0	NA	1	R0	NA	62.52	0	62.52	0
training	ACT-44	29	M	ACA	no	no	1	NA	2	R0	NA	67.84	0	67.84	0
training	ACT-45	36	F	ACC	no	no	7	NA	2	R0	9	16.39	1	76.58	1
training	ACT-46a	34	M	Uncertain malignant potential ACT	yes	no	3	1 minor criteria	1	R0	3	33.38	0	33.38	0
intratumor_heterogeneity	ACT-46b	34	M	Uncertain malignant potential ACT	yes	no	NA	NA	1	R0	3	33.38	0	33.38	0
training	ACT-47	36	F	ACA	yes	yes	3	0	1	R0	1	85.06	0	85.06	0
training	ACT-48	51	M	ACA	yes	yes	3	0	1	R0	1	23.59	0	23.59	0
training	ACT-49	53	F	ACC	no	yes	8	NA	3	R1	20	3.75	1	27.66	1
training	ACT-50	40	F	ACC	no	yes	7	NA	2	R0	50	80	0	80	0
training	ACT-51	51	F	ACA	no	yes	1	NA	1	R0	1	49.94	0	49.94	0
training	ACT-52	44	F	ACC	no	yes	3	NA	1	R0	3	72.61	0	72.61	0
training	ACT-53	33	M	Uncertain malignant potential ACT	yes	no	4	1 minor criteria	2	R0	5	76.71	0	76.71	0
training	ACT-54	59	F	ACA	yes	yes	2	0	1	R0	1	68.27	0	68.27	0
training	ACT-55	29	F	ACA	no	yes	1	NA	1	R0	1	58.41	0	58.41	0
training	ACT-56	35	F	ACC	no	yes	9	NA	3	R0	30	2.99	1	15.87	1
training	ACT-57	31	F	ACA	no	yes	0	NA	1	R0	1	57.2	0	57.2	0
training	ACT-58	39	F	ACA	yes	yes	2	0	1	R0	3	51.88	0	51.88	0
training	ACT-59	58	M	ACA	no		0	NA	1	R0	4	64.89	0	64.89	0
training	ACT-60	37	F	ACA	no	yes	2	0	1	R0	2	2.63	0	2.63	0
training	ACT-61	52	M	ACA	yes	yes	2	0	1	R0	1	19.32	0	19.32	0
training	ACT-62	73	F	ACC	no	yes	8	NA	2	RX	25	65.22	0	65.22	0
training	ACT-63	30	F	Uncertain malignant potential ACT	yes	no	5	3 minor criteria	2	R0	1	60.55	0	60.55	0
training	ACT-64a	61	F	ACC	no	yes	4	NA	2	R0	23	60.42	0	60.42	0
intratumor_heterogeneity	ACT-64b	61	F	ACC	no	yes	NA	NA	2	R0	2	60.42	0	60.42	0
training	ACT-65a	50	F	ACC	no	no	6	NA	4	R0	15	0	1	35.42	1
intratumor_heterogeneity	ACT-65b	50	F	ACC	no	no	NA	NA	4	R0	15	0	1	35.42	1
training	ACT-66a	47	F	ACC	no	yes	7	NA	3	R0	50	13.47	1	31.34	1
intratumor_heterogeneity	ACT-66b	47	F	ACC	no	yes	NA	NA	3	R0	1	13.47	1	31.34	1
training	ACT-67	32	M	Uncertain malignant potential ACT	yes	no	3	1 minor criteria	1	R0	5	60.58	0	60.58	0
training	ACT-68	21	F	ACC	no	yes	8	NA	4	R0	35	0	1	15.11	1
training	ACT-69	53	F	ACC	no	yes	9	NA	2	R0	40	3.19	1	6.83	0
training	ACT-70	34	F	ACC	no	yes	6	NA	2	R0	13	55.49	0	55.49	0
training	ACT-71	43	F	ACC	no	yes	3	NA	1	R0	1	2.66	0	2.66	0
training	ACT-72	55	M	ACC	no	yes	8	NA	3	R0	23	0.26	0	0.26	1
training	ACT-73	33	F	ACA	no	yes	2	NA	1	R0	1	47.31	0	47.31	0
training	ACT-74	56	F	ACA	no	no	1	NA	2	R0	1	46.46	0	46.46	0
training	ACT-75	42	F	ACA	no	yes	1	NA	1	R0	2	46.49	0	46.49	0
training	ACT-76	73	F	ACC	no	yes	8	NA	4	RX	20	0	1	3.09	1
training	ACT-77	62	F	ACA	no	yes	0	NA	1	R0	1	39.23	0	39.23	0
training	ACT-78	46	F	ACA	no	yes	1	NA	1	R0	3	44.25	0	44.25	0
training	ACT-79	35	F	ACA	no	no	1	NA	1	R0	1	43.47	0	43.47	0
training	ACT-80	55	F	ACA	no	yes	1	NA	1	R0	1	NA	NA	NA	NA
training	ACT-81	46	F	ACA	no	yes	0	NA	2	R0	1	3.88	0	3.88	0
training	ACT-82	22	M	ACC	no	yes	9	NA	2	R0	27	15.41	1	40.31	0
training	ACT-83	66	F	ACA	yes	no	2	0	1	R0	2	42.38	0	42.38	0
training	ACT-84a	47	F	ACC	yes	no	4	1 major + 1 minor criteria	2	R0	1	24.94	0	24.94	0
intratumor_heterogeneity	ACT-84b	47	F	ACC	yes	no	NA	NA	2	R0	1	24.94	0	24.94	0
training	ACT-85	70	F	ACC	no	yes	9	NA	3	R0	40	15.61	1	31.54	1
training	ACT-86	65	F	ACC	no	yes	6	NA	2	R0	8	27.89	0	27.89	0
training	ACT-87a	65	F	ACA	no	yes	2	NA	1	R0	3	26.84	0	26.84	0
intratumor_heterogeneity	ACT-87b	65	F	ACA	no	yes	NA	NA	1	R0	3	26.84	0	26.84	0
training	ACT-88	59	M	ACC	no	yes	8	NA	3	R0	8	18.46	1	29.54	0
training	ACT-89a	46	F	ACC	no	yes	7	NA	4	R0	40	0	1	12.32	1
intratumor_heterogeneity	ACT-89b	46	F	ACC	no	yes	NA	NA	4	R0	40	0	1	12.32	1
training	ACT-90	64	F	ACC	no	yes	7	NA	2	R0	15	10.81	1	37.06	0
training	ACT-91	63	F	ACA	yes	no	2	0	2	R0	2	15.31	0	15.31	0
training	ACT-92	37	F	ACA	yes	yes	2	0	1	R0	1	23.75	0	23.75	0
training	ACT-93	58	F	ACA	no	no	1	NA	1	R0	2	22.31	0	22.31	0
training	ACT-94	43	F	ACC	no	no	8	NA	2	R0	30	18.6	0	18.6	0
training	ACT-95	55	M	ACA	no	yes	2	NA	1	R0	1	15.05	0	15.05	0
validation	ACT-96	26	F	ACC	no	yes	NA	NA	2	R0	20	5	1	14	1
validation	ACT-97	65	F	ACC	no	NA	4	NA	1	R0	20	4	1	27	1
validation	ACT-98	81	F	ACC	no	NA	4	NA	3	R0	5	28	0	31	0
validation	ACT-99	44	M	ACC	no	yes	5	NA	3	R0	10	7	1	30	1
validation	ACT-100	53	M	ACC	no	no	NA	NA	2	R0	10	36	1	36	0
validation	ACT-101	46	M	ACC	no	no	NA	NA	2	R0	20	46	1	92	0
validation	ACT-102	80	F	ACC	no	no	NA	NA	3	R2	10	17	1	40	0
validation	ACT-103	46	M	ACC	no	no	3	NA	2	R0	3	39	0	38	0
validation	ACT-104	69	F	ACC	no	yes	5	NA	4	R2	20	0	1	22	1
validation	ACT-105	43	F	ACC	no	NA	9	NA	3	RX	70	2	1	4	1
validation	ACT-106	50	M	ACC	no	NA	9	NA	4	R0	50	3	1	40	0
validation	ACT-107	49	F	ACC	no	NA	8	NA	3	R0	20	11	1	52	1
validation	ACT-108	64	M	ACC	no	no	4	NA	1	R0	5	34	1	72	0
validation	ACT-109	45	M	ACC	no	yes	6	NA	4	R1	30	0	1	27	1
validation	ACT-110	44	F	ACC	no	yes	5	NA	2	R0	5	4	1	30	1
validation	ACT-111	54	F	ACC	no	yes	8	NA	2	RX	10	12	0	12	0
validation	ACT-112	40	F	ACC	no	no	6	NA	2	R0	90	8	1	25	0
validation	ACT-113	20	F	ACC	no	NA	8	NA	4	R1	20	0	1	11	1
validation	ACT-114	36	F	ACC	no	yes	5	NA	3	R0	20	11	1	26	0
validation	ACT-115	44	F	ACC	no	NA	5	NA	1	RX	15	5	1	24	0
validation	ACT-116	55	M	ACC	no	yes	5	NA	2	R0	3	22	1	22	0
validation	ACT-117	39	F	ACC	no	no	4	NA	2	R0	10	11	0	13	0
validation	ACT-118	32	F	ACC	no	no	6	NA	2	R0	5	54	1	219	0
validation	ACT-119	69	M	ACC	no	NA	9	NA	2	RX	20	44	1	120	0
validation	ACT-120	42	F	ACC	no	no	NA	NA	2	R0	15	240	1	274	0
validation	ACT-121	71	F	ACC	no	NA	4	NA	2	R1	30	4	1	5	1
validation	ACT-122	57	F	ACC	no	yes	NA	NA	4	R0	15	3	1	65	0
validation	ACT-123	51	F	ACC	no	NA	7	NA	3	RX	80	3	1	6	1
validation	ACT-124	49	F	ACC	no	no	7	NA	2	R0	30	19	1	58	1
validation	ACT-125	60	M	ACC	no	no	7	NA	2	R0	10	48	0	58	0
validation	ACT-126	49	F	ACC	no	yes	7	NA	3	R0	10	65	0	60	0
validation	ACT-127	39	F	ACC	no	yes	7	NA	2	R0	20	16	1	38	1
validation	ACT-128	57	M	ACC	no	NA	9	NA	2	RX	30	3	1	48	0
validation	ACT-129	43	M	ACC	no	yes	8	NA	3	RX	60	2	1	4	1
validation	ACT-130	35	F	ACC	no	no	8	NA	2	R0	30	5	1	31	1
validation	ACT-131	51	F	ACC	no	yes	7	NA	3	R0	25	2	1	30	1
