# Supplementary material for: Transcriptome in paraffin samples for the diagnosis and prognosis of adrenocortical carcinoma
Source: Eur J Endocrinol. 2022 Mar 10;186(6):607–17. doi: 10.1530/EJE-21-1228 (PMC9066577; doi:10.1530/EJE-21-1228)
Supplement: Supplementary Table S2. Individual transcriptome data. [file supplementary_table_2.csv]

Transcript_ID	ACT-1	ACT-2	ACT-3	ACT-4	ACT-5	ACT-6a	ACT-6b	ACT-7	ACT-8	ACT-9	ACT-10	ACT-11	ACT-12	ACT-13	ACT-14	ACT-15	ACT-16	ACT-17	ACT-18	ACT-19	ACT-20	ACT-21	ACT-22	ACT-23	ACT-24	ACT-25	ACT-26	ACT-27	ACT-28	ACT-29	ACT-30	ACT-31	ACT-32	ACT-33	ACT-34	ACT-35	ACT-36	ACT-37	ACT-38	ACT-39	ACT-40	ACT-41	ACT-42	ACT-43	ACT-44	ACT-45	ACT-46a	ACT-46b	ACT-47
5_8S_rRNA	0	0	0	0	0	0	0	0	0	0	0	0	0	0	0	0	0	0	0	0	0	0	0	0	0	0	0	0	0	0	0	0	0	0	0	0	0	0	0	0	0	0	0	0	0	0	0	0	0
5S_rRNA	0	0	0	0	0	0	0	0	0	0	0	0	0	0	0	0	0	0	0	0	0	0	0	0	0	1	0	0	0	0	0	0	0	0	0	0	0	0	0	0	0	0	0	0	0	0	0	0	0
7SK	9	6	0	40	18	0	1	31	52	0	2	1	23	17	0	5	61	0	14	6	0	1	18	0	20	47	0	0	0	13	0	10	0	37	3	0	9	0	0	13	16	11	0	1	15	0	15	9	16
A1BG	1	6	3	19	0	4	3	3	0	0	3	0	2	5	2	23	5	1	1	1	0	1	4	11	3	19	2	2	9	1	0	1	1	3	12	0	1	0	1	11	20	0	0	1	13	1	0	2	6
A1BG-AS1	30	45	0	7	18	28	5	40	0	25	42	6	8	2	30	45	51	0	2	14	0	25	2	0	24	71	0	37	0	14	0	23	2	13	44	16	28	24	22	120	48	4	13	53	119	6	0	8	29
A1CF	0	0	0	0	0	0	0	0	0	0	0	0	0	0	0	1	0	0	0	0	0	0	0	0	0	0	0	0	0	1	0	0	0	0	0	0	0	0	1035	0	0	1	1	0	0	0	0	1	0
A2M	2280	4874	1342	1810	1612	487	2455	3528	433	3415	3532	1259	1532	745	802	3187	2772	1444	805	1726	1480	279	809	2033	1644	2296	1681	1122	1667	1400	1587	2232	1441	415	1407	1255	1023	782	28528	1996	1321	1669	1731	2923	2344	1983	3561	2605	2024
A2M-AS1	58	69	29	141	38	60	77	60	21	32	8	66	63	118	77	115	69	0	47	108	103	10	64	0	155	39	32	121	0	47	29	92	35	42	56	145	88	26	41	74	48	55	16	0	221	83	114	55	65
A2ML1	37	0	0	0	0	0	0	0	0	14	0	11	0	0	4	0	1	0	0	5	0	12	0	0	38	0	0	0	0	0	0	0	5	0	0	0	0	0	0	3	0	0	2	0	0	3	0	2	0
A2ML1-AS1	0	0	0	0	0	0	1	0	0	0	0	0	0	0	0	0	0	0	0	0	0	0	0	0	0	0	0	0	0	1	0	0	0	0	0	0	0	0	0	0	0	0	0	0	8	0	0	0	0
A2MP1	0	6	0	0	0	0	0	3	0	0	23	0	23	11	0	0	0	45	0	32	0	0	1	0	0	98	0	21	0	4	0	18	1	0	0	0	4	0	0	0	0	0	18	42	0	0	1	0	0
A3GALT2	0	0	0	0	0	0	0	0	0	0	0	0	0	0	0	0	0	0	0	0	0	0	0	0	0	0	0	0	0	0	0	0	0	0	0	0	0	0	0	0	0	0	0	0	0	0	0	0	0
A4GALT	95	38	55	43	120	44	67	135	0	124	122	22	9	19	26	30	8	0	0	13	50	13	36	29	7	12	26	8	69	38	91	92	21	196	39	21	59	106	141	40	12	69	72	0	10	40	23	21	27
AAAS	285	393	288	202	137	151	320	170	133	387	101	342	172	132	460	162	182	134	459	177	278	102	366	445	257	215	323	254	222	228	181	404	213	216	352	388	287	113	428	255	409	300	467	122	693	222	83	222	302
AACS	786	286	204	70	88	765	447	709	375	206	77	367	277	46	220	189	139	31	231	713	1450	318	605	134	343	543	30	221	114	527	196	112	284	332	456	105	378	104	47	507	1043	1178	656	3	211	882	229	234	895
AACSP1	0	0	0	0	0	0	0	0	0	0	0	12	0	0	0	0	0	0	0	0	0	0	0	0	0	0	0	0	0	0	0	0	4	0	0	0	0	0	0	0	0	0	0	0	0	0	0	0	0
AADAC	0	178	0	533	227	71	265	719	0	870	141	69	62	13	116	640	55	585	0	0	0	56	2	97	36	0	665	153	320	459	1007	1021	187	1413	1761	234	228	75	1	26	0	126	30	183	6	24	64	15	364
AADACL2	0	0	0	0	0	0	0	0	0	0	0	0	0	0	0	0	0	0	0	0	0	0	0	0	0	0	0	0	0	0	0	0	0	0	0	0	0	0	0	0	0	0	0	0	0	0	0	0	0
AADACL2-AS1	0	0	0	0	0	0	0	0	0	0	0	0	0	0	0	0	0	0	0	0	0	0	0	0	0	0	0	0	0	0	0	0	0	0	0	0	0	0	0	0	0	0	0	0	0	0	0	0	0
AADACL4	0	0	0	0	0	0	0	0	0	0	0	0	0	0	0	0	0	0	0	0	0	0	0	0	0	0	0	0	0	1	0	0	0	0	0	0	3	0	0	0	0	0	0	0	0	0	0	0	0
AADACP1	0	1	0	0	0	32	6	0	0	0	0	0	0	0	0	0	0	0	0	3	0	0	0	0	0	0	0	0	0	7	0	0	0	0	1	0	0	0	0	0	0	0	0	0	0	0	0	0	3
AADAT	20	0	20	0	5	0	0	8	0	51	0	0	0	0	0	7	13	0	57	0	0	17	4	0	25	0	0	0	11	8	2	0	10	6	8	0	0	25	221	14	0	29	22	0	4	5	0	9	4
AAGAB	805	413	77	212	148	481	447	759	234	429	204	315	293	102	234	240	497	241	313	503	628	248	385	102	546	270	354	216	426	302	291	177	499	619	312	211	153	167	546	342	176	477	899	185	247	363	159	211	347
AAK1	1791	1925	621	1537	1302	2501	2523	2220	2466	1197	1863	978	2738	1150	1695	2304	1168	2065	731	1649	1378	554	2156	491	958	1046	1499	698	1722	1664	1339	1924	1118	1754	1909	2128	1361	411	946	1226	1519	1270	1197	1355	2374	1902	1386	884	2206
AAMDC	240	549	72	2297	809	1090	1974	1863	396	445	1145	248	1844	1294	1360	1670	275	554	118	502	935	257	1451	178	300	354	363	312	281	1674	631	1811	841	1127	2330	922	1517	20	917	949	1189	461	370	566	1913	529	718	467	1602
AAMP	1309	919	429	542	670	1487	2180	2183	450	1534	351	908	1127	32	859	1410	1087	1585	507	1744	2183	695	863	250	1268	473	1274	1019	1663	916	1488	978	1124	2193	956	980	387	384	748	501	1555	1105	1564	898	441	379	402	569	870
AANAT	0	0	0	0	0	0	0	0	0	0	0	0	0	0	0	0	0	0	0	0	0	0	0	0	0	0	0	0	0	0	0	0	0	4	0	0	0	0	0	0	0	0	0	0	0	0	0	0	0
AAR2	1734	1585	487	635	625	705	894	1383	378	981	480	1041	903	707	871	501	814	1116	779	2264	961	1477	668	510	917	477	506	1211	357	719	520	783	380	1272	838	1220	899	268	362	935	1516	998	1487	1009	1012	1257	744	1107	1321
AARD	5	45	0	25	59	40	359	46	25	29	0	17	75	0	21	77	53	0	2	2	1	89	399	200	1581	0	53	0	0	30	22	90	1	45	56	63	49	0	0	38	36	8	7	0	182	32	45	88	16
AARS	2600	2680	757	1497	976	1463	2140	2987	478	5059	2057	1957	2271	1296	2270	1759	2318	1633	4017	2702	2237	1254	4164	1088	2135	1005	928	2973	1611	3102	988	1966	4392	1228	2632	2207	1581	433	2048	2009	1239	2118	1803	749	4793	1469	2398	3425	1686
AARS2	227	292	0	156	63	180	137	263	37	157	36	50	147	47	134	161	156	284	73	105	109	78	142	0	234	74	160	33	44	167	107	118	223	229	204	127	147	28	98	208	84	193	172	113	234	72	134	94	149
AARSD1	79	100	9	94	207	48	64	56	74	40	139	23	54	167	124	217	127	79	2	77	21	61	103	3	34	50	2	22	117	106	119	81	118	81	167	104	113	51	87	132	39	49	104	1043	150	64	154	116	118
AASDH	100	310	86	109	59	69	193	294	63	104	115	177	123	56	147	231	301	57	68	370	266	68	209	0	113	116	0	117	40	162	99	143	241	315	161	92	138	30	1	104	41	165	178	31	209	148	106	101	118
AASDHPPT	383	753	329	140	256	464	499	686	193	603	201	292	539	175	198	403	353	731	257	470	579	362	263	188	413	315	767	507	431	390	243	346	209	566	388	396	250	283	390	308	480	566	537	199	280	255	210	165	618
AASS	1148	1068	446	293	387	61	332	849	544	348	341	810	677	417	689	455	447	33	57	934	298	253	61	456	820	138	180	254	268	859	419	337	925	738	843	867	349	422	133	665	233	363	312	96	150	452	592	615	245
AATBC	0	3	0	13	1	0	53	16	0	0	0	11	0	0	8	12	6	0	0	2	0	6	12	94	17	0	0	0	16	14	0	8	16	23	26	0	0	34	0	28	0	0	0	0	0	0	0	11	16
AATF	0	0	0	0	0	0	0	0	0	0	0	0	0	0	0	0	0	0	0	0	0	0	0	0	0	0	0	0	0	0	0	0	0	0	0	0	0	0	0	0	9	0	0	0	0	0	0	0	0
AATK	78	27	27	196	92	77	172	95	370	0	171	164	316	34	245	86	15	206	0	913	427	399	339	72	652	55	143	1	0	225	161	116	73	114	186	629	127	134	188	142	253	211	96	0	2	258	126	197	161
ABALON	0	0	0	0	0	0	0	0	0	0	0	0	0	0	0	0	0	0	0	0	0	0	0	0	0	0	0	0	0	0	0	0	0	0	0	0	0	0	0	0	0	0	0	0	0	0	0	0	0
ABAT	1622	1571	353	74	101	32	106	148	131	1473	129	290	68	52	197	104	1291	199	1624	295	53	88	155	228	156	213	285	1932	232	106	77	104	1109	73	87	217	39	350	1109	27	26	528	1593	122	2254	43	169	144	186
ABCA1	246	1291	256	2942	1555	1642	5952	4710	358	760	2271	38	2539	395	1332	4260	919	3907	417	994	1062	230	858	636	923	422	3427	301	1279	863	787	2224	862	4236	1100	2311	1028	801	859	799	314	727	313	3294	1729	531	983	504	384
ABCA10	65	79	3	95	18	64	85	580	0	0	54	20	163	19	8	44	41	0	0	89	179	0	5	37	85	46	0	0	188	64	14	4	57	177	127	17	63	17	30	90	100	32	33	0	55	262	129	44	115
ABCA11P	0	99	0	1	0	0	12	21	0	19	0	39	0	0	7	23	39	0	19	15	28	6	19	0	5	0	77	32	0	4	0	9	12	23	19	8	0	0	0	7	0	8	12	0	9	4	0	11	4
ABCA12	0	0	0	0	0	0	0	0	0	0	0	10	0	0	0	0	0	0	0	0	0	0	0	0	0	0	0	0	0	0	0	0	0	0	0	0	0	0	0	0	0	61	5	0	0	0	0	3	0
ABCA13	0	0	15	0	0	0	0	2	0	0	0	7	0	0	0	0	0	0	0	7	5	0	0	0	0	0	0	0	0	0	0	0	14	95	0	0	0	0	0	7	0	0	0	0	0	30	0	0	0
ABCA17P	21	25	0	6	0	8	0	8	14	503	0	70	0	0	10	28	47	0	10	102	13	14	1	23	13	24	72	31	134	12	0	12	34	1	15	30	0	3	0	22	16	72	23	0	33	8	13	10	21
ABCA2	48	224	59	78	95	329	506	164	83	181	77	214	155	59	438	88	223	0	90	249	175	39	130	86	42	124	185	68	353	209	155	110	137	295	178	275	138	304	151	143	30	77	43	0	165	203	87	169	203
ABCA3	159	606	41	139	75	67	85	201	27	510	110	198	218	44	149	165	669	0	1029	289	55	4	75	33	187	62	62	805	94	173	96	162	297	276	219	176	199	44	0	85	31	142	223	3	1881	64	237	267	408
ABCA4	9	1	0	0	0	0	0	3	14	0	1	15	0	18	14	0	0	0	0	0	0	0	0	0	24	12	0	0	0	1	0	1	46	0	3	0	0	0	0	16	0	0	0	0	0	0	0	5	7
ABCA5	705	960	795	1295	427	712	1374	1971	246	777	399	519	1715	378	561	1475	574	601	52	1605	1557	36	455	582	183	384	606	340	1437	1362	1295	482	1647	2918	1894	467	1613	336	2298	1067	1561	1433	711	2091	1001	1332	714	645	1355
ABCA6	120	75	0	167	81	132	153	937	61	8	65	39	245	116	49	365	28	0	0	64	104	0	15	0	76	125	76	0	159	196	39	116	70	222	215	110	217	80	990	128	213	91	31	1	105	154	165	73	194
ABCA7	200	58	80	78	52	51	88	33	68	77	131	153	63	37	184	68	104	1	0	79	0	27	103	0	32	129	14	17	70	29	3	39	27	107	50	97	85	42	0	114	19	77	97	1	84	54	71	48	70
ABCA8	447	1796	611	1276	795	1070	1396	2838	215	218	788	672	938	458	502	762	580	1317	401	16	1852	358	1574	738	682	283	2082	138	1336	936	905	1175	938	6269	1062	1455	666	429	2034	252	472	413	592	499	2591	267	576	592	941
ABCA9	180	39	0	53	29	39	119	757	3	19	39	38	106	56	3	136	45	0	1	82	123	0	25	26	103	202	44	0	128	112	72	83	65	235	90	68	131	14	103	92	190	17	29	0	41	95	53	53	114
ABCA9-AS1	0	0	0	0	0	0	0	0	0	0	0	0	0	0	0	0	0	0	0	0	0	0	0	0	0	0	0	0	0	0	0	0	0	0	0	0	0	0	0	0	0	0	0	0	0	0	0	0	0
ABCB1	380	751	395	3355	3389	1979	4460	5034	1313	752	2900	1166	4499	2068	888	3521	871	4402	48	829	2194	1070	434	539	1105	531	3830	335	1270	2392	3882	4728	1955	3985	3813	2135	4474	91	378	1103	1692	3794	1472	1714	226	776	1183	655	5202
ABCB10	1	88	0	30	12	21	120	111	22	53	27	75	28	0	30	22	48	0	0	41	36	86	29	82	51	0	137	2	0	28	86	45	20	66	39	41	13	0	182	32	36	9	46	0	30	23	18	24	20
ABCB11	0	0	0	0	0	0	0	0	0	0	0	0	0	0	0	0	0	0	0	0	0	0	0	0	0	0	0	0	0	0	0	0	3	0	0	0	0	0	0	0	0	0	0	0	0	0	0	0	0
ABCB4	47	8	109	48	49	1216	1538	4514	2266	58	508	349	1300	90	47	163	26	331	0	4155	145	1063	1199	52	1692	307	86	0	75	198	360	347	240	172	376	48	1724	0	145	1566	197	1480	94	73	0	2466	118	33	363
ABCB5	0	0	0	0	0	0	0	9	0	22	0	651	0	0	0	0	439	0	0	0	0	0	0	0	0	0	0	1	0	2	0	1	0	0	1	0	0	153	0	6	0	0	0	0	0	2	29	6	0
ABCB6	2	0	0	0	0	0	0	0	0	0	0	0	0	0	0	0	0	0	0	0	0	0	0	0	0	0	0	0	0	0	0	0	6	0	0	0	0	0	0	4	0	0	3	0	0	1	0	3	5
ABCB7	302	577	161	448	270	329	461	675	45	430	539	156	132	125	396	305	208	238	318	373	321	299	481	378	547	134	256	476	63	209	256	470	377	1100	406	384	346	47	193	322	266	339	411	48	324	188	241	347	330
ABCB8	267	293	111	89	83	208	190	287	207	284	102	349	177	164	107	38	223	1	159	279	126	14	162	59	178	81	77	114	251	227	105	202	393	298	200	164	185	23	99	401	136	277	271	24	147	407	103	392	220
ABCB9	373	69	91	73	62	65	90	134	50	161	42	147	103	67	55	73	268	251	78	157	17	172	128	0	99	56	0	87	0	100	31	28	116	81	66	121	92	30	368	193	85	92	109	183	385	247	35	79	57
ABCC1	0	0	0	0	4	0	0	3	0	0	0	0	0	0	0	0	0	0	0	0	16	0	0	0	2	0	0	0	0	0	25	0	1	0	0	0	0	0	0	0	0	0	6	0	0	0	0	0	14
ABCC10	215	415	72	57	144	279	202	315	14	236	54	190	114	16	113	99	249	328	70	205	169	153	136	36	202	98	202	183	85	154	192	171	158	426	150	152	56	64	92	112	265	370	885	177	212	83	55	75	178
ABCC11	0	0	0	7	0	0	0	0	0	0	2	0	0	0	0	0	0	0	0	10	0	0	0	0	0	0	0	0	0	0	13	0	2	0	0	0	0	0	0	0	0	0	4	0	0	0	0	0	0
ABCC12	0	0	0	0	0	0	0	0	0	0	0	0	0	0	0	0	0	0	0	0	0	0	0	0	0	0	0	0	0	0	0	0	0	0	0	0	0	0	0	0	0	0	0	0	0	0	0	0	0
ABCC13	0	0	0	0	0	0	0	0	0	0	0	0	5	0	1	0	0	0	0	0	0	0	3	0	0	0	0	0	0	0	0	0	0	0	0	0	0	0	1	0	0	0	0	0	0	1	0	0	11
ABCC2	12	26	0	12	3	17	14	318	0	49	7	48	6	103	0	0	20	0	55	99	51	0	27	0	12	7	0	0	2	14	55	24	5	165	13	4	8	82	672	6	12	9	9	274	56	42	37	36	16
ABCC3	742	1589	295	5080	2197	3015	4407	5369	534	830	5749	1047	10511	4246	3615	3126	550	1899	117	1838	4617	168	1880	1340	496	166	2442	478	2536	6945	3868	5252	1935	8723	9693	4592	7780	138	474	252	114	854	857	2695	3747	1970	2510	2408	7277
ABCC4	128	103	137	16	15	47	24	180	55	94	18	115	52	11	49	52	14	0	28	28	38	661	10	125	45	24	62	192	114	22	86	6	24	74	48	103	8	42	42	171	105	29	99	0	0	57	160	85	91
ABCC5	673	629	259	440	711	536	1173	1046	170	369	813	369	1006	215	814	722	400	140	82	1422	470	1372	1036	512	382	394	528	249	552	489	452	448	777	2956	609	607	352	211	854	629	689	463	565	116	484	617	308	436	524
ABCC5-AS1	0	0	0	0	0	0	0	0	0	0	0	0	0	0	0	0	0	0	0	0	0	0	0	0	0	0	0	0	0	0	0	0	0	0	0	0	0	0	0	0	0	0	0	0	0	0	0	0	0
ABCC6	0	0	0	0	0	0	0	0	0	0	0	0	0	0	0	0	0	0	0	0	0	0	0	0	0	0	0	0	0	0	0	0	2	0	0	0	0	0	0	0	0	1	0	0	0	0	0	0	0
ABCC6P1	0	55	0	39	8	0	0	13	0	26	0	11	63	8	0	27	47	91	0	60	42	0	9	0	0	0	0	84	67	27	17	9	26	4	27	7	34	0	725	3	0	25	9	0	143	0	2	0	0
ABCC8	0	0	0	81	0	0	2	12	0	0	0	0	0	0	0	64	0	0	0	0	22	0	0	0	6	1	0	0	0	2	8	0	0	0	0	8	0	32	0	0	0	0	0	0	0	0	79	4	0
ABCC9	106	263	125	64	254	137	51	134	0	45	61	93	111	19	22	49	56	115	1	41	0	15	34	144	118	122	0	34	23	119	179	46	22	100	125	52	79	0	0	220	113	347	85	0	30	23	128	29	50
ABCD1	144	109	41	83	71	214	237	180	19	87	114	53	116	101	126	83	112	134	102	53	19	42	124	30	109	131	35	317	29	72	61	180	177	84	130	73	90	16	93	78	30	43	87	331	88	60	37	13	84
ABCD2	14	49	0	6	12	0	20	160	35	35	0	122	39	1	50	0	44	75	18	27	0	24	54	0	35	36	84	7	38	9	21	12	18	3	15	30	0	0	0	90	114	0	0	99	67	71	54	59	13
ABCD3	134	477	89	187	91	370	572	846	111	216	152	404	289	39	173	219	259	260	117	304	456	164	190	91	437	160	530	216	80	460	305	211	541	642	353	325	147	99	684	282	339	336	422	328	170	154	168	138	323
ABCD4	153	123	49	76	62	87	265	216	1	51	12	124	43	0	49	89	101	0	13	173	171	86	83	24	238	137	39	235	19	58	4	44	117	308	95	64	38	1	121	72	109	169	187	0	86	35	20	34	72
ABCE1	275	580	108	357	275	543	482	713	169	274	540	398	372	243	229	218	437	581	157	183	461	218	517	362	296	136	359	202	208	332	144	361	377	607	352	375	272	54	292	361	325	539	192	189	259	366	247	223	440
ABCF1	0	0	0	0	0	0	0	0	0	0	0	0	0	0	0	0	0	0	0	0	0	0	0	0	0	0	0	0	0	0	0	0	0	0	0	0	0	0	0	0	0	0	0	0	0	0	0	0	0
ABCF2	314	514	45	142	150	209	351	478	27	407	153	319	112	103	199	71	280	218	159	325	221	145	276	60	394	173	188	94	139	209	181	217	414	382	220	184	107	115	365	350	261	287	304	301	184	112	149	250	150
ABCF3	802	563	115	258	278	271	532	337	236	290	97	168	371	108	485	300	275	326	146	322	294	119	182	168	209	146	227	492	360	352	302	610	300	327	623	407	267	92	304	104	223	152	354	183	400	94	130	123	197
ABCG1	198	233	326	572	949	146	1278	2301	272	190	969	141	1158	225	839	1539	594	1890	1312	275	620	139	410	237	473	67	1663	757	2199	492	251	891	1161	416	904	1954	549	298	1088	367	564	351	334	905	379	275	277	323	196
ABCG2	36	171	0	28	3	11	28	170	45	47	32	32	1	27	49	36	55	0	15	56	48	82	4	24	258	0	43	62	12	20	3	29	172	12	23	6	15	164	21	32	36	0	72	0	12	52	25	17	53
ABCG4	3	0	0	0	11	0	0	0	0	0	0	0	0	0	0	0	0	0	0	0	15	0	0	0	0	0	0	0	1	1	2	0	2	8	1	0	1	0	0	5	1	0	4	0	0	0	0	0	1
ABCG5	5	0	0	5	25	0	0	2	0	0	0	0	0	0	0	0	0	0	0	0	0	0	2	0	0	0	0	0	0	0	0	0	0	18	0	0	0	0	0	0	0	0	0	0	4	0	0	0	0
ABCG8	0	6	0	17	0	0	7	1	1	0	0	0	0	0	1	0	5	0	2	0	0	0	8	0	0	17	0	0	23	4	0	0	25	4	12	0	1	0	1	6	0	0	2	0	0	0	9	3	0
ABHD1	3	14	10	8	9	1	9	23	23	0	22	2	29	14	4	26	6	0	0	6	1	0	21	0	0	0	0	0	20	4	0	22	3	5	11	25	2	0	0	8	11	0	4	0	12	9	25	6	14
ABHD10	1329	2014	1074	1142	668	964	1248	727	406	1540	894	1372	1695	1057	1539	1171	1743	1081	2992	2173	2695	1693	1966	3017	562	880	2053	2853	6970	2192	2802	1580	1333	1469	2593	2504	1497	1637	2372	954	868	1134	1860	754	2034	988	755	1333	1447
ABHD11	420	331	41	136	138	94	169	265	46	412	113	186	191	133	404	195	298	60	238	551	220	127	229	24	209	201	50	259	123	177	153	144	714	356	269	193	234	94	119	283	65	458	416	0	147	271	254	386	254
ABHD11-AS1	6	12	0	0	0	0	0	2	0	4	0	0	0	0	0	0	5	0	0	0	0	0	2	0	0	3	0	0	0	0	0	3	1	0	0	0	0	0	0	0	10	0	6	0	0	5	2	4	0
ABHD12	427	2028	126	565	382	675	993	988	83	1375	487	741	521	577	737	620	992	450	685	365	488	576	1118	709	659	148	971	906	686	667	504	675	552	963	752	778	687	625	1706	923	637	449	505	93	441	357	822	1349	400
ABHD12B	0	3	0	0	0	0	0	0	0	0	0	0	0	0	0	0	0	0	0	0	0	0	0	0	18	0	0	0	0	0	0	0	0	0	5	0	0	0	0	11	0	0	0	0	0	0	0	0	0
ABHD13	114	189	94	41	94	85	141	235	50	71	86	264	199	54	105	68	85	0	60	60	112	183	220	92	109	94	227	85	101	90	88	47	81	237	144	91	57	30	303	101	137	122	167	0	122	69	98	106	184
ABHD14A	81	310	0	288	197	230	341	124	32	54	148	192	78	110	301	305	227	558	219	241	107	28	113	239	183	178	257	76	129	178	192	398	127	232	268	342	126	76	48	96	124	129	156	0	117	116	130	121	125
ABHD14A-ACY1	14	32	0	43	6	6	35	11	0	3	0	24	27	1	19	15	5	0	0	19	5	0	38	0	19	15	0	27	22	23	0	0	0	7	23	13	4	0	0	4	11	8	0	0	7	6	0	7	15
ABHD14B	384	628	144	402	323	363	423	450	436	400	341	206	882	913	792	562	424	546	374	188	579	141	775	84	282	308	351	291	1067	1222	514	769	1139	496	941	939	905	97	523	247	52	395	308	184	557	236	534	629	718
ABHD15	92	135	46	124	138	47	113	215	0	110	116	130	172	134	233	130	243	25	149	164	132	18	264	106	31	26	118	46	270	246	151	165	131	82	244	290	180	61	1117	164	143	117	276	117	290	79	148	353	258
ABHD15-AS1	1	0	0	0	4	0	9	1	0	27	0	0	9	1	0	22	8	0	0	15	1	0	1	0	1	1	0	0	0	1	0	0	5	1	6	0	41	0	0	9	0	0	8	0	0	0	1	0	0
ABHD17A	26	95	45	17	26	29	27	50	22	49	5	41	57	0	19	40	48	2	0	15	6	10	25	0	73	41	82	18	7	27	5	14	15	129	29	32	31	0	0	39	81	45	45	201	53	58	24	44	30
ABHD17AP1	0	0	0	0	0	0	0	0	0	0	0	0	0	0	0	0	0	0	0	0	0	0	0	0	0	0	0	0	0	0	0	0	0	0	0	0	0	0	0	0	0	0	0	0	0	0	0	0	0
ABHD17AP3	3	1	0	0	1	4	1	3	10	13	0	2	0	0	1	0	0	0	0	0	0	0	0	1	2	14	0	1	0	0	0	0	0	2	0	0	0	7	0	0	0	2	1	0	1	10	0	0	4
ABHD17B	64	332	203	56	60	129	211	341	74	149	110	165	179	35	73	48	54	309	61	331	99	178	297	6	285	71	159	127	149	120	204	53	137	470	139	159	70	90	63	264	322	228	163	0	60	206	79	106	195
ABHD17C	125	59	12	65	39	196	517	449	86	119	113	136	189	35	245	97	126	174	20	110	42	351	592	1	612	134	273	40	115	147	202	143	81	125	152	268	153	0	271	257	118	85	235	122	60	109	25	62	84
ABHD18	158	440	169	218	196	241	229	301	19	158	228	295	132	51	157	253	208	165	90	318	160	100	391	38	82	214	255	211	7	184	125	212	248	265	229	159	245	35	885	169	52	158	168	204	245	195	135	104	144
ABHD2	2086	2334	1068	1273	796	2133	2528	3165	1234	1333	1304	1338	2218	765	1259	2144	1572	1962	745	1642	1213	1217	1916	328	6303	1791	2538	1054	1302	1576	1471	1662	1190	1455	1751	1946	1529	425	1202	1795	1479	2283	4759	917	999	1643	628	420	1070
ABHD3	110	77	62	27	36	38	70	155	20	130	67	61	17	89	91	67	81	36	0	42	97	62	46	36	17	223	27	80	15	42	110	10	22	172	91	85	34	109	1	59	186	23	53	40	7	14	17	46	56
ABHD4	612	268	392	156	126	774	1492	906	87	391	134	244	308	17	317	491	272	100	447	622	505	459	389	61	260	225	37	1691	692	506	399	196	458	948	546	299	195	91	696	220	620	624	920	374	551	301	146	146	298
ABHD5	340	618	108	181	223	250	498	470	51	397	216	292	191	245	212	334	391	481	99	203	119	430	119	233	167	178	492	320	1849	441	351	564	373	593	268	334	201	174	1191	290	230	266	288	156	238	192	251	119	239
ABHD6	129	186	86	98	84	84	214	325	5	66	33	596	269	38	146	187	104	0	104	295	412	215	169	291	592	319	325	163	201	315	380	242	267	168	324	244	168	68	5	209	151	269	200	348	32	103	58	116	166
ABHD8	67	125	104	171	73	115	70	151	28	91	83	78	132	195	327	102	77	225	93	106	53	116	113	84	183	73	196	102	474	151	65	240	48	329	194	345	168	110	78	203	170	121	63	52	232	140	38	104	155
ABI1	143	483	190	179	121	247	397	639	12	224	115	468	195	88	97	218	278	49	70	476	267	224	249	318	339	239	599	263	88	187	443	247	153	585	227	153	122	296	320	241	274	466	367	53	187	175	101	264	270
ABI2	902	697	565	629	304	874	1313	1145	192	537	401	719	732	387	773	504	611	637	692	657	736	1232	691	327	701	745	615	509	300	553	547	715	338	1352	573	682	463	387	522	625	1198	406	732	5	941	603	637	425	809
ABI3	78	155	0	84	55	38	76	103	38	125	283	20	126	254	93	142	92	78	0	24	71	0	61	92	24	6	35	4	17	126	12	79	33	28	87	85	172	0	276	68	36	66	75	0	24	39	87	260	208
ABI3BP	72	2495	0	35	40	141	115	416	0	930	0	114	20	87	33	36	1118	73	1269	16	99	0	4	969	64	0	64	922	344	92	269	48	193	102	162	77	84	968	3	152	45	37	37	79	375	40	196	265	80
ABITRAM	45	270	68	27	17	69	237	242	0	175	29	126	5	2	50	53	121	103	6	248	156	192	86	151	74	126	151	152	35	89	143	53	63	594	62	32	28	231	2	96	299	121	89	0	24	38	12	56	86
ABL1	389	1016	700	357	760	1874	1812	1391	181	911	591	502	656	43	505	605	549	959	725	745	1126	2401	1048	1037	428	1089	876	1464	1233	564	1909	394	346	4124	739	813	287	387	584	925	1577	922	1065	649	367	432	317	437	474
ABL2	481	705	247	401	581	415	626	499	307	571	796	162	496	623	491	495	255	459	229	589	220	484	954	104	197	404	180	298	106	554	779	769	234	383	572	464	681	99	132	818	297	320	333	234	320	245	325	364	844
ABLIM1	245	1933	467	8041	4642	105	691	1667	1150	428	3280	1081	1649	10772	11477	4735	809	7855	1	269	278	1531	310	872	5405	86	6821	733	894	7645	3556	11957	343	2422	4079	13757	4528	1636	4031	1860	2561	1796	429	2231	823	2409	3575	4251	2694
ABLIM2	92	6	138	59	26	117	229	505	51	0	165	518	61	9	118	11	11	0	0	329	100	51	267	0	91	279	65	12	0	41	32	124	77	719	111	121	23	0	9	114	26	373	150	0	36	485	21	14	29
ABLIM3	245	43	289	59	37	631	260	743	46	257	14	637	149	44	23	120	133	0	346	363	26	78	46	193	780	38	36	93	181	220	180	55	1347	570	174	91	71	101	69	142	194	605	507	60	60	44	134	16	872
ABO	0	3	0	27	7	26	83	32	0	0	0	5	0	1	15	67	0	0	0	20	14	0	207	0	0	36	0	88	18	43	12	32	5	24	35	0	14	0	0	3	0	11	24	0	43	6	11	23	32
ABR	0	0	0	0	0	0	0	0	39	0	0	0	0	0	0	0	0	0	0	5	0	0	4	0	0	0	0	0	0	0	0	0	0	0	0	0	0	0	0	0	0	0	0	0	0	0	0	0	0
ABRA	0	0	0	0	0	0	0	0	0	0	0	0	0	0	0	0	0	0	0	0	0	0	0	0	0	0	0	0	0	0	0	0	0	0	0	0	0	0	0	0	0	0	0	0	0	0	28	0	0
ABRACL	151	129	305	17	47	110	132	74	27	170	7	538	5	43	105	77	38	0	32	213	213	307	94	11	1211	120	40	81	102	54	9	7	308	355	51	29	50	45	157	602	862	397	521	0	30	108	79	55	136
ABRAXAS1	131	171	88	94	101	33	132	196	36	115	63	290	101	294	76	213	67	2	129	138	91	49	339	88	155	51	561	115	51	142	12	79	183	430	167	182	90	13	2	105	51	87	129	0	119	23	147	78	175
ABRAXAS2	123	443	138	169	137	195	440	525	54	217	514	290	158	91	382	194	232	545	90	516	248	279	270	123	306	129	248	147	69	158	107	369	83	378	206	343	114	130	2	149	217	283	196	439	286	209	276	232	223
ABT1	539	544	210	125	193	272	591	477	117	346	93	232	296	16	221	288	207	226	365	205	372	284	283	57	258	181	171	565	212	244	324	294	358	697	215	219	133	82	392	211	144	422	821	129	223	59	83	165	265
ABTB1	75	110	46	110	49	32	190	98	6	44	50	86	130	226	163	115	101	97	13	180	63	98	156	0	61	12	52	62	50	92	17	72	93	181	214	207	178	0	123	75	15	71	46	0	73	59	74	69	102
ABTB2	46	71	0	57	2333	47	117	363	0	115	1459	179	120	4	155	69	141	0	0	117	246	11	198	1	130	153	411	84	0	82	62	60	116	196	105	80	46	62	208	211	298	118	147	142	48	67	223	272	92
AC000036.1	0	0	0	0	0	0	0	0	0	0	0	0	0	0	0	0	0	0	0	0	0	0	0	0	0	0	0	0	0	0	0	0	0	0	0	0	0	0	0	0	0	0	0	0	0	0	0	0	0
AC000065.1	0	0	0	0	0	0	0	0	0	0	0	0	0	0	0	0	0	0	0	0	0	0	0	0	0	0	0	0	0	0	0	0	0	0	0	0	0	0	0	0	0	0	0	0	0	13	0	0	0
AC000065.2	27	32	36	44	48	51	115	68	1	30	48	58	37	31	51	13	30	52	0	50	42	0	247	0	76	38	92	0	3	45	3	34	12	45	51	43	57	0	0	37	6	83	47	0	23	99	62	54	49
AC000067.1	0	0	0	0	0	0	0	0	0	0	0	0	0	0	0	0	0	0	0	0	0	0	0	0	0	0	0	0	0	0	0	0	0	0	0	0	0	0	0	0	0	0	0	0	0	0	0	0	0
AC000068.1	0	2	0	9	0	0	0	6	0	0	0	0	0	0	0	0	0	0	0	0	48	0	3	0	6	0	0	0	0	3	0	0	20	3	8	0	1	0	0	2	0	0	1	0	8	8	10	0	0
AC000068.2	0	0	0	16	3	0	0	0	0	13	0	0	1	0	4	0	0	0	0	0	0	4	0	0	0	0	0	8	0	4	0	0	0	17	14	0	1	0	0	0	0	0	11	0	0	0	0	2	2
AC000068.3	0	1	3	3	0	0	0	10	0	0	0	0	3	36	8	12	20	89	0	0	9	7	28	0	14	0	0	0	7	0	75	5	0	10	9	25	0	0	0	2	12	0	1	0	0	4	0	9	0
AC000072.1	0	0	0	0	0	0	0	0	0	0	0	0	0	0	0	0	0	0	0	0	0	0	0	0	0	0	0	0	0	0	0	0	0	3	0	0	0	0	0	0	0	0	0	0	0	0	0	0	0
AC000077.1	0	1	1	0	0	0	0	0	0	0	0	0	0	0	0	0	0	0	0	0	0	0	0	0	0	0	0	0	0	0	0	0	0	0	1	0	0	0	0	0	0	0	0	0	0	0	0	0	0
AC000081.1	1	0	0	0	0	0	0	0	0	0	0	0	0	0	0	0	0	0	0	0	0	0	0	0	0	0	0	0	0	0	0	0	0	0	1	0	0	0	0	0	0	0	0	0	0	0	0	0	0
AC000082.1	0	12	0	0	0	0	0	0	0	0	0	4	0	0	0	0	0	0	0	0	0	0	0	0	0	0	0	0	0	2	0	0	0	0	0	0	0	0	0	0	0	0	0	0	7	0	4	0	0
AC000085.1	0	0	0	0	5	0	0	0	0	0	0	0	0	0	0	0	0	0	0	0	0	0	0	0	0	0	0	0	0	0	0	0	0	0	0	0	0	0	0	0	0	0	0	0	0	0	0	0	0
AC000089.1	20	11	3	1	23	1	9	10	0	5	18	20	10	0	8	20	0	0	0	18	2	5	3	41	37	2	4	1	6	21	0	3	0	100	11	15	5	10	3	14	6	1	48	1	19	8	19	20	17
AC000093.1	17	28	44	30	0	35	13	9	35	4	0	23	9	36	5	13	11	0	19	35	0	30	1	11	21	8	0	8	53	4	1	0	1	12	3	0	3	15	1	108	41	22	21	0	16	7	13	11	20
AC000120.1	0	3	0	0	0	0	4	0	0	0	0	0	0	0	0	0	0	0	0	0	0	0	0	0	0	0	0	0	0	0	0	0	0	0	3	0	0	0	0	0	0	0	0	0	0	0	0	0	0
AC000120.2	0	0	0	0	0	0	0	0	0	0	0	0	0	0	0	0	0	0	0	0	0	0	0	0	0	0	0	0	0	1	0	0	0	0	0	0	0	0	0	0	0	0	0	0	0	0	0	0	0
AC000123.2	7	17	0	7	0	0	25	52	0	0	0	20	0	14	6	0	10	0	0	27	24	48	31	0	4	2	0	0	0	14	1	25	10	4	16	9	33	0	0	12	28	0	1	0	2	10	4	16	0
AC000123.3	22	32	17	0	7	18	6	25	24	27	0	21	0	0	27	21	38	1	0	11	44	25	10	9	34	21	20	15	56	17	1	26	31	11	23	18	23	0	1	34	0	4	13	0	23	11	10	16	24
AC000367.1	0	0	0	0	0	0	0	0	0	0	0	0	0	0	0	0	0	0	0	0	0	0	0	0	0	0	0	0	0	0	0	0	0	0	0	0	0	0	0	0	0	0	0	0	0	0	0	0	0
AC000374.1	0	0	0	0	0	0	0	0	0	0	0	0	0	0	0	0	0	0	0	0	0	0	0	0	0	0	0	8	0	0	0	0	0	0	0	0	0	0	0	0	0	0	0	0	0	0	0	0	0
AC000403.1	5	5	0	0	0	0	2	43	13	0	0	6	28	0	19	2	0	0	0	0	0	14	0	0	16	0	0	0	0	9	0	0	0	4	0	4	5	0	0	13	0	0	0	0	5	0	3	1	2
AC001226.1	0	2	0	28	0	0	0	0	0	0	0	0	1	0	0	0	0	0	0	0	0	13	0	0	0	0	0	0	0	0	0	8	6	2	4	0	0	0	0	10	0	11	1	0	11	1	0	4	1
AC001226.2	0	0	0	0	0	0	6	0	0	0	0	0	0	0	6	0	6	0	0	0	0	0	0	0	12	1	0	0	0	0	0	0	4	26	0	0	0	0	0	0	0	0	0	0	0	5	0	1	1
AC002044.1	271	470	217	183	512	191	268	280	38	444	424	250	166	95	129	95	236	1	273	229	156	557	530	105	180	114	358	247	105	244	189	152	127	383	309	240	124	83	90	232	182	236	324	104	423	383	253	212	172
AC002044.2	322	210	112	352	634	188	148	207	170	109	666	143	360	287	104	222	300	248	78	365	98	61	547	3	146	88	141	113	20	178	47	158	210	256	256	164	177	16	0	248	130	241	86	82	567	500	100	195	190
AC002044.3	0	0	0	0	14	0	0	3	0	0	0	1	0	0	0	0	0	0	0	5	0	0	4	0	1	3	0	0	0	2	0	0	0	0	0	0	5	0	0	0	0	0	0	0	0	8	0	0	0
AC002057.1	0	3	0	0	0	0	0	0	0	0	0	0	0	0	0	0	0	0	82	0	0	0	0	0	0	0	0	175	0	0	0	0	0	0	0	0	0	0	0	0	0	0	0	0	4	0	0	0	0
AC002057.2	0	0	0	0	0	0	0	0	0	0	0	0	0	0	0	0	7	0	0	0	0	0	0	0	0	0	0	11	0	0	0	0	0	0	0	0	0	0	0	0	0	0	0	0	0	0	0	0	0
AC002059.1	0	8	0	7	7	0	5	11	0	0	20	0	0	6	0	0	3	135	0	0	0	0	0	0	0	0	0	0	0	12	0	2	5	0	5	0	0	0	0	5	0	0	0	111	0	16	8	1	3
AC002059.2	0	0	0	0	0	0	0	0	0	0	0	0	0	0	0	0	0	0	0	4	0	0	0	0	0	0	0	0	0	0	0	0	0	0	0	0	0	0	0	0	0	0	0	0	0	0	0	0	0
AC002059.3	0	0	0	0	0	0	0	0	0	0	0	0	0	0	1	0	0	0	0	0	0	0	0	0	0	0	0	0	0	0	0	0	0	0	0	0	0	0	0	0	0	0	0	0	0	0	0	0	0
AC002064.1	0	0	0	0	0	0	0	0	0	0	0	0	0	0	14	0	0	0	0	13	0	0	0	0	0	0	79	0	0	0	0	0	0	0	0	0	0	0	0	3	0	0	0	0	0	0	5	0	0
AC002064.3	0	0	0	0	0	0	0	0	0	0	0	0	0	0	0	0	0	0	0	0	0	8	0	0	0	0	0	0	0	4	0	0	0	2	0	0	0	0	0	44	13	0	0	0	0	0	0	0	0
AC002066.1	0	0	0	0	0	0	0	0	7	0	0	0	0	0	0	0	0	0	0	0	0	0	0	0	0	0	0	0	0	0	0	0	0	0	0	0	0	0	0	9	0	0	0	0	0	0	0	0	0
AC002069.1	0	0	0	0	0	0	0	0	0	0	0	0	0	0	0	0	0	0	0	0	0	0	0	0	0	0	0	0	0	0	0	0	0	0	0	0	0	0	0	0	0	0	0	0	0	0	0	0	0
AC002069.2	0	0	0	0	0	0	0	3	0	0	0	0	0	0	0	0	0	0	0	0	0	0	0	0	10	0	0	0	0	0	0	0	0	0	0	0	0	0	0	0	0	0	0	0	0	0	0	0	0
AC002069.4	0	0	0	0	0	0	0	0	0	0	0	0	0	0	0	0	0	0	0	0	0	0	0	0	28	0	0	0	0	0	0	0	0	6	0	0	0	0	0	0	0	0	0	0	0	0	0	0	0
AC002070.1	38	81	0	6	7	0	0	23	8	22	22	21	0	16	22	0	53	0	0	25	0	20	12	0	8	0	0	56	22	24	1	0	27	9	14	0	15	0	0	5	11	0	29	0	2	9	13	36	12
AC002072.1	0	0	0	0	0	0	0	0	0	0	0	0	0	0	0	0	0	0	0	0	0	0	1	0	0	0	0	0	0	0	0	0	0	0	0	0	0	0	0	0	0	0	0	0	0	0	0	0	0
AC002074.1	88	9	23	5	11	88	48	50	0	27	0	21	2	14	0	15	2	0	71	0	0	21	10	0	0	0	0	0	157	9	0	0	138	1	4	0	0	0	0	55	0	0	35	0	0	1	39	7	0
AC002075.2	57	153	89	90	56	128	151	69	0	77	39	50	62	70	129	84	56	29	23	3	40	151	167	71	23	67	96	53	76	88	16	126	63	298	70	176	78	24	1	108	75	28	81	33	59	17	58	109	146
AC002076.1	0	32	0	3	0	7	11	4	33	0	0	0	0	0	0	0	35	0	0	1	0	0	0	0	3	127	0	0	0	0	0	0	0	9	0	0	0	0	0	5	0	0	0	0	101	7	0	5	7
AC002076.2	0	1	0	0	0	0	0	2	0	0	0	0	0	0	0	0	0	0	0	0	0	0	0	0	0	0	0	0	0	0	0	0	0	0	0	0	0	0	0	0	0	0	0	0	0	6	0	0	0
AC002090.1	0	0	0	0	0	0	0	0	0	0	0	0	0	0	0	0	0	0	0	0	0	0	0	0	0	0	0	0	0	0	0	0	0	0	0	0	0	0	0	0	0	0	0	0	0	0	0	0	0
AC002091.1	0	0	0	0	0	0	0	0	0	0	0	0	0	0	8	0	0	0	0	0	0	0	0	0	0	0	0	0	0	3	0	0	0	0	0	0	1	0	0	0	0	0	1	0	0	0	0	0	0
AC002091.2	0	0	0	0	0	0	0	0	0	0	0	0	0	0	0	0	0	0	0	0	0	0	0	0	0	0	0	0	0	0	0	0	0	0	0	0	0	0	0	0	0	0	0	0	0	0	0	0	0
AC002094.2	0	0	0	0	0	0	0	0	0	0	0	0	0	0	0	0	0	0	0	0	0	0	0	0	0	0	0	0	0	0	0	0	0	3	0	0	8	0	0	0	0	0	0	0	0	0	0	1	0
AC002094.4	16	27	0	4	6	0	6	3	0	0	59	0	17	10	25	0	7	105	0	0	33	0	15	0	21	0	0	0	25	6	17	20	1	12	7	20	9	0	0	17	3	0	5	0	17	3	26	13	16
AC002115.1	0	0	0	0	0	0	0	0	0	0	0	0	0	0	0	0	0	0	0	0	0	0	0	0	0	0	0	0	0	0	0	0	0	0	0	0	0	0	0	0	0	0	0	0	0	0	0	0	0
AC002116.2	5	1	0	9	0	0	1	0	0	0	0	12	25	2	0	0	8	0	0	10	0	1	0	0	1	0	0	0	0	0	0	0	0	13	0	0	0	0	0	22	0	0	12	0	4	0	11	3	9
AC002128.1	0	2	0	14	5	26	11	51	0	73	0	57	1	0	18	0	0	0	0	0	0	0	8	0	0	0	0	22	0	0	0	16	4	0	1	0	6	0	0	3	42	0	0	0	2	0	0	2	0
AC002128.2	0	0	0	0	0	0	0	0	0	0	0	0	0	0	0	0	0	0	0	0	0	0	0	0	0	0	0	0	0	0	0	0	0	0	0	0	0	0	0	0	0	0	0	0	8	0	0	0	0
AC002306.1	0	0	0	0	0	0	0	0	24	0	0	1	0	0	0	0	0	0	0	0	0	1	0	0	0	0	0	0	0	0	0	0	0	0	1	0	0	0	0	0	0	0	0	0	1	0	1	0	0
AC002310.1	26	63	6	36	11	0	71	109	0	11	10	133	74	103	47	38	10	0	0	63	55	7	42	72	36	64	0	89	60	76	53	61	52	85	93	12	52	0	283	35	33	8	48	0	69	33	7	26	74
AC002310.2	0	0	0	0	0	0	0	0	0	0	0	3	12	0	0	8	0	0	20	6	0	0	0	0	0	0	0	0	0	0	0	0	0	0	0	0	0	0	0	1	0	0	0	0	0	0	2	2	0
AC002310.3	0	0	0	0	0	0	0	0	0	0	0	0	0	0	0	0	0	0	0	0	0	0	0	0	0	0	0	0	0	0	0	0	0	0	0	0	0	0	0	0	0	0	0	0	0	1	0	0	0
AC002310.5	0	0	0	0	0	0	11	0	0	0	0	10	0	0	0	0	0	0	0	0	0	0	0	0	0	0	0	0	0	4	0	0	9	4	6	0	0	0	0	6	0	0	0	0	0	0	0	2	0
AC002331.1	0	0	0	0	0	0	0	0	0	0	0	0	0	0	0	0	0	0	0	0	0	0	0	0	0	0	0	0	0	0	0	0	0	0	0	0	0	0	0	0	0	0	0	0	0	0	0	0	0
AC002347.1	0	2	0	0	0	0	0	0	0	0	0	3	0	0	0	0	0	0	0	0	0	0	0	0	0	0	0	0	0	0	0	0	0	0	0	0	0	0	0	0	0	0	0	0	0	0	0	1	0
AC002350.2	15	4	8	16	0	0	20	0	14	28	41	40	4	1	0	31	5	0	1	14	0	0	7	0	12	8	0	44	0	5	28	0	5	3	13	16	20	31	0	20	0	0	1	1	30	3	1	13	0
AC002351.1	0	0	0	0	0	0	1	0	0	0	0	0	0	0	0	0	0	0	0	0	0	0	0	0	0	0	0	0	0	0	0	0	0	1	0	0	0	0	0	0	0	0	0	0	0	0	0	0	0
AC002366.1	0	6	0	0	0	0	0	0	0	0	0	0	0	0	0	0	0	0	0	0	0	0	0	0	0	0	0	0	0	0	0	0	0	0	3	0	0	0	0	0	0	0	0	0	0	9	16	0	0
AC002367.1	1	1	1	13	1	29	0	11	0	0	0	0	0	0	11	0	2	0	0	1	0	4	4	36	0	0	0	0	0	3	0	8	3	12	7	0	1	0	0	0	0	0	0	0	38	0	0	2	4
AC002368.1	0	0	0	0	0	0	0	0	0	0	0	0	0	0	0	0	0	0	0	0	0	0	0	0	0	0	0	0	0	0	0	0	0	0	0	0	0	0	0	0	0	0	0	0	0	0	0	0	0
AC002375.1	0	0	0	0	0	2	0	0	0	0	0	0	0	0	0	0	0	0	0	0	0	0	0	0	0	0	0	0	0	0	0	0	0	0	0	0	0	0	0	3	0	0	0	0	0	0	0	0	0
AC002377.1	268	187	99	63	24	297	229	223	27	59	18	243	0	37	47	52	54	0	303	69	58	41	154	0	130	86	24	134	0	17	29	90	102	157	96	86	43	52	0	63	68	192	146	0	18	96	116	110	110
AC002378.1	0	0	0	0	0	0	0	0	0	0	0	0	0	0	0	0	0	0	0	0	0	0	0	0	0	0	0	0	0	0	0	0	0	0	0	0	0	0	0	0	0	0	0	0	0	0	0	0	0
AC002383.1	0	0	0	0	0	0	0	0	0	0	0	0	0	0	0	0	0	0	0	0	0	0	0	0	6	0	0	0	0	0	0	0	0	0	0	0	0	0	0	0	0	0	0	0	0	0	0	0	0
AC002386.1	0	0	0	0	0	0	0	0	0	0	0	0	0	0	0	0	0	0	0	0	0	0	0	0	0	0	0	0	0	0	0	0	0	0	0	0	0	0	0	0	0	0	3	0	0	0	0	0	0
AC002398.2	0	0	0	0	0	0	0	0	0	0	0	0	0	0	0	0	0	0	0	0	0	0	0	0	0	0	0	0	0	0	0	5	0	0	0	0	0	0	0	1	0	0	2	0	0	0	0	0	0
AC002401.2	0	0	0	0	0	0	0	0	0	0	0	0	0	0	0	0	0	0	0	0	0	0	0	0	0	0	0	0	0	0	0	0	0	0	0	0	0	0	0	0	0	0	0	0	0	0	0	0	0
AC002401.3	0	11	0	0	0	0	0	2	0	0	0	1	0	0	0	0	0	121	0	0	0	0	0	0	3	0	0	0	0	1	0	6	0	0	0	0	2	0	0	0	0	0	0	0	0	0	5	1	1
AC002401.4	0	0	0	16	4	0	2	0	0	0	0	3	30	0	0	5	0	0	0	1	0	0	4	0	0	0	0	0	15	2	0	0	0	10	7	0	31	0	0	0	0	0	0	0	0	0	0	4	7
AC002407.1	0	0	0	0	0	0	0	0	0	0	0	0	0	0	1	0	0	0	0	0	0	0	0	0	0	0	0	0	0	0	0	0	0	0	0	0	0	0	0	0	0	0	0	0	0	0	0	0	0
AC002428.2	0	0	0	0	0	0	0	0	0	0	0	0	0	0	0	0	0	0	0	0	0	0	0	0	0	0	0	0	0	0	0	0	0	0	0	0	0	0	0	0	0	0	0	0	0	0	0	0	0
AC002429.2	0	0	0	17	0	0	0	0	0	0	0	0	0	0	0	0	1	0	0	0	0	0	0	0	0	0	0	0	0	0	0	0	0	0	0	0	0	0	0	0	0	0	0	0	0	0	0	0	0
AC002451.1	210	377	315	219	89	404	738	3527	339	81	130	1392	459	80	606	83	65	271	108	3157	397	135	871	50	2297	482	241	115	182	993	220	261	979	1408	1224	574	484	45	91	1056	157	847	584	0	143	2944	170	111	968
AC002451.2	0	29	42	41	0	0	39	236	180	0	23	71	46	13	66	0	0	0	0	286	13	44	24	0	497	15	345	0	0	51	27	45	65	111	63	63	39	0	0	88	10	76	31	0	7	219	16	1	51
AC002454.1	0	3	31	4	5	0	4	7	47	0	0	1	13	0	2	0	0	75	0	1	1	0	24	0	7	0	0	0	13	9	1	0	0	0	1	0	0	0	0	0	0	0	0	0	0	7	17	2	0
AC002456.1	0	20	0	11	0	0	0	0	0	0	0	3	0	0	0	0	0	0	0	0	0	0	0	0	5	0	0	35	0	0	0	0	0	17	0	0	1	0	88	0	0	0	3	0	4	0	0	1	0
AC002460.2	17	13	59	10	0	0	0	3	7	0	0	0	0	25	6	0	0	0	0	0	38	0	0	0	26	0	34	0	0	5	70	0	85	19	18	10	1	0	1	2	0	0	25	0	5	27	13	7	2
AC002463.1	14	0	0	0	1	1	0	0	0	0	23	1	0	21	0	16	0	0	0	4	5	0	1	0	0	0	0	0	0	0	1	0	0	1	0	3	0	0	0	5	0	0	0	0	0	0	0	0	1
AC002464.1	0	0	0	0	0	0	0	0	0	0	0	0	0	0	0	0	0	0	0	0	0	0	0	0	0	0	0	0	0	0	0	0	0	0	0	0	0	0	0	0	0	0	0	0	0	0	0	0	0
AC002465.1	0	0	0	0	0	0	0	0	0	0	0	0	0	0	0	0	0	0	0	0	0	0	0	0	0	0	0	0	0	0	0	0	0	0	0	0	0	0	0	0	0	0	0	0	0	0	0	0	0
AC002467.1	10	25	0	22	26	40	16	44	26	63	0	77	0	2	17	23	14	0	0	54	41	72	35	35	26	19	41	66	36	21	5	0	91	22	25	43	20	22	1	14	15	3	31	0	23	2	0	13	29
AC002470.1	33	27	0	27	19	0	22	50	0	49	25	100	32	9	59	85	34	59	0	28	34	0	59	4	31	21	0	0	47	80	50	56	20	72	58	61	45	31	130	2	4	19	30	0	26	22	20	15	28
AC002472.2	0	1	0	0	0	0	0	0	0	0	0	0	0	0	0	0	0	0	0	0	0	0	0	0	0	0	0	0	0	0	0	0	0	0	0	0	0	0	0	0	0	0	0	0	0	0	0	3	0
AC002480.1	0	0	0	0	0	0	0	0	0	0	8	0	0	0	0	0	0	0	0	0	0	0	0	0	0	0	0	0	0	1	8	0	0	0	0	0	2	0	0	0	0	0	6	0	0	0	0	0	0
AC002480.2	0	4	0	0	0	0	3	18	0	0	0	0	0	0	0	0	0	0	0	8	0	0	0	0	0	0	0	0	0	0	0	0	0	0	0	0	0	0	0	5	0	12	0	0	4	0	0	1	0
AC002486.2	0	1	0	0	9	0	0	0	0	0	0	0	0	0	0	0	1	0	0	0	0	0	0	0	0	0	0	0	0	0	0	0	3	0	1	0	0	0	0	0	1	0	0	0	0	0	0	0	5
AC002511.2	0	0	0	0	0	0	0	1	0	0	0	0	0	0	0	0	0	0	0	0	0	0	0	0	0	0	0	0	0	0	0	0	0	3	0	0	0	0	0	0	0	0	0	0	0	0	0	0	0
AC002519.1	17	39	0	12	0	0	0	16	0	0	0	0	0	13	5	0	16	0	0	0	0	0	5	0	21	45	0	0	0	1	0	0	20	10	19	6	1	0	0	0	1	0	7	0	108	8	1	21	0
AC002519.2	0	0	0	0	0	0	0	0	0	0	0	0	0	0	1	0	0	0	0	0	0	0	0	0	0	0	0	0	0	0	0	0	0	0	0	5	0	0	0	0	0	0	0	0	0	0	0	1	0
AC002524.1	0	0	0	0	0	0	0	0	0	0	0	0	0	0	0	0	0	0	0	0	0	0	0	0	0	0	0	0	0	0	0	0	0	0	0	0	0	0	0	0	0	0	0	0	0	0	0	0	0
AC002525.1	0	0	0	0	0	0	0	0	0	0	0	0	0	0	0	0	0	0	0	0	0	0	0	0	0	0	0	0	0	0	0	0	0	0	0	0	0	0	0	0	0	0	0	0	0	0	0	0	0
AC002540.1	0	1	0	0	0	0	0	2	0	0	0	0	0	0	0	0	0	0	0	5	0	0	0	0	0	0	0	0	0	0	0	0	0	0	3	0	0	0	0	0	0	0	0	0	0	0	0	0	0
AC002545.1	1	0	0	0	0	0	0	1	0	0	0	0	0	0	0	0	0	0	0	0	0	0	0	0	0	0	0	0	0	0	0	0	0	0	0	0	0	0	0	0	0	0	0	0	0	0	0	0	0
AC002546.1	0	12	0	0	0	0	13	7	0	0	0	0	0	0	0	0	0	0	0	8	0	0	0	2	0	0	0	0	0	7	0	0	0	0	0	0	23	0	0	0	0	15	0	0	0	0	28	11	5
AC002550.1	0	7	0	0	0	0	0	0	0	0	0	0	0	0	0	0	0	0	0	0	0	0	0	0	0	0	0	0	0	0	0	0	0	0	0	0	0	0	0	0	0	0	0	0	0	0	0	0	0
AC002550.2	34	13	21	21	7	12	6	33	0	8	0	23	43	12	24	27	6	57	0	11	59	23	7	0	24	15	0	23	59	35	0	2	30	66	27	65	8	0	0	17	14	4	37	0	19	29	3	12	22
AC002551.1	0	0	0	0	2	0	0	6	5	0	0	0	0	0	0	0	0	0	0	0	0	0	0	0	1	0	0	0	0	0	0	0	0	0	4	0	0	0	0	0	0	0	0	0	4	0	0	0	0
AC002553.1	0	62	0	37	0	0	16	48	0	11	50	14	6	17	5	27	0	0	16	9	0	0	45	8	16	8	0	6	0	13	1	23	30	28	5	25	42	0	0	4	25	7	1	0	49	10	21	27	19
AC002553.2	19	13	0	4	3	23	8	8	0	0	0	21	0	7	44	44	4	27	0	40	0	0	27	0	11	7	0	0	0	10	5	3	15	40	27	34	4	0	0	30	0	18	23	205	19	37	9	28	28
AC002558.1	4	2	2	0	1	0	11	0	2	0	0	0	0	0	0	2	0	0	1	0	0	0	4	1	11	0	0	0	1	0	0	0	0	2	0	0	0	1	0	0	0	1	1	0	0	5	1	8	1
AC002558.3	191	267	225	360	187	175	193	263	103	244	439	169	171	163	191	158	123	328	175	145	149	286	394	161	295	226	139	226	109	241	295	140	143	203	301	328	227	136	464	301	226	251	225	376	237	141	251	121	218
AC002563.1	0	0	0	0	0	0	0	0	0	0	0	12	0	0	0	0	0	0	0	1	0	0	0	0	0	10	0	1	0	0	0	0	5	0	0	0	0	19	0	0	0	0	0	0	0	0	0	0	0
AC003001.1	0	0	0	0	0	0	0	0	0	0	0	0	0	0	0	0	0	0	0	0	0	0	0	0	0	0	0	0	0	0	0	0	0	0	0	0	0	0	0	0	0	0	0	0	0	0	0	0	0
AC003001.2	0	0	0	0	0	0	0	0	0	0	0	0	0	0	0	0	0	0	0	0	0	0	0	0	0	0	0	0	0	0	0	0	0	0	0	0	0	0	0	0	0	0	0	0	0	0	0	0	0
AC003002.2	0	0	0	0	0	0	0	0	0	0	0	0	0	0	0	0	0	0	0	0	0	0	0	0	0	0	0	0	0	0	0	0	0	0	0	0	0	0	0	0	0	0	0	0	0	0	0	0	0
AC003002.3	0	0	0	0	0	0	0	0	0	0	0	0	0	0	0	0	0	112	0	0	0	0	0	0	0	0	0	0	0	0	0	0	0	0	0	0	0	0	0	0	0	0	0	0	0	0	0	0	0
AC003005.2	12	3	54	6	0	0	2	1	0	0	0	8	5	0	0	52	0	0	0	8	0	22	1	0	13	0	0	0	0	3	0	0	0	6	4	0	0	0	0	4	0	0	4	0	9	0	4	0	7
AC003009.1	0	0	0	0	0	0	0	0	0	0	0	0	0	0	0	0	0	0	0	0	0	0	0	0	0	0	0	0	0	0	0	0	0	0	0	0	0	0	0	0	0	0	0	0	0	0	0	0	0
AC003035.1	0	0	0	0	0	0	0	0	0	0	0	0	0	0	0	0	0	0	0	0	0	0	0	0	0	0	0	0	0	0	0	0	0	0	0	0	0	0	0	0	0	0	0	0	0	0	0	0	0
AC003043.2	0	0	0	0	0	0	0	0	0	0	0	7	0	0	0	0	0	0	0	0	0	0	0	0	0	0	0	5	0	0	0	0	0	1	0	0	0	0	0	0	0	0	0	0	0	0	0	0	0
AC003044.1	0	0	0	0	0	0	0	0	0	0	0	0	0	0	0	0	0	0	0	0	0	0	1	0	0	0	0	0	0	0	0	0	1	0	0	0	0	0	0	0	0	0	0	0	0	0	0	0	0
AC003071.1	0	0	0	0	0	0	0	0	0	0	0	0	0	0	0	0	0	0	0	0	0	0	0	0	0	0	0	0	0	0	0	0	0	0	3	0	0	0	0	0	0	0	0	0	0	0	0	0	0
AC003071.2	0	0	0	0	0	0	0	0	0	0	0	0	0	0	0	0	0	0	0	0	0	0	0	0	0	0	0	0	0	0	0	0	0	0	0	0	0	0	0	0	0	0	0	0	0	0	0	0	0
AC003072.1	10	101	0	25	6	0	31	51	0	57	0	170	31	0	28	15	27	0	45	29	19	2	40	0	8	14	45	69	0	30	25	32	6	106	34	8	14	0	1	38	64	10	81	0	30	76	1	46	32
AC003077.1	0	0	0	0	0	0	0	0	0	0	0	0	0	0	0	0	0	0	0	0	0	0	0	0	0	0	0	0	0	0	0	0	0	0	0	0	0	0	0	0	0	0	0	0	0	0	0	0	0
AC003080.1	0	0	0	0	0	0	0	0	0	0	0	0	0	0	0	14	13	0	0	0	0	0	0	0	0	0	0	0	0	0	0	0	0	0	0	0	0	0	0	0	0	0	5	0	0	0	0	0	0
AC003084.1	0	0	0	0	0	0	0	0	0	0	0	0	10	0	0	0	0	0	0	0	0	0	0	0	0	0	0	0	0	2	0	0	0	0	0	0	0	0	0	0	0	0	0	0	0	0	0	0	0
AC003086.1	0	0	0	0	0	0	0	0	0	0	0	0	0	0	0	0	0	0	0	0	0	0	0	0	0	0	0	0	0	0	0	0	0	0	0	0	0	0	0	0	0	0	0	0	0	0	0	0	0
AC003092.1	0	16	0	0	0	0	0	0	1	0	0	6	0	0	0	0	22	0	27	0	0	0	0	0	0	0	0	0	0	0	0	0	4	0	0	0	0	0	0	0	0	0	0	0	0	0	0	0	0
AC003092.2	0	0	0	0	0	0	4	13	0	0	0	0	0	0	0	0	0	0	0	13	0	0	0	0	0	0	0	0	0	3	0	0	0	0	0	0	1	0	0	0	0	0	0	0	0	0	0	0	2
AC003093.1	7	0	0	0	0	0	0	0	0	0	0	0	0	0	0	0	8	0	0	0	0	0	0	0	0	0	0	0	0	0	0	0	0	0	0	0	0	0	0	0	0	0	0	0	0	0	0	0	0
AC003098.1	0	0	0	0	0	0	0	0	0	0	0	0	0	0	0	0	0	0	0	0	0	0	0	0	0	0	0	0	0	0	0	0	0	0	0	0	0	0	0	0	0	0	0	0	0	0	0	0	0
AC003101.1	0	0	0	0	0	0	0	0	0	0	0	0	0	0	0	15	0	0	0	1	0	0	0	0	0	0	0	0	0	0	0	0	0	0	0	0	0	0	0	0	0	0	0	0	1	0	0	2	0
AC003101.2	0	0	0	0	0	0	5	1	0	0	0	12	0	0	0	10	0	0	20	0	0	0	0	0	3	0	0	0	0	0	0	3	0	0	0	7	0	0	0	6	0	0	0	0	0	0	0	2	5
AC003102.1	75	86	82	89	131	35	176	136	36	85	59	244	57	109	95	154	73	272	9	233	120	124	213	16	102	77	85	1	29	76	29	112	66	243	114	135	97	193	301	290	136	150	240	0	227	186	122	143	172
AC003659.1	0	55	0	0	0	0	0	0	0	51	0	0	0	0	0	0	0	0	84	0	0	0	0	0	0	16	0	0	0	0	0	0	0	17	0	0	0	0	0	4	23	0	0	0	93	0	24	38	0
AC003681.1	1	5	0	0	1	0	2	3	0	0	2	1	1	0	3	0	3	0	1	1	0	0	3	0	1	3	0	2	0	1	1	0	0	3	0	1	9	0	1	1	2	0	1	1	0	4	1	2	2
AC003682.1	16	25	25	0	0	0	7	10	1	14	0	2	11	0	0	0	14	0	0	0	0	0	5	0	19	30	0	1	0	11	0	0	0	9	0	0	1	0	0	11	4	10	2	0	0	29	16	12	7
AC003684.1	0	0	0	0	0	0	0	0	0	0	0	0	1	0	0	0	0	0	0	0	0	0	0	0	0	0	0	0	0	0	0	0	0	0	0	0	0	0	0	0	0	0	0	0	0	0	0	0	0
AC003685.2	0	0	0	0	0	0	0	0	0	0	0	0	0	0	0	0	0	0	0	0	0	0	0	0	0	0	0	0	0	0	0	0	0	0	0	0	0	0	0	0	0	0	1	0	0	0	0	0	0
AC003956.1	0	14	0	0	0	0	0	10	0	25	0	154	0	0	0	0	0	0	0	0	0	0	0	0	7	0	0	0	0	6	0	6	5	2	6	17	0	3	0	7	0	0	3	0	0	0	0	8	0
AC003957.1	0	0	0	0	0	0	0	0	0	0	0	4	0	0	0	0	0	0	0	0	0	0	0	0	0	0	0	0	0	0	0	0	0	0	0	0	0	0	0	0	0	0	0	0	0	0	0	0	0
AC003973.1	0	0	0	0	0	0	6	0	0	0	0	0	0	0	3	0	0	0	0	0	0	0	0	0	0	0	0	0	0	0	0	0	0	0	0	0	0	0	0	0	0	0	0	0	0	0	0	0	0
AC003973.2	0	0	0	0	0	0	0	0	0	0	0	0	0	0	0	0	13	0	0	0	0	0	0	0	5	0	0	0	0	0	0	0	0	0	0	0	0	0	0	0	0	0	0	0	0	0	0	0	0
AC003985.1	0	0	0	0	0	0	0	0	0	0	0	0	0	0	0	0	0	0	0	0	0	0	0	0	0	0	0	0	0	0	0	0	0	0	0	0	0	0	0	0	0	0	0	0	0	0	0	0	0
AC003986.1	0	34	0	0	0	0	0	0	0	0	0	46	0	0	0	0	0	0	5	0	0	34	0	0	110	6	0	0	0	0	0	0	0	0	0	0	0	0	0	0	0	0	5	0	0	0	0	0	0
AC003986.2	0	0	0	0	0	3	0	0	0	0	0	0	0	0	0	0	0	0	0	0	0	1	0	0	0	0	0	0	0	0	0	0	0	0	0	0	0	0	0	0	0	0	0	0	0	0	0	0	0
AC003986.3	4	48	0	2	0	13	0	1	0	33	0	2	0	0	11	0	63	0	66	11	0	204	3	0	16	12	0	0	0	4	0	0	5	20	6	0	3	0	0	80	0	0	48	0	40	0	0	0	0
AC003988.1	0	0	0	0	0	0	0	0	0	0	0	0	0	0	0	0	0	0	0	0	0	0	0	0	0	0	0	0	0	0	0	4	9	0	0	0	0	0	0	0	0	0	0	0	0	0	0	0	0
AC003989.1	0	0	0	0	0	0	0	0	0	0	0	0	0	0	0	0	0	0	0	0	0	0	0	0	0	0	0	0	0	0	0	0	0	0	0	0	0	0	0	0	0	0	0	0	0	0	0	0	0
AC003991.1	0	0	38	0	0	0	0	0	0	0	0	0	0	0	0	0	0	0	34	9	0	0	13	0	19	0	0	0	0	2	0	0	17	0	5	6	1	0	0	0	0	0	0	0	0	16	0	3	0
AC003991.2	0	0	0	0	0	0	0	0	0	0	0	0	0	0	0	0	0	0	0	0	0	0	0	0	0	0	0	0	0	0	0	0	0	0	0	0	0	0	0	0	0	0	0	0	0	0	0	0	0
AC003992.1	0	0	0	0	0	0	0	0	0	0	0	0	0	0	0	0	0	0	0	0	0	0	0	0	0	0	0	0	0	0	0	0	0	0	0	0	0	0	0	0	0	0	0	0	0	6	0	0	0
AC004000.1	1	4	1	0	0	3	8	6	0	0	0	0	6	0	1	2	18	0	0	3	0	1	0	0	4	4	0	0	0	3	0	0	0	3	3	0	8	0	0	0	0	6	4	0	0	7	0	3	3
AC004004.1	0	0	0	0	0	0	0	0	0	0	0	0	0	0	0	0	0	0	0	0	0	0	0	0	0	0	0	0	0	0	0	0	0	0	0	0	0	0	0	0	0	0	0	0	0	0	0	0	0
AC004009.1	0	0	0	0	0	0	0	0	0	0	0	0	0	0	0	0	0	0	0	0	0	0	0	0	0	0	0	0	0	0	0	0	0	0	0	0	0	0	0	0	0	0	0	0	0	0	0	0	0
AC004009.2	0	0	0	0	0	32	0	0	0	0	0	0	0	0	0	0	0	0	0	0	0	0	0	0	0	0	0	0	0	0	0	0	0	0	0	0	0	0	0	0	0	0	0	0	0	0	0	1	0
AC004009.3	0	0	0	0	0	0	0	1	0	0	0	0	0	0	0	0	0	0	0	0	0	0	0	0	0	0	0	0	0	0	0	0	0	0	0	0	0	0	0	0	0	0	0	0	0	0	0	0	0
AC004012.1	2	0	0	13	10	0	0	8	0	0	0	0	0	0	1	0	0	0	0	15	16	0	0	0	30	0	0	0	0	6	0	15	17	4	4	0	4	0	0	1	0	0	38	0	0	12	0	0	5
AC004014.2	0	1	0	0	0	0	0	0	0	0	0	0	0	0	0	0	0	0	0	0	0	0	0	0	0	0	0	0	0	0	0	0	0	0	0	0	0	0	0	0	0	0	0	0	0	0	0	0	0
AC004023.1	0	0	0	0	0	0	0	0	0	0	0	0	0	0	0	0	0	0	0	0	0	0	0	0	0	0	0	0	0	0	0	0	0	0	0	0	0	0	0	0	0	0	0	0	0	0	0	0	0
AC004024.1	3	5	0	0	1	0	0	0	0	0	0	0	5	0	0	0	0	0	0	0	0	0	2	0	0	0	0	0	0	1	0	2	0	0	0	0	1	0	0	0	0	0	0	0	0	9	0	2	0
AC004034.1	0	0	0	0	0	0	0	0	0	0	0	0	0	0	0	0	0	0	0	0	0	6	0	0	0	0	0	0	0	0	0	0	0	0	0	0	0	0	0	0	0	0	0	0	0	0	0	0	0
AC004039.1	0	0	0	0	0	0	0	0	0	0	0	0	0	0	0	0	0	0	0	0	0	0	0	0	0	1	0	0	0	0	0	0	0	0	0	0	0	0	0	1	0	0	0	0	0	0	0	0	0
AC004047.1	0	0	0	0	0	0	0	0	0	0	0	0	0	0	0	0	0	0	1	0	0	0	0	0	0	0	0	0	0	0	0	0	0	0	0	0	0	0	0	0	0	0	0	0	0	0	0	0	0
AC004057.1	0	0	1	0	0	0	0	0	0	0	0	0	0	0	0	0	0	0	0	1	0	0	0	0	5	0	0	1	1	0	0	0	0	0	0	0	0	0	0	0	0	0	0	0	0	0	0	0	0
AC004067.1	0	4	0	0	0	20	0	3	0	28	0	0	0	0	11	0	44	0	0	12	0	0	6	0	0	0	0	0	60	6	0	4	0	16	0	0	7	0	22	9	0	0	7	0	0	6	0	1	0
AC004069.1	8	47	11	25	4	7	1	5	4	14	2	60	3	2	19	5	67	21	2	10	2	9	5	26	11	3	8	0	1	7	26	9	18	8	7	23	15	76	38	21	2	56	11	5	17	2	20	13	12
AC004076.2	50	75	0	49	9	15	64	103	0	97	31	62	37	0	1	10	42	0	52	59	0	143	31	0	49	20	43	0	0	55	7	2	0	134	23	23	11	59	0	83	82	37	96	0	29	53	32	23	26
AC004080.1	12	0	35	0	8	106	22	0	112	0	0	0	0	0	349	40	3	0	0	130	0	0	26	0	129	14	0	0	0	0	2	4	0	45	3	12	0	0	0	341	113	99	40	0	60	445	23	10	0
AC004080.4	2	0	0	4	0	0	0	0	0	0	0	0	0	0	0	0	0	0	0	0	0	1	0	0	0	0	0	0	0	0	0	0	3	0	0	0	0	0	0	0	0	0	8	0	0	0	1	0	0
AC004083.1	6	0	6	0	0	0	9	25	0	6	0	10	0	0	0	8	0	0	0	10	0	0	0	0	6	0	0	12	0	2	0	0	10	3	0	0	1	0	0	0	0	37	11	0	0	2	0	1	2
AC004112.1	0	0	0	0	0	0	0	0	0	0	0	0	0	0	0	0	0	0	0	0	0	0	0	0	0	0	0	0	0	0	0	0	0	0	0	0	0	0	0	0	0	0	0	0	0	0	0	0	0
AC004129.3	0	0	0	0	0	0	0	0	0	0	0	0	0	0	0	0	0	0	0	0	0	0	0	0	0	0	0	0	0	0	0	0	0	0	0	0	0	0	0	0	0	0	0	0	0	0	0	0	0
AC004130.1	0	1	18	0	0	0	0	3	0	0	0	0	0	0	0	0	0	0	0	0	0	0	1	0	0	0	0	0	0	0	0	0	0	1	0	0	0	0	0	0	0	0	0	0	0	0	0	9	0
AC004130.2	0	27	30	15	12	0	0	21	0	45	59	184	45	7	71	0	96	0	19	121	0	16	13	31	53	0	88	1	0	11	0	17	8	248	19	66	10	61	174	20	15	25	70	13	19	87	44	59	64
AC004147.2	0	0	0	6	0	0	0	0	0	0	0	0	0	0	0	0	0	0	0	0	0	0	0	0	0	0	0	0	0	0	0	0	0	0	0	0	0	0	0	0	0	0	0	0	0	0	0	0	0
AC004147.5	0	0	0	0	0	0	0	0	0	0	0	0	0	0	0	0	0	0	0	0	0	0	0	0	0	0	0	0	0	0	0	0	0	0	0	0	0	0	0	0	0	0	0	0	0	0	5	0	0
AC004148.1	9	51	91	29	49	38	26	126	0	96	16	26	43	6	60	48	80	227	1	69	57	58	31	289	53	84	133	21	74	7	57	106	7	70	5	32	24	108	2	15	61	24	140	265	25	6	40	38	29
AC004156.1	34	1	0	21	1	9	9	9	33	0	1	20	13	0	28	2	6	0	10	28	0	9	8	0	29	45	0	0	35	3	0	1	6	4	31	7	0	0	0	25	0	0	1	0	23	33	1	20	16
AC004158.1	0	0	0	0	0	0	0	0	0	0	0	0	0	0	0	0	0	0	0	0	0	0	0	0	0	0	0	0	0	0	0	0	0	0	0	0	0	0	0	0	0	0	0	0	0	0	0	0	0
AC004160.1	1	0	0	11	34	0	0	7	24	0	6	0	0	0	4	47	0	0	0	9	0	14	11	0	0	0	0	0	12	7	0	10	7	3	7	0	2	0	0	6	0	0	1	0	0	3	0	0	0
AC004160.2	0	0	0	0	11	0	8	0	0	0	0	0	0	0	0	0	0	0	0	0	0	0	0	0	0	0	0	0	0	0	0	0	0	0	0	0	7	0	0	0	0	0	0	0	0	0	0	0	0
AC004217.2	0	0	0	0	0	0	0	0	0	0	0	0	0	0	0	0	0	0	0	0	0	0	0	0	0	0	0	0	0	0	0	0	0	0	0	0	0	0	0	0	0	0	0	0	0	0	0	0	0
AC004221.1	0	0	0	0	20	0	0	14	0	0	0	0	0	3	31	0	0	0	0	5	23	0	0	0	0	0	0	0	0	0	0	0	0	0	7	10	3	0	0	0	14	8	0	0	0	0	0	0	0
AC004223.1	0	0	0	0	0	0	0	0	0	0	0	0	0	0	0	0	0	0	0	1	0	0	0	0	2	0	0	0	0	0	0	0	0	1	0	0	0	0	0	0	0	0	0	0	0	0	1	0	0
AC004223.2	0	0	0	3	0	21	3	0	4	0	0	0	0	0	1	0	1	0	0	0	19	2	0	22	0	0	0	0	0	1	5	0	0	0	2	4	1	0	40	1	0	0	0	0	0	8	4	1	8
AC004223.4	0	15	0	0	3	0	1	0	0	0	0	10	0	5	0	0	0	0	0	4	0	31	6	0	0	0	0	0	0	0	0	0	0	63	0	0	0	0	0	6	0	0	0	0	0	0	0	3	0
AC004224.1	0	0	0	0	0	0	0	0	0	0	0	1	0	0	2	0	0	0	0	7	0	0	0	0	3	0	0	0	0	0	0	0	0	4	0	0	0	0	0	0	0	0	0	0	0	0	0	0	0
AC004232.1	0	0	0	0	0	0	0	0	0	0	0	0	0	0	0	0	0	0	0	0	0	0	0	0	0	0	0	0	0	0	0	0	0	0	0	5	0	0	0	0	0	0	0	0	0	0	0	0	0
AC004232.2	16	2	0	8	0	22	16	11	0	45	0	10	0	13	17	44	17	0	34	17	0	45	12	0	7	0	0	0	19	21	3	1	42	4	36	0	19	0	0	12	0	0	19	0	1	0	0	14	20
AC004233.1	0	0	0	0	0	0	0	0	0	0	0	0	0	0	0	0	0	0	0	0	0	0	1	0	0	0	0	0	0	0	0	0	0	0	0	0	0	0	0	0	0	0	0	0	0	0	0	0	0
AC004233.2	23	15	0	3	0	0	12	14	0	0	0	34	0	0	9	2	0	18	0	0	0	0	0	0	2	0	0	30	0	5	0	3	0	11	5	15	0	0	0	0	0	16	9	0	12	12	0	2	0
AC004233.3	10	6	0	0	32	11	0	0	1	5	0	0	0	0	0	24	5	0	0	9	0	0	10	0	0	21	0	8	0	0	0	8	4	1	7	0	0	0	0	4	0	0	9	0	0	1	0	1	2
AC004241.1	20	46	0	3	11	20	29	46	0	15	34	338	0	4	78	75	8	0	22	28	38	0	70	0	38	0	28	107	0	45	33	28	34	42	32	101	38	0	0	1	16	6	59	0	46	24	19	75	57
AC004241.2	0	2	0	4	6	0	1	1	6	0	0	8	4	11	9	0	0	0	0	3	0	5	0	0	13	0	0	27	0	3	5	0	0	0	7	24	0	0	0	0	0	0	1	0	0	0	0	3	0
AC004241.3	26	34	0	26	41	126	60	46	25	20	30	30	16	0	22	72	16	0	15	103	6	70	22	0	34	36	14	41	0	56	27	37	70	80	52	16	12	12	0	20	54	94	57	0	37	29	4	15	36
AC004241.4	3	0	0	0	5	0	0	2	0	0	0	25	0	0	0	0	0	0	27	0	0	0	14	0	5	0	0	0	1	3	0	0	4	1	0	0	0	0	0	0	37	0	2	0	0	0	0	1	3
AC004241.5	26	5	0	12	0	16	0	2	0	0	0	0	0	0	0	0	0	0	0	0	0	0	2	0	19	1	0	1	0	0	0	0	0	0	0	0	0	1	0	1	0	0	0	0	0	0	0	1	0
AC004253.1	1	1	0	0	0	0	1	0	0	0	1	0	0	0	0	0	2	0	0	0	0	0	0	0	0	0	0	0	0	0	0	0	0	0	1	0	3	0	0	1	0	0	0	0	0	0	0	0	0
AC004253.2	0	0	0	0	0	0	0	0	0	0	0	0	0	0	0	0	0	0	0	0	0	0	0	0	0	0	0	0	0	0	0	0	0	0	0	0	0	0	0	0	0	0	0	0	0	0	0	0	0
AC004257.1	0	7	0	0	0	1	2	11	4	0	0	0	0	0	0	0	1	0	0	5	0	1	0	0	0	0	0	0	0	1	0	0	7	0	1	0	0	0	0	0	0	0	2	0	1	6	0	0	1
AC004263.1	20	0	0	20	0	0	3	4	95	0	20	10	0	1	10	0	6	0	0	0	0	16	22	0	18	0	0	48	0	10	17	14	0	14	2	27	5	0	0	24	13	0	4	0	0	39	10	12	9
AC004263.2	0	0	0	0	0	0	0	0	0	0	0	0	0	0	0	0	0	0	0	0	0	0	0	0	0	0	0	0	0	0	0	0	0	0	0	0	0	0	0	0	0	0	0	0	0	0	0	0	0
AC004264.1	4	1	0	0	0	22	6	0	3	13	0	5	0	0	4	0	0	0	0	0	0	0	0	0	24	13	0	0	0	2	3	2	1	2	20	1	5	0	0	0	0	0	15	0	0	0	0	2	5
AC004264.2	0	0	0	0	0	0	0	4	0	0	0	0	0	0	12	0	0	0	0	2	0	0	0	0	0	0	0	0	0	0	0	0	0	1	0	0	0	0	0	3	0	0	0	0	0	0	1	0	0
AC004381.1	0	0	0	0	0	0	0	0	0	0	0	0	0	0	0	0	0	0	0	0	0	0	0	0	0	0	0	0	0	0	0	0	0	0	0	0	0	0	0	2	0	0	0	0	0	0	0	0	0
AC004381.3	275	0	73	0	0	30	0	0	0	0	0	0	0	0	12	0	19	0	50	0	0	0	0	0	2	26	0	19	0	0	0	0	0	50	5	0	0	0	27	0	0	0	222	0	7	0	0	0	0
AC004381.4	0	0	0	0	0	0	0	3	0	0	0	0	0	0	0	0	0	0	0	0	0	0	0	0	0	0	0	0	0	0	0	0	6	2	0	0	0	0	0	0	0	0	0	0	0	0	0	2	0
AC004383.1	0	0	0	0	0	0	0	0	0	0	0	0	0	0	0	0	0	0	0	0	0	0	1	0	6	0	0	0	0	0	0	0	0	0	4	0	0	0	0	0	0	0	0	0	0	0	0	0	0
AC004386.1	0	8	3	0	0	2	6	14	0	2	0	3	2	1	5	1	1	0	0	9	1	3	8	1	4	0	2	1	0	2	1	3	0	20	2	7	0	0	5	4	2	5	3	4	0	1	1	2	2
AC004386.7	0	0	0	0	0	0	0	0	0	0	0	0	0	0	0	0	0	0	0	0	0	0	0	0	0	0	0	0	0	0	0	0	0	0	0	0	0	0	0	0	0	0	0	0	0	0	0	0	0
AC004408.2	0	0	0	2	0	0	0	0	0	0	0	2	0	0	0	0	0	0	0	0	0	0	0	0	0	0	0	0	0	0	0	9	0	0	0	0	0	0	0	0	0	0	0	0	0	0	0	1	0
AC004448.2	0	0	0	0	0	0	0	0	2	0	0	0	0	0	0	0	0	0	0	0	0	0	0	0	0	0	0	0	0	0	0	0	0	0	0	0	0	0	0	0	0	0	0	0	0	0	0	0	0
AC004449.1	0	0	0	0	0	0	0	0	0	0	0	3	0	0	0	0	0	0	0	6	0	0	0	0	10	0	0	0	0	0	0	0	0	5	0	0	0	0	0	8	0	0	10	0	0	0	0	0	0
AC004453.1	162	682	431	157	189	651	426	187	54	231	150	145	120	141	328	181	182	265	256	106	207	437	101	741	269	1030	548	533	307	301	176	339	131	967	282	613	161	257	403	201	403	269	426	206	87	53	72	219	306
AC004453.2	0	0	0	0	0	0	0	0	0	0	0	0	0	0	0	0	0	0	0	0	0	0	0	0	0	0	0	0	0	0	0	0	0	0	0	0	0	0	0	0	0	0	0	0	0	0	0	0	0
AC004461.1	0	0	0	0	0	0	0	0	0	0	0	2	0	0	0	0	0	0	0	1	0	0	1	0	0	0	0	0	0	0	0	0	0	2	0	0	0	0	0	0	0	0	0	0	0	1	0	0	0
AC004461.2	0	0	0	0	0	3	0	1	0	0	0	0	0	0	0	0	0	0	0	0	0	0	0	0	0	0	0	0	0	0	0	0	0	0	2	0	0	0	0	4	0	0	1	0	0	0	0	0	0
AC004464.1	0	0	0	0	0	0	0	0	0	0	0	0	0	0	0	0	0	0	0	0	0	0	0	0	0	0	0	0	0	0	0	0	0	0	0	0	0	0	0	0	0	0	0	0	0	0	0	0	0
AC004466.1	10	3	0	15	5	33	27	0	2	0	8	6	15	61	38	18	5	35	0	0	32	6	7	0	11	6	0	0	61	40	0	0	31	21	10	68	8	0	0	2	17	5	17	0	1	6	7	11	10
AC004466.2	2	4	0	8	8	4	2	0	0	0	0	35	0	0	2	0	11	0	18	1	0	0	1	0	2	0	0	0	0	8	0	0	8	0	0	0	2	0	0	0	0	8	13	0	7	0	0	7	0
AC004466.3	0	3	0	0	0	0	0	0	0	0	0	13	0	0	0	3	0	0	0	0	0	0	0	0	0	0	0	0	0	0	0	0	0	5	0	0	0	0	0	0	0	0	0	0	0	8	0	5	0
AC004471.1	0	0	0	0	3	0	0	0	0	0	0	0	0	0	0	0	0	0	0	0	0	0	0	0	0	0	0	0	0	0	0	0	0	0	0	0	0	0	0	0	0	0	0	1	0	0	0	0	0
AC004471.2	0	0	0	0	0	0	0	0	0	0	0	0	0	0	0	0	0	0	0	0	0	0	0	0	0	0	0	0	0	0	0	0	0	0	0	0	0	0	0	3	0	0	0	0	0	0	0	0	0
AC004477.1	19	15	0	24	4	10	23	2	23	14	28	221	0	37	37	11	1	0	47	15	26	0	68	0	23	33	0	0	26	15	9	0	25	21	23	6	19	0	0	0	12	46	22	0	35	5	11	29	31
AC004477.3	0	1	0	0	5	0	7	2	0	14	0	16	0	0	6	33	0	0	0	0	0	0	0	0	0	0	0	0	0	18	0	0	0	4	5	20	1	0	0	6	0	5	0	0	0	0	8	7	5
AC004490.1	1	1	1	1	0	0	2	10	1	7	0	0	7	0	0	0	1	0	0	4	0	1	12	0	8	0	0	0	0	0	0	0	5	0	14	0	3	0	1	0	0	13	0	0	0	0	1	1	1
AC004491.1	2	30	52	15	0	19	13	13	0	20	49	15	0	0	6	8	13	0	0	4	0	0	6	0	10	0	0	31	0	10	8	9	10	1	20	0	3	0	91	17	41	36	2	0	0	15	20	7	8
AC004494.1	81	50	0	60	9	30	27	36	41	76	46	34	22	0	27	1	71	58	5	66	4	12	14	0	61	81	0	0	92	7	0	7	5	50	50	21	22	1	33	12	8	29	2	0	175	58	78	82	10
AC004522.1	0	0	0	0	0	0	1	0	0	0	0	0	0	0	0	0	0	0	0	0	0	0	0	0	0	0	0	0	0	0	0	0	0	0	0	0	0	0	0	0	0	0	0	0	0	0	0	0	0
AC004522.3	0	0	0	10	0	0	0	0	0	0	0	0	0	0	0	0	3	0	0	21	0	0	0	0	0	0	0	0	0	0	0	0	0	5	0	0	0	0	0	0	0	0	0	0	0	3	0	0	0
AC004522.5	0	0	0	0	10	0	0	5	0	0	0	0	0	0	0	0	0	0	0	0	15	0	1	0	13	0	0	0	0	0	5	0	11	2	0	0	0	0	0	9	28	0	0	0	0	0	0	3	0
AC004528.1	3	0	0	0	2	0	5	1	0	1	0	3	28	0	0	9	0	0	0	1	0	0	4	0	0	6	0	0	0	1	0	0	0	1	0	0	0	0	1	0	0	0	0	0	0	7	17	1	0
AC004540.1	70	49	19	57	77	2	67	94	104	179	12	272	23	11	124	21	170	85	90	190	63	73	17	431	351	64	50	90	99	55	21	57	296	203	116	85	9	51	44	251	27	30	132	0	79	115	165	92	146
AC004540.2	0	8	0	0	0	0	23	7	1	0	1	14	8	0	7	0	0	0	15	16	0	67	0	0	24	0	0	41	0	0	32	0	8	51	6	0	0	0	14	26	0	0	3	0	3	0	0	2	5
AC004542.1	0	0	0	0	0	0	0	0	0	0	0	0	0	4	0	0	0	0	0	0	0	0	0	0	0	0	0	0	0	0	0	0	0	0	0	0	0	0	0	0	0	0	0	0	0	0	0	0	0
AC004543.1	0	0	0	0	0	0	0	6	0	0	0	0	0	0	0	0	0	0	0	0	0	0	0	0	0	0	0	0	0	0	0	0	0	0	0	0	0	0	0	0	0	0	0	0	0	0	0	0	0
AC004552.1	0	0	0	0	0	0	0	1	0	0	0	0	0	0	0	0	0	0	0	0	0	0	0	0	0	0	0	0	0	0	0	0	0	0	0	0	0	0	0	0	0	0	0	0	0	0	0	0	0
AC004556.3	0	0	0	0	0	0	0	0	0	0	0	0	0	0	0	0	0	0	0	0	0	0	0	0	0	0	0	0	0	0	0	0	0	0	0	0	0	0	0	0	0	0	0	0	0	0	0	0	0
AC004584.1	5	1	1	0	9	0	1	0	0	1	0	0	0	0	0	12	0	0	0	3	0	0	0	0	0	0	1	0	0	0	0	0	0	0	0	0	0	0	0	0	0	2	0	0	0	0	5	0	0
AC004584.2	0	0	1	0	0	1	0	0	0	0	0	0	0	0	0	0	0	0	0	0	0	0	0	0	0	0	0	0	0	0	0	0	0	0	0	0	0	0	0	0	1	0	0	0	0	0	0	0	1
AC004584.3	75	49	68	439	58	16	129	61	161	67	283	2	359	309	215	693	36	46	13	71	100	11	89	34	58	57	30	47	25	184	81	299	181	13	306	106	354	52	353	61	4	115	27	162	99	107	75	69	106
AC004585.1	9	5	0	0	0	0	0	0	0	0	0	2	0	0	0	0	7	0	0	0	0	0	0	0	0	0	0	0	0	0	0	0	1	0	0	1	0	0	0	0	0	0	6	0	0	0	0	2	0
AC004590.1	0	0	0	0	0	0	11	0	0	0	0	0	2	0	0	0	0	0	0	0	0	0	0	0	0	0	0	0	0	1	0	3	16	11	0	0	4	0	0	0	0	0	0	0	0	2	0	0	0
AC004593.2	0	10	0	0	0	1	0	4	0	0	8	0	0	0	0	0	0	0	0	0	0	26	0	0	34	0	0	0	0	0	6	0	0	35	0	0	0	0	0	0	0	0	9	0	0	17	0	0	0
AC004593.3	0	3	0	0	0	0	0	4	0	0	0	0	0	0	0	0	0	0	0	0	0	0	0	0	0	0	0	0	0	0	0	0	0	0	0	0	0	0	0	0	0	0	0	0	0	0	0	0	0
AC004597.1	0	0	0	0	0	0	0	0	0	0	0	0	0	0	0	0	0	0	0	0	0	0	0	0	0	0	0	0	0	0	0	0	0	0	0	0	0	0	0	0	0	0	0	0	0	0	0	0	0
AC004623.1	0	0	22	0	0	0	0	0	0	0	0	0	0	0	0	0	0	0	0	0	0	0	5	0	0	0	0	0	0	0	0	0	0	0	0	0	0	0	0	0	0	0	0	0	0	0	0	0	0
AC004637.1	0	0	0	0	0	0	0	0	0	0	0	0	0	0	0	0	0	0	0	0	0	0	0	0	0	0	0	0	0	0	0	0	0	0	0	0	0	0	0	0	0	0	0	0	0	0	0	0	0
AC004672.1	0	0	0	0	0	0	0	0	0	0	0	0	0	0	0	0	0	0	0	0	0	0	0	0	0	0	0	0	0	0	0	0	0	0	0	0	0	0	0	0	0	0	0	0	0	0	0	0	0
AC004672.2	52	25	0	30	48	46	46	58	105	75	85	18	17	80	54	23	30	4	0	28	34	0	39	0	24	67	0	24	24	24	0	42	31	50	11	41	57	11	0	29	11	41	20	86	107	75	34	24	13
AC004674.1	0	0	0	0	0	0	0	0	0	0	0	0	0	0	0	0	0	0	0	0	0	0	0	0	0	0	0	0	0	0	0	0	0	0	0	0	0	0	0	0	0	0	0	0	0	0	0	0	0
AC004678.1	0	0	0	0	0	0	0	0	0	0	0	0	0	0	0	0	0	0	0	0	0	0	0	0	0	0	0	0	0	0	0	0	0	0	0	0	0	0	0	0	0	0	0	0	0	0	0	0	0
AC004678.2	0	2	29	0	0	0	0	0	0	0	0	0	0	0	0	0	0	0	0	0	0	0	0	0	0	0	0	0	0	0	0	0	0	0	0	0	0	0	0	0	0	0	0	0	0	0	0	0	0
AC004687.1	29	96	0	90	85	21	81	31	0	40	202	43	50	215	10	85	89	2	10	8	13	0	25	0	12	23	0	21	0	66	58	55	35	2	110	79	188	16	153	110	23	20	21	146	40	28	37	156	134
AC004687.3	1	1	0	5	0	0	0	0	0	0	0	1	0	0	0	0	0	0	0	0	0	0	4	0	0	0	0	0	0	0	0	0	13	0	0	0	0	0	0	1	0	15	0	2	0	0	0	0	0
AC004690.2	0	0	0	0	0	0	0	0	0	0	0	0	0	0	0	0	0	0	0	0	0	0	0	0	0	0	0	0	0	0	0	0	0	0	0	0	0	0	0	6	0	0	0	0	0	0	0	0	0
AC004691.1	0	0	0	0	0	0	0	0	0	0	0	0	0	0	0	0	0	0	0	0	0	0	0	0	0	8	0	0	0	0	0	0	0	0	0	0	0	0	0	0	0	0	0	0	0	0	0	0	0
AC004692.1	0	0	0	0	0	1	0	0	0	1	0	0	0	0	1	0	0	0	0	0	0	0	0	0	0	0	0	0	0	0	0	3	0	0	0	0	0	0	1	0	0	0	0	0	0	0	0	0	0
AC004692.2	0	0	0	0	0	0	0	0	0	0	0	0	0	0	0	0	0	0	0	0	0	0	0	0	0	0	0	0	0	0	0	0	0	0	0	0	0	0	0	0	0	0	0	0	0	0	0	0	0
AC004696.1	0	0	0	0	0	0	0	0	0	0	0	0	0	0	0	0	0	0	0	0	0	0	0	0	0	0	0	0	0	0	0	0	0	0	2	0	0	0	0	0	0	0	0	0	0	0	0	0	0
AC004696.2	0	0	0	0	0	0	0	0	0	0	0	0	0	0	0	0	0	0	0	0	0	0	0	0	0	0	0	0	0	0	0	0	0	0	0	0	0	0	0	0	0	0	0	0	0	0	0	0	0
AC004702.1	0	0	0	0	2	0	0	0	0	0	0	0	0	0	0	0	0	0	0	0	0	0	0	0	0	0	0	0	0	0	0	0	0	0	0	0	1	0	0	1	0	0	0	0	0	0	1	0	0
AC004704.1	0	0	0	0	0	0	0	0	0	0	0	2	0	0	0	0	0	0	0	0	0	0	0	0	0	0	0	0	0	0	0	0	0	0	0	0	0	0	0	0	0	0	0	0	0	0	0	0	0
AC004706.1	9	0	0	0	0	0	0	0	0	0	0	0	0	0	0	0	0	0	0	0	0	0	0	0	0	0	0	0	0	0	0	0	0	0	0	0	0	0	0	0	0	0	0	0	0	0	0	0	0
AC004706.3	0	0	0	0	0	0	0	0	0	0	0	0	0	0	0	0	0	0	0	0	0	0	0	0	6	0	0	0	0	1	0	0	0	0	4	0	0	0	0	4	0	0	0	0	0	0	0	0	0
AC004707.1	0	0	0	0	0	0	0	0	0	0	0	0	0	0	0	0	0	0	0	0	0	0	0	0	0	0	0	0	0	0	0	0	0	0	0	0	0	0	0	0	0	0	0	0	0	0	0	0	0
AC004765.1	0	1	0	0	0	0	0	0	0	0	0	0	0	0	0	0	0	0	0	0	0	0	0	0	0	1	0	0	0	0	0	0	0	0	0	0	0	0	0	0	0	0	0	0	0	0	0	0	0
AC004771.1	0	0	0	0	0	0	0	2	0	0	0	2	0	0	0	0	0	0	0	4	0	0	0	0	0	0	0	0	0	0	0	0	0	0	0	0	0	0	0	0	0	0	0	0	0	0	0	7	3
AC004771.2	0	5	0	0	0	0	0	3	0	0	0	0	0	0	0	0	0	0	0	0	0	0	0	0	0	0	0	0	0	0	0	0	0	0	0	0	0	0	0	1	0	0	0	0	0	0	0	0	0
AC004771.3	1	0	0	0	0	0	0	9	0	0	0	0	22	0	0	0	7	0	0	3	0	0	0	0	0	0	0	0	0	0	0	0	0	0	5	0	0	0	0	0	0	0	0	0	0	0	0	4	0
AC004771.4	1	6	0	1	10	7	3	7	0	0	8	15	0	8	12	5	10	0	23	0	0	0	1	0	0	0	5	50	13	13	12	7	3	3	9	10	8	0	37	2	0	0	1	0	9	0	0	4	8
AC004775.1	0	0	0	0	2	0	0	0	0	0	0	0	0	0	0	0	0	0	0	1	0	0	7	0	0	0	0	0	0	0	0	0	1	0	0	0	0	0	0	2	0	0	0	0	0	0	0	0	0
AC004777.1	0	0	0	0	0	0	8	1	0	0	0	36	0	0	4	0	0	0	0	0	0	0	0	0	0	0	0	0	0	0	0	0	0	30	0	0	0	0	0	0	0	0	0	0	0	0	0	0	0
AC004784.1	88	9	203	0	0	16	0	6	18	42	0	66	0	0	0	0	13	0	0	19	0	0	0	0	36	19	0	0	20	4	0	0	9	35	0	0	1	0	0	30	8	26	75	0	22	44	0	1	38
AC004797.1	0	1	0	0	1	1	2	3	0	0	49	1	13	0	0	0	0	0	3	12	0	0	3	0	2	0	0	0	0	0	0	0	1	0	0	3	0	0	2	11	2	3	2	6	17	3	1	5	8
AC004801.2	4	6	0	1	0	0	1	12	16	0	0	46	0	0	0	0	7	0	0	37	0	0	1	0	13	3	0	0	0	1	0	1	2	24	0	0	0	0	9	0	0	0	10	0	3	2	0	2	1
AC004801.3	0	0	0	0	0	0	0	0	0	0	0	0	0	0	0	0	0	0	0	0	0	0	0	0	0	0	0	0	0	0	0	0	0	0	0	0	0	0	0	0	0	0	0	0	0	0	0	0	0
AC004801.6	8	31	0	10	14	17	7	23	2	10	27	39	13	0	11	0	0	0	0	2	0	50	34	0	9	9	0	0	0	1	1	13	7	20	22	9	2	0	0	16	16	24	43	0	0	9	31	17	26
AC004801.7	0	0	0	0	0	0	0	0	0	0	0	0	0	0	0	0	0	0	0	0	0	0	0	0	0	0	0	0	0	0	0	0	0	0	0	0	0	0	0	0	0	0	0	0	0	0	0	0	0
AC004803.1	42	24	0	8	9	1	11	28	0	0	51	30	16	56	45	61	18	3	48	19	81	0	22	0	20	2	121	44	57	25	81	45	40	20	14	11	46	26	0	29	31	18	20	0	37	0	24	8	4
AC004805.1	0	0	0	0	0	0	0	0	0	0	0	0	0	0	0	0	0	0	0	0	0	0	0	0	0	0	0	0	0	0	0	0	0	0	0	0	0	0	0	0	0	0	0	0	0	0	0	0	0
AC004805.3	0	0	0	0	0	0	0	0	0	0	0	1	0	0	0	0	0	0	0	0	1	0	0	0	0	0	0	0	0	0	0	0	0	1	0	0	0	0	0	0	0	1	0	0	0	0	0	0	0
AC004808.1	0	0	0	0	0	0	0	0	0	0	0	0	0	0	0	0	0	0	0	0	0	0	0	0	0	0	0	0	0	0	0	0	0	0	0	0	0	0	0	0	0	0	0	0	0	0	0	0	0
AC004812.1	0	0	0	0	0	0	0	0	0	0	0	0	0	0	0	0	0	0	0	0	0	0	0	0	0	0	0	0	0	0	0	0	0	0	0	0	0	0	0	0	0	0	0	0	0	0	0	0	0
AC004812.2	44	104	24	24	10	88	118	126	66	43	2	372	52	20	29	30	26	0	93	141	22	145	92	50	84	21	0	132	39	32	14	46	77	59	91	38	39	12	0	134	70	16	94	0	137	55	28	59	60
AC004816.1	35	0	135	0	14	21	18	37	0	12	0	0	0	3	11	2	33	72	9	87	0	64	25	0	80	48	0	64	0	27	1	16	19	29	22	15	8	0	0	20	0	66	98	0	17	5	7	1	3
AC004816.2	0	7	0	0	0	0	9	7	0	9	0	0	0	0	0	0	0	0	4	0	0	0	4	0	0	0	0	0	0	0	30	0	0	0	0	0	0	0	0	10	0	1	2	0	0	0	0	1	0
AC004817.2	0	0	0	0	0	0	0	0	0	0	0	0	0	0	0	0	0	0	0	0	0	0	0	0	0	0	0	0	0	0	0	0	0	0	0	0	0	0	0	0	0	0	0	0	0	0	0	0	3
AC004817.3	2	1	0	0	14	0	2	0	0	0	0	0	0	20	0	18	7	0	0	0	1	0	0	0	0	14	1	0	0	0	0	1	0	0	0	4	2	0	0	10	0	0	3	0	0	5	0	0	10
AC004817.4	0	0	0	0	0	0	0	0	0	0	0	0	0	0	0	0	0	0	0	0	0	0	0	0	0	0	0	0	0	0	0	0	0	6	0	0	0	0	0	0	0	0	0	0	0	0	0	0	0
AC004817.5	0	1	0	0	0	0	0	0	0	0	0	0	33	0	0	0	0	0	0	0	0	0	0	0	0	0	0	0	0	1	0	9	4	0	2	0	0	0	0	0	0	0	0	0	0	2	0	0	6
AC004825.2	75	124	42	92	456	212	110	375	38	44	156	38	197	59	67	221	22	395	93	134	431	59	83	0	106	63	222	54	361	127	171	222	128	287	134	160	94	31	285	37	77	132	249	144	79	98	31	20	185
AC004825.3	0	0	0	0	0	2	0	0	0	0	0	1	0	0	1	1	0	0	0	0	0	0	0	0	0	0	1	1	0	0	0	0	1	0	0	1	0	0	0	1	0	0	0	0	23	0	2	0	0
AC004828.1	0	0	0	0	0	0	0	0	0	0	0	0	0	0	0	0	0	0	0	0	0	0	0	0	0	0	0	0	0	0	0	0	0	0	0	0	0	0	0	0	0	0	0	0	0	0	0	0	0
AC004828.2	0	0	0	0	0	0	0	0	0	0	0	0	0	0	0	0	0	0	0	0	0	0	0	0	0	4	0	0	0	0	0	0	0	0	6	0	0	0	0	0	0	0	0	0	0	0	0	0	0
AC004830.1	0	0	0	0	0	0	0	0	0	0	0	0	0	0	0	0	0	0	0	0	0	0	0	0	0	0	0	0	0	0	0	0	0	0	0	0	0	0	0	0	0	0	0	0	0	0	0	0	0
AC004832.1	0	0	0	0	0	0	0	0	0	0	0	0	0	0	0	0	0	0	0	0	0	0	0	0	0	0	0	0	0	0	0	0	0	0	0	0	0	0	0	0	0	0	0	0	0	0	0	0	0
AC004832.4	0	5	0	0	0	0	2	4	0	0	0	0	0	0	6	0	0	0	0	0	1	0	0	0	0	0	0	0	0	0	0	0	0	3	4	0	0	0	0	0	0	0	0	0	0	0	0	0	0
AC004832.5	0	0	0	0	0	0	0	0	0	0	0	0	0	0	0	0	0	0	0	2	0	0	0	0	0	0	0	0	0	0	0	0	0	18	0	0	0	0	0	0	0	0	0	0	0	0	0	0	0
AC004832.6	0	0	0	0	0	0	0	0	0	0	0	0	0	0	10	0	0	0	0	9	0	0	1	0	0	0	0	0	5	1	0	0	2	4	3	0	5	0	0	0	0	0	4	0	0	0	0	0	0
AC004834.1	0	5	0	0	0	0	3	2	0	6	8	2	0	0	5	0	0	0	0	9	0	0	1	0	0	0	0	0	0	1	51	0	3	0	1	8	0	0	0	8	0	0	0	0	0	0	0	5	2
AC004835.1	0	0	0	0	0	0	0	0	0	0	0	0	0	11	0	0	0	0	0	0	0	0	0	0	0	0	0	0	0	0	0	0	0	0	0	0	0	0	0	0	0	0	0	0	0	0	0	0	0
AC004835.2	0	0	0	0	0	0	0	0	0	0	0	0	0	0	0	0	0	0	0	3	0	0	0	0	0	0	0	0	0	0	0	0	0	0	0	0	0	0	0	0	0	0	0	0	0	0	0	0	0
AC004837.4	5	1	0	2	0	0	11	11	0	0	0	56	0	1	10	0	1	0	0	23	0	0	0	0	0	19	0	0	0	5	0	0	19	15	1	0	10	0	0	4	0	0	0	0	0	5	0	0	1
AC004840.2	0	0	0	0	0	0	0	0	0	0	0	0	0	0	0	0	0	0	0	0	0	0	0	0	0	0	0	0	0	0	0	0	0	0	0	0	0	0	0	0	0	0	0	0	0	0	0	0	0
AC004846.1	10	0	0	0	4	1	5	21	1	0	6	0	0	1	1	0	0	0	0	1	0	0	14	0	23	0	0	11	1	0	0	17	1	1	6	11	1	0	86	8	6	0	0	12	4	0	4	4	0
AC004846.2	15	8	0	0	0	0	25	44	0	0	0	7	17	0	17	19	0	0	0	71	0	0	25	0	1	0	0	0	0	9	0	7	0	24	38	0	6	0	38	17	0	0	10	0	0	40	0	5	15
AC004847.1	21	13	0	0	0	0	12	11	0	0	0	5	0	0	0	0	5	0	0	0	0	0	16	0	0	0	0	0	0	7	18	0	14	14	12	16	2	0	0	14	0	0	5	0	0	5	10	15	19
AC004854.1	0	0	0	0	0	0	0	0	0	0	0	0	0	0	0	0	0	0	0	0	0	0	0	0	13	0	0	0	0	0	0	0	0	0	0	0	0	0	0	0	0	3	0	0	0	0	0	0	0
AC004854.2	84	18	230	7	9	81	119	137	44	49	0	56	12	12	27	40	5	0	1	27	0	24	28	0	49	6	0	0	0	37	132	19	17	181	35	28	41	0	0	33	53	75	203	0	23	50	9	7	34
AC004862.1	0	0	0	0	0	0	0	0	0	0	0	0	0	0	0	0	0	0	0	0	0	0	0	0	0	0	0	0	0	0	0	0	0	0	0	0	0	0	0	0	0	0	0	0	0	0	0	0	0
AC004865.2	5	20	0	0	0	0	11	2	0	0	0	5	23	0	0	4	6	26	10	1	0	0	1	0	2	35	0	0	0	5	1	5	5	10	5	0	21	0	56	5	0	35	6	0	6	0	1	11	0
AC004870.2	0	0	0	0	0	0	0	0	0	0	0	0	0	0	0	0	0	0	0	0	0	0	0	0	0	0	0	0	0	0	0	0	0	13	0	0	0	0	0	2	0	0	3	0	0	0	0	0	0
AC004870.3	0	0	0	0	0	0	0	0	0	0	0	0	0	0	0	0	0	0	0	0	0	0	0	0	0	0	0	0	0	0	0	0	0	7	0	0	0	0	0	0	0	0	0	0	0	0	0	0	0
AC004870.4	0	0	0	0	0	0	0	0	0	0	0	0	0	0	0	0	0	0	0	0	0	0	0	0	18	0	0	17	0	0	0	0	0	4	0	0	0	0	0	0	0	0	0	0	0	0	0	0	0
AC004875.1	0	0	0	0	0	0	0	0	0	0	0	0	0	0	0	0	0	0	0	0	0	0	0	0	0	0	0	0	0	0	0	0	0	0	0	0	0	0	0	0	0	0	0	0	0	0	0	0	0
AC004877.1	0	0	0	0	0	0	0	0	0	0	0	0	0	0	0	0	0	0	0	0	0	0	0	0	4	0	0	0	0	0	0	0	0	2	0	0	0	0	0	5	0	0	0	0	0	0	0	4	9
AC004877.2	4	64	0	15	0	3	12	16	0	19	6	41	0	0	32	18	32	0	0	16	0	48	13	63	25	0	0	0	0	8	0	1	11	8	6	17	0	35	0	10	0	25	24	0	9	0	3	12	3
AC004879.1	0	0	0	0	0	0	0	0	0	0	0	0	0	0	0	0	0	0	0	0	0	0	0	0	6	0	0	0	0	0	0	0	0	0	0	0	0	0	0	0	0	0	0	0	0	0	0	0	0
AC004882.1	0	0	0	0	0	0	0	0	1	0	0	7	0	0	12	0	0	0	0	0	0	21	0	0	27	0	0	0	0	0	0	0	0	0	7	0	0	0	0	0	2	0	0	0	0	8	0	0	0
AC004884.1	3	3	0	0	1	3	3	4	0	1	1	0	8	0	5	1	0	1	0	4	1	1	0	0	1	1	0	2	0	2	0	0	0	6	5	0	0	11	1	2	5	7	2	1	0	4	1	1	0
AC004888.1	0	0	0	0	0	0	0	0	0	0	0	0	0	0	0	0	0	0	0	0	0	0	0	0	0	0	0	0	0	0	0	0	0	0	0	0	0	0	0	0	0	0	0	0	0	0	0	0	0
AC004889.1	0	0	0	0	0	0	0	0	0	0	0	0	0	0	0	0	0	0	0	0	0	0	0	0	0	0	0	0	0	0	0	0	0	0	0	0	0	0	0	0	0	0	0	0	0	0	0	2	0
AC004890.1	52	188	276	72	90	124	159	103	3	164	107	166	30	27	172	69	46	48	107	68	150	229	79	125	73	119	106	408	96	95	177	105	32	746	67	331	112	105	9	105	117	91	229	2	62	29	64	201	190
AC004890.2	0	20	9	0	9	0	4	4	0	0	0	9	0	9	0	0	0	0	0	0	6	0	2	0	15	0	0	0	0	5	0	0	0	0	2	0	0	0	0	0	0	0	3	0	0	1	0	5	5
AC004890.3	0	0	0	0	0	0	0	0	0	0	0	0	0	0	0	0	0	0	0	1	0	0	0	0	0	0	0	0	0	0	0	0	0	0	0	0	0	0	0	0	0	0	0	0	0	0	0	0	0
AC004893.1	0	0	0	0	0	0	0	0	0	0	0	0	0	0	0	0	0	0	0	0	0	0	0	0	0	0	0	0	0	0	0	0	0	0	0	0	0	0	0	0	0	0	0	0	0	0	0	0	0
AC004893.3	0	0	0	0	0	0	0	0	0	0	0	0	0	0	0	0	0	0	0	0	0	0	0	0	0	0	0	0	0	0	0	9	0	12	0	0	0	0	0	0	0	0	0	0	0	0	0	2	0
AC004895.1	0	1	0	0	0	0	0	0	0	0	0	0	0	0	0	0	1	0	1	0	0	0	0	0	0	0	0	0	0	0	0	0	0	0	0	0	0	0	0	0	1	0	0	0	0	0	0	0	0
AC004898.1	0	0	0	0	0	0	0	2	0	0	0	0	0	0	1	0	0	0	0	0	0	0	0	0	0	0	0	0	0	0	0	0	0	0	0	0	0	0	0	0	0	0	0	0	0	0	0	0	0
AC004908.1	9	0	0	15	2	1	44	7	0	0	0	1	73	3	75	0	8	27	24	18	0	0	0	0	0	0	0	48	0	26	1	0	5	140	53	92	72	0	50	4	0	0	3	0	0	0	28	6	15
AC004908.2	13	28	1	1	28	10	4	17	0	0	2	154	14	17	23	0	13	0	0	27	28	0	37	0	7	18	0	0	14	16	0	0	8	31	11	7	12	0	0	13	10	14	14	0	19	7	0	16	31
AC004908.3	16	23	0	14	0	20	26	27	0	0	0	28	16	0	9	0	15	0	8	7	47	44	11	0	2	0	0	0	0	11	9	10	14	52	4	11	11	0	0	13	0	0	28	0	22	0	15	23	24
AC004910.1	1	1	0	0	0	1	1	0	2	0	1	0	0	0	0	0	0	1	0	0	0	0	0	0	2	9	0	0	0	0	1	0	0	1	0	0	0	0	0	0	0	0	0	0	0	0	1	1	3
AC004912.1	10	4	0	0	0	12	3	0	0	16	0	9	0	0	0	0	0	0	0	6	0	0	0	0	24	0	0	0	0	0	0	0	0	3	0	0	0	0	0	2	0	0	0	0	0	0	0	3	0
AC004917.1	0	3	0	0	0	3	35	242	0	0	3	34	0	0	0	0	9	0	0	0	0	0	33	0	26	41	0	0	0	1	0	0	12	0	0	9	4	0	0	2	0	0	0	0	0	0	0	3	43
AC004920.1	0	0	0	0	0	0	0	0	0	0	0	0	0	0	0	0	0	0	0	0	0	0	0	0	0	0	0	0	0	0	0	0	0	0	0	0	0	0	0	0	0	0	0	0	0	0	0	0	0
AC004921.1	0	4	0	0	0	0	0	9	0	26	0	0	0	0	0	0	11	0	0	0	0	0	0	0	0	0	0	0	0	2	0	14	5	0	0	1	0	0	0	5	0	19	11	0	4	0	16	10	2
AC004921.2	0	0	0	1	0	1	0	0	0	0	0	0	1	0	0	0	0	0	0	0	0	0	0	0	0	0	0	0	0	0	0	0	1	0	0	11	0	0	0	0	0	0	0	0	0	0	0	0	0
AC004922.1	0	2	0	8	0	0	0	0	0	0	0	0	0	0	0	0	0	0	0	0	0	0	0	0	0	0	0	0	0	0	0	0	0	0	0	0	0	0	0	0	0	0	5	0	0	0	0	1	0
AC004923.1	0	0	0	0	0	0	0	0	0	0	0	0	0	0	0	0	0	0	0	0	0	0	0	0	0	0	0	0	0	0	0	0	0	1	0	0	0	0	0	0	0	0	0	0	0	0	0	0	0
AC004923.2	0	0	0	0	0	0	0	0	0	0	0	0	0	0	0	0	0	0	0	0	0	0	0	0	0	0	0	0	0	0	0	0	0	0	0	0	0	0	0	0	0	0	0	0	0	0	0	0	0
AC004923.3	0	0	0	0	0	0	0	0	0	0	0	0	0	0	0	0	0	0	0	0	0	0	0	0	0	0	0	0	0	0	0	0	0	0	0	0	0	0	0	0	0	0	0	0	0	0	0	0	0
AC004923.4	12	3	0	6	0	22	0	1	0	1	0	20	0	0	5	0	0	0	0	1	0	0	1	0	0	0	0	0	0	5	0	0	0	3	2	0	0	0	0	6	0	0	2	0	0	0	0	5	0
AC004925.1	0	0	0	0	0	0	0	0	0	0	0	0	0	0	0	0	0	0	0	0	0	21	0	0	8	0	0	0	0	0	0	0	0	0	0	0	0	62	0	0	0	0	0	0	0	0	0	0	0
AC004938.1	8	0	62	0	0	0	0	1	0	0	0	3	0	0	0	0	0	0	0	0	0	0	0	0	0	1	25	0	0	0	0	0	0	4	0	0	0	0	0	0	0	0	0	0	0	0	0	0	0
AC004938.2	9	16	0	8	18	0	1	6	0	0	45	23	1	0	4	0	11	28	0	0	24	0	18	0	6	1	0	22	0	30	19	28	30	23	16	10	9	7	0	9	20	12	7	0	2	17	0	3	16
AC004941.1	0	0	0	0	0	0	0	0	0	0	0	0	0	0	0	0	0	0	0	0	0	0	0	0	0	0	0	0	0	0	0	0	0	0	0	0	0	0	0	0	0	0	0	0	0	0	0	0	0
AC004941.2	0	1	0	0	0	0	0	1	0	0	0	0	0	0	0	0	0	0	0	0	0	0	0	0	0	0	0	0	0	0	0	0	0	0	0	0	0	0	0	0	0	0	0	0	2	0	0	0	0
AC004943.1	0	0	0	0	0	0	0	0	0	0	0	0	0	0	0	0	0	0	0	0	0	7	0	0	3	0	0	0	0	2	0	0	0	0	0	0	0	0	0	3	0	0	0	0	1	0	0	0	0
AC004943.2	54	53	8	41	27	2	19	14	30	17	25	99	40	43	40	0	45	0	138	32	34	58	23	1	13	24	0	99	6	36	9	29	9	81	16	36	49	9	0	43	38	95	74	0	138	88	22	19	15
AC004943.3	0	0	0	14	0	0	22	2	0	0	0	0	0	0	0	0	0	0	0	8	0	1	1	0	0	8	0	1	0	0	0	0	1	2	0	0	5	0	0	10	0	0	2	0	4	12	0	0	1
AC004946.1	0	0	0	0	0	0	0	0	0	0	0	0	0	0	0	0	0	0	0	0	0	0	0	0	0	0	0	0	0	0	0	0	0	0	0	0	0	0	0	0	0	0	0	0	0	0	0	0	0
AC004946.2	0	0	0	0	0	0	0	0	0	0	0	0	0	0	0	0	0	0	0	0	0	0	0	0	0	0	0	0	0	0	0	0	0	0	0	0	0	0	0	0	0	0	0	0	0	0	0	0	0
AC004947.1	0	4	0	0	0	0	0	0	0	0	0	0	0	0	0	0	7	0	0	0	0	0	0	0	0	0	0	0	0	0	0	0	0	0	0	0	0	0	0	0	0	0	0	0	0	0	0	0	0
AC004947.2	30	7	38	0	5	0	0	0	27	0	0	41	0	0	0	66	39	59	22	42	0	0	0	0	27	31	0	51	24	1	0	0	36	43	0	0	0	0	0	2	0	0	12	0	0	10	3	14	2
AC004947.3	0	1	0	0	5	0	0	5	0	7	0	0	0	6	0	8	0	0	0	0	0	0	7	0	7	0	0	0	0	8	0	0	0	0	0	0	0	0	0	0	0	0	0	0	0	0	0	5	2
AC004948.1	16	7	0	6	0	0	10	1	0	0	0	3	0	0	0	0	0	0	0	1	0	0	0	0	0	0	0	0	0	0	0	0	0	18	0	5	2	0	0	2	0	0	0	0	0	0	0	1	0
AC004951.1	201	261	101	160	48	181	208	157	207	130	59	94	190	261	202	156	136	32	109	161	61	96	193	1	99	110	0	89	78	143	30	80	212	320	171	169	290	38	22	227	68	52	123	90	207	128	180	249	144
AC004951.4	5	7	0	12	0	0	0	3	33	0	0	0	0	0	0	0	30	0	0	17	0	0	2	0	3	0	0	0	28	3	0	0	4	11	8	0	1	0	0	0	13	9	8	0	0	1	14	5	0
AC004965.1	0	0	0	0	0	0	0	0	0	0	0	0	0	0	0	0	0	0	0	0	0	0	0	0	0	0	0	0	0	0	0	0	0	0	0	0	0	0	0	1	0	0	0	0	0	0	0	0	0
AC004967.1	5	0	0	3	0	9	0	3	0	0	0	0	0	0	11	4	3	0	0	3	0	0	0	0	0	0	0	0	0	0	0	0	0	0	2	0	4	0	0	0	0	0	0	0	0	7	8	3	0
AC004967.2	23	34	168	53	40	72	51	43	105	29	39	114	30	16	18	62	23	82	4	80	0	18	43	0	73	21	0	0	25	21	3	14	35	87	21	25	37	0	2	39	1	42	24	1	77	30	65	22	37
AC004969.1	0	0	0	0	0	0	0	1	0	0	0	0	0	0	0	0	0	0	0	0	0	0	0	0	0	0	0	0	0	0	0	0	0	0	0	0	0	0	0	0	0	0	0	0	0	0	0	0	0
AC004972.1	0	0	0	0	0	0	0	0	0	0	0	0	0	0	0	0	0	0	0	0	0	0	0	0	0	0	0	0	0	0	0	0	0	0	0	0	0	0	0	0	0	0	0	0	0	0	0	0	0
AC004973.1	0	0	0	0	0	0	0	0	0	0	0	0	0	0	0	0	0	0	0	0	0	0	0	0	0	0	0	0	0	0	0	0	0	2	0	0	0	0	0	0	0	0	0	0	0	0	0	0	0
AC004974.1	0	0	0	0	0	0	0	0	0	0	0	0	0	0	0	0	0	0	0	0	0	0	0	0	0	0	0	0	0	0	0	0	0	0	0	0	0	0	0	0	0	0	0	0	0	0	0	0	0
AC004975.1	0	0	0	0	0	0	0	0	0	0	0	0	0	0	0	0	0	0	0	0	0	0	0	0	0	0	0	0	0	0	0	0	0	0	0	0	0	0	0	0	0	0	0	0	0	0	0	0	0
AC004975.2	0	0	0	0	0	0	0	0	0	0	0	0	0	0	0	0	0	0	0	0	0	0	0	0	0	0	0	0	0	0	0	0	0	0	0	0	0	0	0	0	0	0	0	0	0	0	0	0	0
AC004980.1	0	0	0	0	0	0	0	0	0	0	0	0	0	0	0	0	0	0	0	0	0	0	0	0	0	0	0	0	0	0	0	0	0	0	0	0	0	0	0	0	0	0	0	0	0	0	0	0	0
AC004980.3	0	0	0	0	0	1	1	0	0	0	0	0	0	0	2	0	0	0	0	0	32	0	7	0	0	0	0	0	0	0	0	0	0	0	0	0	0	0	0	5	0	0	0	0	0	0	8	0	0
AC004982.1	18	5	30	9	6	55	0	17	0	36	0	14	31	0	10	13	28	0	0	64	0	22	15	0	34	2	0	0	0	3	0	1	8	69	3	12	13	24	0	8	1	5	44	0	14	17	0	6	20
AC004982.2	12	32	1	2	24	0	3	63	14	57	14	192	24	3	33	29	31	0	27	34	0	0	49	0	57	0	0	0	0	8	25	7	24	61	31	28	1	35	0	18	19	16	47	0	19	27	1	1	14
AC004987.2	0	0	0	0	0	0	0	0	0	0	0	0	0	0	0	0	0	0	0	0	0	0	0	0	0	0	0	0	0	0	0	0	0	0	0	0	0	0	0	0	0	0	0	0	0	0	0	0	0
AC004987.3	0	0	0	0	0	0	0	0	0	0	0	0	0	0	0	0	0	0	0	0	0	0	0	0	0	0	0	0	0	0	0	0	0	0	0	0	0	0	0	0	0	0	0	0	0	0	0	0	0
AC004987.4	0	0	0	0	0	0	0	0	0	0	0	0	0	0	0	0	0	0	0	0	0	0	0	0	0	0	0	0	0	0	0	0	0	0	0	0	0	0	0	0	0	0	0	0	0	0	0	0	0
AC004988.1	0	24	0	0	0	0	1	2	1	41	0	123	2	0	0	0	17	0	58	4	0	0	0	0	0	0	0	0	0	2	0	0	2	0	0	1	2	0	0	0	0	0	0	0	0	1	0	19	1
AC004990.1	0	0	1	0	0	0	0	0	17	0	0	0	0	2	0	0	0	0	0	0	0	0	0	0	0	0	0	0	0	0	0	0	0	0	0	0	0	0	0	0	0	0	0	0	0	0	0	0	0
AC005000.1	0	0	0	0	0	0	0	0	0	0	0	0	0	0	0	0	0	0	0	0	0	0	0	0	1	0	0	0	0	0	0	0	0	0	0	0	0	0	0	0	0	0	0	0	0	0	0	0	0
AC005002.2	0	0	0	0	0	0	0	0	0	0	0	0	0	0	0	0	0	0	0	0	0	0	0	0	0	0	0	0	0	0	0	0	3	0	0	0	0	0	0	0	0	0	0	0	0	0	0	0	0
AC005005.1	0	0	0	0	0	0	0	0	0	0	0	0	0	0	0	0	0	0	0	0	0	1	0	0	0	0	0	0	0	0	0	0	0	0	0	0	0	0	0	0	0	0	0	0	0	0	0	0	0
AC005005.2	0	0	6	9	5	0	14	28	0	0	0	0	0	0	5	0	0	0	0	4	0	0	1	0	0	0	0	43	0	11	23	0	0	4	5	0	0	0	0	11	0	0	1	0	0	0	5	0	1
AC005005.3	1	4	14	21	0	0	2	0	0	0	0	0	0	0	0	0	0	0	0	0	0	0	3	0	4	0	9	0	0	0	0	0	0	1	7	0	0	0	0	5	0	0	0	0	0	0	0	3	4
AC005005.4	2	10	3	1	0	0	18	2	28	6	1	12	0	1	1	5	1	0	1	13	2	0	13	1	4	2	0	25	0	1	1	8	8	7	2	22	2	1	0	1	0	10	0	1	14	1	15	2	0
AC005006.1	0	0	0	0	0	0	0	0	0	0	0	0	0	0	0	0	0	0	0	0	0	0	0	0	0	0	0	0	0	0	0	0	0	0	0	0	0	0	0	0	0	0	0	0	0	0	0	0	0
AC005009.1	7	2	0	0	3	0	0	0	0	30	0	0	0	0	0	0	20	0	0	22	0	0	0	0	19	1	0	0	0	0	0	0	0	0	0	0	0	0	0	0	1	0	10	0	0	0	0	0	3
AC005009.2	3	4	0	2	0	0	0	11	10	17	0	0	0	0	0	0	9	0	0	35	0	0	1	0	44	26	0	0	0	3	0	0	0	1	0	11	0	0	0	7	0	0	4	0	0	0	6	2	0
AC005013.1	0	0	0	0	0	0	0	2	0	0	0	0	0	0	0	0	0	0	0	0	0	0	0	0	0	0	0	0	0	0	0	0	0	0	5	0	0	0	0	0	0	0	0	0	0	0	0	0	0
AC005014.1	0	0	0	0	0	0	0	0	0	0	0	0	0	0	0	0	0	0	0	0	0	0	0	0	0	0	0	0	0	0	0	0	0	0	0	0	0	0	0	0	0	0	0	0	0	0	0	0	0
AC005014.2	38	46	0	0	0	14	4	8	0	0	0	40	7	9	0	0	22	0	0	13	15	13	4	0	31	0	0	1	0	9	17	0	7	8	4	8	4	0	0	20	31	0	26	0	6	1	11	25	8
AC005014.3	0	0	0	0	0	0	0	4	0	0	0	0	0	0	0	37	0	0	0	7	0	0	1	0	0	0	0	0	0	0	0	0	0	7	4	0	0	0	0	0	0	0	0	0	1	0	0	0	3
AC005019.1	0	7	0	0	1	0	1	3	0	3	9	8	0	0	8	0	1	0	1	4	2	0	2	0	3	13	1	0	30	3	3	2	0	23	0	7	1	8	0	2	4	8	4	0	0	0	2	7	4
AC005019.2	0	0	0	0	0	0	0	0	0	0	0	0	0	0	0	0	0	0	0	0	0	0	0	0	0	0	0	0	0	0	0	0	0	4	0	0	0	0	0	0	0	0	0	0	0	0	0	0	0
AC005021.1	0	0	0	0	0	0	0	5	0	0	0	0	0	0	8	0	0	0	0	0	0	0	0	0	0	0	0	0	70	0	2	0	0	5	0	0	3	0	0	0	0	0	0	0	0	0	0	0	0
AC005033.1	0	0	0	0	0	0	0	0	0	0	0	0	0	0	0	0	0	0	0	0	0	0	0	0	0	0	0	0	0	0	0	0	0	0	0	0	0	0	0	0	0	0	0	0	0	0	0	0	0
AC005034.2	0	0	0	0	0	0	2	0	0	0	0	0	0	0	0	0	0	0	0	0	0	0	0	0	8	0	0	0	0	0	0	0	0	1	0	0	0	0	0	0	0	0	0	0	0	0	0	0	0
AC005034.3	0	1	0	0	0	0	0	0	0	0	0	0	0	0	0	0	0	0	8	0	0	0	0	0	0	0	17	0	0	1	0	0	0	0	0	0	0	0	0	0	0	0	3	0	0	0	0	0	0
AC005034.4	23	5	16	6	1	0	10	6	0	0	0	0	26	0	6	0	0	0	0	8	42	0	7	0	7	0	0	50	31	6	3	10	8	48	17	14	4	0	0	1	22	6	51	0	2	0	0	3	0
AC005034.5	0	1	0	0	0	18	0	7	0	13	0	4	6	0	3	0	0	0	0	6	0	0	5	40	19	0	57	25	2	7	25	2	19	16	7	0	0	0	0	0	0	0	1	0	7	1	0	3	0
AC005034.6	16	0	0	4	0	0	10	0	0	0	0	0	0	0	0	0	0	0	21	3	0	0	0	0	10	0	0	0	0	0	0	0	10	0	0	0	0	0	0	0	0	1	19	0	0	9	0	0	3
AC005037.1	0	0	0	0	0	0	0	0	12	0	0	0	0	0	0	0	0	0	0	0	0	0	0	0	0	0	0	0	0	0	0	0	0	35	0	0	0	0	0	3	0	0	2	0	0	0	0	0	0
AC005040.2	0	0	0	0	0	0	0	0	0	0	1	0	0	0	0	0	0	0	0	0	0	0	0	0	0	0	0	0	0	0	0	0	0	0	0	1	0	0	0	0	0	0	0	0	0	0	0	0	3
AC005041.1	0	0	0	0	0	0	0	0	0	0	0	0	0	0	0	0	0	0	0	0	0	0	0	0	0	0	0	0	0	0	0	0	0	0	8	0	0	0	0	0	0	0	0	0	0	3	4	0	0
AC005041.3	0	0	0	0	0	0	0	0	0	6	0	0	0	0	9	0	0	0	0	0	0	0	2	0	0	0	0	0	0	1	0	0	0	0	0	0	0	0	0	0	0	0	0	0	0	0	0	0	0
AC005041.4	8	3	0	0	3	0	0	6	55	0	0	0	0	0	0	0	9	0	0	12	2	0	4	0	1	1	0	0	4	17	0	1	0	2	0	17	0	0	0	24	0	9	2	0	4	0	4	5	5
AC005041.5	2	0	0	18	0	6	0	6	0	0	0	15	2	7	9	0	0	0	0	8	20	3	18	0	14	30	0	26	16	1	0	0	53	10	9	0	0	0	0	10	0	1	0	0	13	24	4	1	10
AC005042.1	0	6	0	0	0	0	0	0	0	0	0	0	0	0	0	0	0	0	0	0	2	2	0	0	0	0	0	0	0	0	0	0	0	0	0	0	0	0	0	0	0	0	0	0	0	0	0	0	1
AC005046.1	0	3	0	6	0	0	0	19	36	0	2	20	3	0	7	2	0	0	12	14	0	15	0	0	15	34	0	0	0	10	0	2	10	19	11	4	0	0	0	6	0	6	0	0	5	0	4	17	0
AC005050.1	0	6	0	0	0	0	0	41	19	0	0	19	0	23	3	0	0	0	39	0	0	0	14	10	6	50	0	0	0	11	4	0	2	5	12	0	5	0	0	5	0	0	0	0	0	6	0	2	10
AC005050.2	0	0	0	0	0	0	0	0	0	0	0	0	0	0	0	0	0	0	0	0	0	0	0	0	1	0	0	0	0	0	0	0	0	0	0	0	0	0	0	0	0	0	0	0	0	0	0	0	0
AC005052.1	14	11	0	22	4	37	24	42	0	12	30	123	4	20	19	0	56	0	0	46	10	3	61	13	46	0	0	0	51	19	11	34	63	57	14	38	12	0	1	84	21	12	32	0	92	59	3	19	5
AC005052.2	3	2	0	3	0	0	0	0	0	0	0	2	0	1	0	0	20	0	0	7	0	0	3	0	6	0	0	6	0	8	0	1	3	7	0	0	2	0	0	0	0	1	0	0	1	3	0	4	0
AC005062.1	15	0	0	60	0	0	5	26	0	0	0	0	0	39	0	0	0	0	0	0	0	0	0	0	0	0	0	0	0	14	0	11	0	0	0	0	14	0	0	0	0	3	1	0	0	0	3	4	9
AC005064.1	0	0	0	0	0	0	5	5	0	0	0	0	0	0	3	0	0	0	0	0	62	0	0	0	0	0	0	0	0	0	0	0	0	3	2	0	0	0	3	0	0	0	0	0	0	0	0	0	0
AC005070.1	0	0	0	0	0	0	0	0	0	0	0	1	0	0	0	0	0	0	0	0	0	0	0	0	0	0	0	0	0	0	0	0	0	0	0	0	0	0	0	0	0	0	0	0	0	0	0	0	0
AC005070.3	71	46	0	101	9	134	62	109	90	59	1	44	37	12	67	32	40	1	32	72	1	42	74	0	52	69	0	0	0	20	39	19	65	5	65	33	65	20	18	82	36	83	25	0	41	76	34	58	47
AC005071.1	0	0	0	0	0	0	0	0	0	0	0	0	9	0	0	0	0	0	0	0	0	0	0	0	0	0	0	0	0	0	0	0	0	0	0	0	0	0	0	0	0	0	0	0	0	0	0	1	0
AC005072.1	112	41	68	101	112	23	51	58	24	61	207	37	80	60	12	39	59	0	27	79	47	26	126	1	52	39	142	21	0	77	7	57	23	48	101	58	34	0	12	119	77	102	40	123	70	117	102	39	95
AC005076.1	17	30	0	15	6	9	35	23	0	13	0	72	0	0	22	21	10	0	8	47	7	33	4	0	44	79	0	0	0	17	24	0	33	47	4	2	16	97	0	45	1	21	21	0	10	9	24	20	2
AC005076.2	0	0	0	0	0	0	0	0	0	0	0	0	0	0	0	0	0	0	0	0	0	0	0	0	0	6	0	0	0	0	0	0	0	0	0	0	0	0	0	0	0	0	0	0	19	0	0	0	10
AC005077.1	0	0	0	0	0	0	0	0	0	0	0	0	0	0	0	0	0	0	0	0	0	0	0	0	0	0	0	0	0	0	0	0	0	0	0	0	0	0	0	0	0	0	0	0	0	0	0	0	0
AC005077.2	0	0	0	0	0	0	0	0	0	0	0	0	0	0	0	0	0	0	0	0	0	0	0	0	0	0	0	0	0	0	0	0	0	0	0	0	0	0	0	0	0	0	0	0	0	7	0	0	0
AC005077.4	0	3	0	0	0	0	0	0	0	0	0	0	0	0	0	0	13	0	0	3	0	0	0	0	0	16	0	0	0	0	0	0	3	0	0	0	0	0	0	0	0	0	5	0	0	0	0	0	0
AC005081.1	1	1	0	1	0	0	0	15	0	0	0	6	1	2	0	0	6	31	0	2	0	16	11	0	0	5	0	0	0	1	0	0	8	5	2	2	3	0	0	12	0	0	0	0	5	0	0	5	0
AC005082.1	0	1	0	4	0	0	0	3	0	0	14	0	0	0	4	0	5	0	0	0	0	0	0	0	0	5	0	0	0	2	0	0	0	0	1	23	0	0	0	0	0	0	0	5	0	0	0	3	9
AC005082.2	0	0	0	0	0	0	0	0	0	0	0	0	0	0	0	0	0	0	0	0	0	0	0	0	0	0	0	0	0	0	0	0	0	0	0	0	0	0	0	0	0	0	0	0	0	0	0	0	0
AC005083.1	8	6	0	0	0	0	6	0	0	0	0	4	0	0	0	0	8	0	0	0	0	0	0	0	1	0	0	0	0	0	2	0	0	0	0	0	0	0	0	0	0	0	4	0	5	0	0	5	0
AC005086.1	0	0	0	0	0	0	0	0	0	0	0	0	0	0	0	0	0	0	0	0	0	0	0	0	0	0	0	0	0	0	0	0	0	0	0	0	0	0	0	0	0	1	0	0	0	0	0	0	0
AC005089.1	648	133	318	701	280	513	307	166	218	453	526	189	234	885	384	621	33	146	0	1229	293	60	260	62	64	40	0	0	168	291	233	875	332	337	494	219	501	30	563	160	3	154	155	110	143	706	473	333	465
AC005091.1	0	0	1	0	0	0	8	0	0	1	14	40	0	6	10	0	0	0	0	8	0	0	3	0	6	0	0	0	0	9	0	0	7	12	0	22	0	0	0	0	4	0	0	0	0	0	13	4	0
AC005094.1	0	0	0	0	0	0	0	0	0	0	0	1	0	0	0	1	0	0	0	0	0	0	0	0	0	0	0	0	0	0	0	0	0	4	0	0	0	0	0	0	1	0	0	0	1	0	0	0	0
AC005099.1	0	4	0	0	0	2	0	3	0	4	0	0	0	0	6	19	0	0	0	2	0	0	1	2	5	1	0	13	0	0	0	0	0	5	0	1	1	0	3	1	2	0	1	68	1	1	0	1	0
AC005100.1	0	0	0	0	0	0	0	0	0	0	0	12	0	0	0	0	0	0	0	0	0	0	0	0	5	0	0	0	0	0	0	0	1	0	1	0	0	0	0	0	0	0	0	0	0	0	0	0	0
AC005100.2	0	0	0	0	0	0	0	0	0	0	0	43	0	0	1	0	0	0	0	0	0	44	0	0	0	0	0	0	0	0	0	0	27	6	0	0	0	0	0	0	0	0	4	0	0	0	6	0	0
AC005104.2	0	0	0	0	0	0	0	0	0	0	0	0	0	0	0	0	0	0	0	0	0	0	0	0	0	0	0	0	0	0	0	0	0	0	0	0	0	0	0	0	0	0	0	0	0	0	0	0	0
AC005105.1	0	0	0	0	0	0	0	0	0	0	0	0	0	0	0	0	0	0	0	0	0	0	0	0	0	0	0	0	0	0	0	0	0	0	0	0	0	0	0	0	0	0	0	0	0	0	0	0	0
AC005153.1	0	0	0	0	0	0	0	0	0	0	0	0	0	0	0	0	0	0	0	0	0	0	0	0	0	0	0	0	0	0	0	0	0	0	0	0	0	0	0	0	0	0	0	0	0	0	0	0	0
AC005154.1	0	0	0	0	0	0	0	0	0	0	0	0	0	0	0	0	0	0	0	8	0	0	0	0	0	0	0	0	0	0	0	0	0	0	0	0	0	0	0	1	0	0	16	0	0	0	0	4	0
AC005154.2	22	46	0	67	40	9	28	73	0	15	33	31	5	34	47	49	25	55	0	9	0	0	22	4	21	24	0	0	16	31	0	34	52	218	45	33	47	102	32	13	29	0	1	0	28	22	45	72	45
AC005154.4	0	0	0	0	0	0	0	0	0	0	20	0	0	0	0	0	0	0	0	0	0	0	0	0	0	0	0	0	0	0	0	0	0	0	0	0	0	0	0	1	0	0	0	0	0	0	0	0	0
AC005154.5	0	0	0	0	0	0	0	0	0	0	0	0	0	0	0	0	0	0	0	0	0	0	0	0	0	0	0	0	0	0	0	0	7	0	0	0	0	0	0	0	0	0	0	0	0	0	19	0	0
AC005156.1	0	0	0	0	0	0	0	5	0	0	30	0	0	0	0	0	22	0	0	11	0	0	10	0	4	0	0	0	0	6	0	0	0	0	9	0	0	0	0	0	0	0	6	0	0	0	3	3	0
AC005160.1	0	0	0	0	0	0	0	0	0	0	0	0	0	0	0	0	0	0	0	0	0	0	0	0	0	0	0	0	0	0	0	0	0	0	0	0	0	0	0	0	0	0	0	0	0	0	0	0	0
AC005162.1	0	0	0	0	0	0	10	0	0	0	0	0	0	0	0	0	0	0	0	0	0	0	0	0	0	0	0	0	0	0	0	0	0	2	0	0	0	0	0	0	0	0	0	0	0	0	0	0	0
AC005162.2	0	0	0	0	0	0	5	0	0	0	0	0	0	0	9	0	0	0	0	0	0	0	0	0	2	0	0	0	0	0	0	0	0	0	0	0	0	0	0	3	0	0	0	0	0	0	0	0	0
AC005162.3	146	18	116	46	0	234	300	474	0	58	167	15	0	0	278	0	2	0	0	44	61	35	8	0	295	157	100	0	18	6	2	3	55	162	28	57	23	0	581	46	0	0	80	0	35	49	23	7	16
AC005165.1	21	9	0	9	8	0	0	6	0	0	0	6	0	0	176	0	2	0	0	7	0	0	6	0	83	0	0	0	0	8	0	0	0	0	4	6	7	35	0	1	0	0	0	0	0	0	6	6	8
AC005165.2	0	0	0	0	0	0	0	0	0	1	0	0	0	0	1	0	0	0	0	1	0	1	3	0	4	1	0	0	0	0	0	0	0	0	0	0	0	0	0	1	1	0	0	0	0	0	1	2	0
AC005165.3	1	0	0	0	0	0	0	0	0	0	0	0	0	0	0	0	0	0	0	0	0	0	0	0	0	0	0	0	0	0	0	0	0	2	0	0	0	0	0	0	0	0	0	0	0	0	0	0	0
AC005176.1	0	0	0	1	0	0	0	0	0	0	0	0	0	0	0	0	0	0	0	0	0	0	0	0	0	0	0	0	0	0	0	0	0	0	0	0	0	0	0	0	0	0	0	0	0	0	0	0	0
AC005181.1	0	0	0	0	0	0	0	0	0	0	0	0	0	0	0	0	0	0	0	0	0	0	0	0	0	0	0	0	0	0	0	0	0	0	0	0	0	0	0	0	0	0	0	0	0	0	0	0	0
AC005189.1	0	0	0	0	0	0	0	5	0	13	0	0	0	0	1	9	9	0	0	0	0	0	0	0	0	0	0	0	0	0	0	0	0	0	1	0	0	0	0	0	0	0	0	0	1	2	0	1	0
AC005197.1	0	0	0	0	0	0	0	0	0	0	0	0	0	0	0	0	0	0	0	0	0	0	0	0	0	0	0	0	0	0	0	0	0	0	0	0	0	0	0	0	0	0	0	0	0	9	0	0	0
AC005208.1	0	0	0	0	0	0	0	0	0	0	0	2	0	0	0	0	0	0	0	0	0	0	0	0	0	0	0	0	0	0	0	0	0	1	0	0	0	0	0	0	0	0	0	0	0	0	0	0	0
AC005220.1	0	0	0	1	0	0	0	0	0	0	0	0	0	0	0	0	0	0	0	0	0	4	0	0	0	0	0	0	0	0	0	0	0	0	0	0	0	0	0	0	0	0	0	0	0	0	0	0	5
AC005224.1	0	0	0	0	0	0	0	0	0	0	0	0	0	0	0	0	0	0	0	0	0	0	0	0	0	0	0	0	0	0	0	0	0	0	0	0	0	0	0	0	0	0	0	0	0	5	0	0	0
AC005224.2	8	31	32	12	24	1	25	33	0	39	79	25	0	1	35	47	113	0	0	41	0	0	61	0	116	0	0	0	11	17	0	16	7	0	29	6	26	0	0	45	32	16	0	0	88	0	16	33	25
AC005224.3	0	2	0	0	0	0	0	0	0	0	0	2	0	0	0	0	3	0	0	0	0	0	0	0	4	0	0	0	0	0	0	0	0	0	0	0	0	0	0	0	0	0	0	0	0	0	0	1	0
AC005225.1	0	0	0	0	0	0	0	0	0	0	0	0	0	0	0	0	0	0	0	0	0	0	0	0	0	0	0	0	0	0	0	0	0	0	0	0	0	0	0	0	0	0	0	0	0	0	0	0	0
AC005225.2	10	17	0	20	1	2	46	9	0	9	0	13	14	0	4	9	7	0	0	12	44	0	1	0	16	0	35	0	2	38	0	0	9	51	11	33	7	0	0	6	0	0	14	0	7	1	9	35	15
AC005225.3	0	0	0	0	0	0	0	0	0	0	0	0	0	0	0	0	0	0	0	0	0	0	0	0	0	0	0	0	0	0	0	0	0	0	0	0	0	0	0	0	0	0	0	0	0	0	0	0	0
AC005225.4	52	48	12	118	46	27	79	50	0	52	31	76	26	82	123	53	12	102	15	42	133	173	35	0	17	0	49	38	225	86	107	144	66	81	143	210	42	18	47	14	8	0	81	0	118	47	30	54	59
AC005229.1	0	0	0	0	0	0	0	5	0	0	0	0	0	0	0	0	3	0	0	0	0	0	0	0	0	0	0	0	0	0	0	0	7	1	0	0	0	0	0	0	0	0	4	0	0	0	0	0	0
AC005229.2	0	0	0	0	0	0	0	0	0	0	0	0	0	0	0	0	0	0	0	0	0	0	2	0	0	0	0	0	0	0	0	0	0	0	0	0	0	0	0	0	0	0	0	0	0	0	0	2	0
AC005229.3	0	0	0	0	0	0	0	0	0	0	0	6	0	0	0	0	0	0	0	0	0	0	0	0	5	0	0	0	0	0	0	0	0	0	0	0	0	0	0	0	0	0	0	0	0	0	0	0	0
AC005229.4	18	32	63	35	14	42	50	84	4	137	8	55	12	0	4	9	92	0	20	49	27	115	20	0	142	58	0	20	0	22	70	1	40	92	29	11	7	0	1	108	40	67	83	0	5	35	4	16	48
AC005229.5	0	0	0	0	0	0	0	0	0	0	0	0	0	0	0	0	0	0	0	0	0	0	0	0	0	0	0	0	0	0	0	0	0	0	0	0	0	0	25	0	0	0	0	0	0	0	0	0	0
AC005230.1	0	0	0	0	0	0	0	0	0	0	0	0	0	0	0	0	0	0	0	0	0	0	0	0	0	0	0	0	0	0	0	0	0	0	0	0	0	0	0	0	0	0	0	0	0	0	0	0	0
AC005237.1	0	0	0	20	0	0	0	0	0	0	0	9	0	0	0	0	0	0	0	0	0	0	0	0	0	0	0	0	0	0	0	0	0	0	0	0	0	0	0	0	0	0	0	0	0	0	0	0	0
AC005237.2	0	0	0	0	0	0	0	0	0	0	0	0	0	0	0	0	0	0	0	0	0	0	0	0	0	0	0	0	0	0	0	0	0	0	0	0	0	0	0	0	0	0	0	0	0	0	0	0	0
AC005244.1	0	0	0	0	0	0	0	0	0	0	0	0	0	0	0	0	0	0	0	0	0	0	0	0	0	0	0	0	0	0	0	0	0	0	0	0	0	0	0	0	0	0	0	0	0	0	0	0	0
AC005244.2	0	0	0	0	0	0	8	0	0	0	0	0	0	0	0	0	0	0	0	0	0	0	0	0	0	0	0	0	0	0	0	0	0	0	0	0	0	0	0	0	0	0	0	0	0	0	0	0	0
AC005252.4	0	0	0	0	0	0	0	0	0	0	0	0	0	0	0	0	0	0	0	0	0	0	0	0	0	0	0	0	0	0	0	0	0	12	0	0	0	0	0	0	0	0	0	0	0	0	0	0	0
AC005253.1	0	0	0	0	1	0	0	3	0	0	0	0	0	0	0	0	0	0	0	18	0	0	0	0	0	0	1	0	0	0	0	0	0	5	3	0	0	0	0	0	0	0	0	0	0	0	11	1	0
AC005255.1	0	0	0	0	0	0	2	0	0	0	0	0	0	0	0	0	0	0	0	1	0	0	0	0	4	3	0	0	0	2	0	0	0	3	0	0	1	0	1	1	0	1	0	0	1	0	0	0	1
AC005256.1	0	0	0	0	0	0	0	0	0	0	0	8	0	0	0	0	0	0	0	0	0	0	0	0	0	0	0	0	0	0	0	0	0	0	0	0	0	0	0	0	0	0	0	0	0	0	0	0	0
AC005258.2	0	0	0	0	0	0	0	0	0	0	0	0	0	0	0	0	0	0	0	0	0	0	0	0	0	0	0	0	0	0	0	0	0	0	0	0	0	0	0	1	0	0	0	0	0	0	0	0	0
AC005261.1	832	1060	888	979	5302	863	1562	2277	520	1468	4073	1203	1226	927	1120	965	1209	860	386	2461	885	1349	1427	193	1175	808	669	385	839	977	1396	963	496	1863	1407	988	1201	377	1088	2040	1973	877	1406	754	1617	1440	763	872	1376
AC005261.2	0	9	0	0	0	11	0	0	0	4	0	33	29	0	0	14	0	0	0	3	24	0	0	0	0	6	0	0	0	0	1	0	8	27	3	0	1	0	0	5	0	9	17	0	17	0	0	1	7
AC005261.3	6	2	0	2	8	0	0	2	0	0	0	0	0	0	0	0	0	0	0	7	8	0	0	0	4	0	0	0	0	0	0	0	0	0	0	15	0	0	0	0	0	0	0	0	0	0	0	1	0
AC005261.4	0	0	0	0	0	0	0	0	0	0	0	0	0	0	0	0	0	0	0	0	0	0	0	0	0	0	0	0	0	0	0	0	0	0	2	0	0	0	0	0	0	0	0	0	0	0	0	0	1
AC005261.5	0	0	0	0	0	0	0	2	0	0	0	0	0	1	0	0	0	0	0	0	0	0	0	9	0	0	0	0	0	0	0	0	0	0	0	0	0	0	0	0	0	0	0	0	0	0	0	0	0
AC005262.1	294	1017	413	347	335	1889	1061	377	520	428	405	176	241	621	632	255	276	724	582	388	339	701	580	719	338	1141	526	771	486	348	255	640	219	2302	387	765	505	407	682	579	537	534	490	393	252	217	117	560	645
AC005264.1	0	0	0	0	0	0	0	0	0	0	0	0	0	0	0	0	0	0	0	0	0	0	0	0	0	0	0	0	0	0	0	0	0	0	0	0	0	0	0	0	0	0	0	0	0	0	0	0	0
AC005277.1	0	0	0	0	0	0	0	0	0	0	0	0	0	0	3	0	0	0	0	0	0	0	0	0	0	0	0	0	0	0	0	0	0	0	0	0	0	0	0	0	0	0	0	0	0	0	0	0	0
AC005277.2	0	0	0	0	0	0	0	0	0	0	0	0	0	0	0	0	0	0	0	0	0	0	0	0	0	0	0	0	0	1	0	0	0	0	0	0	0	0	0	0	0	0	0	0	0	0	0	0	0
AC005280.1	29	0	0	0	0	0	0	3	0	0	0	0	0	0	0	0	0	0	0	1	0	0	0	0	4	0	0	0	0	0	0	2	0	0	0	0	0	0	0	0	0	0	0	0	0	0	0	0	0
AC005280.2	0	3	0	0	0	0	0	2	0	0	0	0	5	0	0	0	0	0	0	0	0	0	0	0	0	0	0	0	0	0	0	0	0	1	0	0	0	0	0	0	0	5	0	0	0	0	0	0	7
AC005288.1	2	3	0	2	0	0	0	8	11	0	0	0	6	14	10	0	0	0	0	11	0	0	10	10	6	0	0	0	22	4	24	14	13	11	0	41	3	0	0	5	0	0	9	0	2	1	6	2	15
AC005291.1	11	0	0	0	0	0	0	7	0	0	0	0	0	0	0	0	0	0	0	0	0	0	0	0	0	0	0	0	0	0	0	0	0	0	0	0	0	0	0	0	0	0	0	0	0	0	0	0	0
AC005300.1	0	3	0	11	0	3	15	5	0	0	0	0	0	0	5	37	0	1	0	17	0	1	1	0	12	0	0	0	0	26	0	6	23	5	23	0	0	0	70	14	0	5	0	0	5	4	1	1	18
AC005301.1	0	0	0	0	0	0	0	0	0	0	0	0	0	0	0	0	0	0	0	0	0	0	0	0	0	0	0	0	0	0	0	0	10	0	0	0	0	0	0	0	0	0	0	0	0	0	0	0	0
AC005301.2	0	0	0	0	0	0	0	0	0	0	0	0	0	0	0	0	0	0	0	0	0	0	0	0	0	0	0	0	0	0	0	0	0	0	0	0	0	0	0	0	0	0	0	0	0	0	0	0	0
AC005303.1	0	0	0	6	0	0	0	0	0	0	0	0	0	0	0	0	0	0	0	0	0	0	0	0	0	0	0	0	0	0	0	0	0	0	0	0	0	0	0	0	0	0	0	0	0	0	0	0	0
AC005304.1	0	0	0	0	0	0	0	0	0	0	0	0	0	0	0	0	0	0	0	0	0	0	0	0	1	0	0	0	0	0	0	0	0	0	0	0	0	0	0	0	0	0	0	0	0	0	0	0	0
AC005304.2	0	0	0	0	0	0	0	0	0	0	0	0	0	0	0	0	0	0	0	0	0	0	0	0	0	0	0	0	0	0	0	0	1	0	0	0	0	0	0	0	0	0	0	0	0	0	0	0	0
AC005304.3	20	15	20	16	0	0	32	0	0	15	0	5	21	0	9	1	0	0	4	0	0	0	12	0	34	0	0	26	0	11	0	0	6	8	11	0	10	3	0	3	0	0	5	88	0	5	6	17	7
AC005306.1	66	77	16	16	38	160	63	48	14	29	17	7	13	14	3	40	7	0	0	114	19	129	60	0	19	100	41	8	59	29	0	35	15	183	48	44	18	0	40	62	26	40	72	0	53	45	49	50	71
AC005307.1	0	0	0	0	0	0	0	0	0	0	0	0	0	0	0	0	0	0	0	0	0	34	0	0	11	0	0	0	0	0	0	0	0	5	0	0	0	0	0	0	0	0	0	0	0	0	0	0	0
AC005323.1	0	0	0	0	0	0	0	0	0	0	0	0	0	0	0	0	3	0	0	0	0	0	0	0	0	0	0	0	0	0	0	0	0	0	0	0	0	0	0	0	0	0	0	0	0	0	0	0	0
AC005323.2	0	0	0	0	0	0	0	0	0	0	0	0	0	0	0	0	0	0	0	0	0	0	0	0	0	0	0	0	0	0	0	0	0	0	0	0	0	0	0	0	0	0	0	0	0	0	0	0	0
AC005324.3	6	15	14	0	0	25	16	32	0	4	0	1	0	0	0	0	12	0	0	6	0	0	16	0	0	0	0	0	21	1	6	11	0	12	18	7	1	19	0	5	4	0	30	0	0	3	3	6	27
AC005324.6	0	0	0	0	0	0	0	0	0	0	0	0	0	0	0	0	0	0	0	0	0	0	0	0	0	0	0	0	0	0	0	0	0	0	0	0	0	0	0	0	0	0	0	0	0	0	0	0	0
AC005329.1	0	0	0	0	0	0	0	0	0	0	0	0	0	0	0	0	3	0	0	6	0	0	4	0	1	0	0	0	0	0	0	0	0	0	0	0	0	15	0	0	0	0	0	0	0	1	1	5	0
AC005329.2	0	0	0	0	0	0	0	0	0	0	0	0	0	0	0	0	0	0	0	0	0	0	0	0	0	0	0	0	0	0	0	0	0	0	0	0	0	0	0	0	0	0	0	0	0	0	0	0	0
AC005329.3	1	0	0	0	0	0	0	0	0	0	0	0	0	0	0	0	1	0	0	0	0	0	0	0	0	0	0	0	0	0	0	0	0	0	0	0	0	0	0	0	0	0	0	0	1	0	0	0	0
AC005330.1	0	0	0	0	0	0	0	0	0	0	0	0	0	0	0	0	0	0	0	0	0	0	0	0	0	0	0	0	0	0	0	0	0	0	0	0	0	0	0	0	0	0	0	0	0	0	0	0	0
AC005332.1	0	0	0	4	2	0	5	0	0	0	0	3	0	0	5	0	0	0	0	0	4	0	4	0	0	0	0	0	35	8	0	0	0	13	1	0	2	0	0	2	0	0	2	0	18	0	0	3	16
AC005332.2	0	0	0	0	0	0	0	0	0	0	0	0	0	0	1	0	0	0	0	0	11	0	0	0	4	0	0	0	0	0	0	0	0	5	4	0	0	23	0	0	0	0	0	0	0	0	0	5	0
AC005332.3	7	48	54	8	3	1	21	19	0	7	100	14	61	25	64	28	25	0	2	46	4	39	23	0	43	18	235	0	1	55	16	61	28	46	44	82	30	0	0	53	19	24	41	7	27	5	16	13	19
AC005332.4	14	39	50	21	7	35	32	41	0	32	4	309	12	0	26	66	29	0	28	51	57	32	73	1	46	33	126	81	0	31	56	57	16	115	35	9	15	163	0	9	26	62	132	0	9	19	5	34	15
AC005332.5	52	95	76	78	84	103	67	135	0	51	71	110	57	51	89	121	44	106	18	116	165	284	204	1	257	27	158	0	70	154	271	171	143	165	191	202	91	32	202	130	124	133	92	0	88	66	15	39	121
AC005332.6	55	333	78	124	50	70	92	100	119	118	29	133	124	10	169	102	85	79	28	96	244	155	155	46	134	114	371	27	112	160	113	58	106	101	224	196	119	76	230	320	289	83	137	185	192	132	160	110	148
AC005332.7	0	0	0	0	0	0	0	0	0	11	0	4	0	0	0	0	14	0	0	0	0	0	0	0	0	1	0	0	0	3	0	0	0	22	4	7	0	16	0	0	75	4	0	0	0	0	0	12	0
AC005336.1	0	0	0	0	0	0	0	0	0	9	0	0	0	0	0	0	0	0	0	0	0	0	0	0	0	1	0	0	0	0	0	0	0	0	0	14	0	0	0	0	0	1	0	0	0	0	0	6	0
AC005336.2	0	0	0	0	0	0	0	0	0	0	0	0	0	0	0	0	0	0	0	0	0	0	1	0	0	0	0	0	0	0	0	0	1	0	0	0	0	0	0	0	0	0	0	0	0	0	0	0	0
AC005336.3	0	0	0	0	0	0	0	0	0	0	0	0	0	0	0	0	0	0	0	0	0	0	0	0	0	0	0	0	19	0	0	0	0	0	0	0	0	0	0	0	170	0	0	0	0	0	0	0	0
AC005339.1	0	0	0	0	0	0	0	0	0	0	0	0	0	0	0	0	5	0	0	0	0	0	0	0	0	0	0	2	0	2	0	0	0	5	0	0	0	0	0	3	0	0	0	0	0	0	0	1	0
AC005342.1	0	0	0	0	0	0	0	0	0	0	0	0	0	0	0	0	0	0	0	0	0	0	0	0	0	0	0	0	0	0	0	0	0	0	0	0	0	0	0	0	0	0	0	0	0	0	0	0	0
AC005343.1	0	0	0	0	0	0	0	0	0	0	0	0	0	0	0	0	0	0	0	0	0	0	0	0	0	0	0	0	0	0	0	0	0	0	0	0	0	0	0	0	0	0	0	0	0	0	0	0	0
AC005351.1	0	0	0	0	0	0	0	0	0	0	0	0	0	0	0	0	0	0	0	0	0	0	0	0	0	0	0	0	0	0	0	0	0	0	0	0	0	0	0	0	0	0	0	0	0	0	0	0	0
AC005355.2	0	0	0	8	0	25	0	1	0	0	0	0	0	12	0	0	8	0	0	14	0	0	2	0	18	0	0	0	0	5	0	0	0	2	1	0	0	0	0	1	0	0	14	0	0	11	9	1	0
AC005357.2	0	0	0	0	0	0	0	0	0	0	0	0	0	0	0	0	0	0	0	0	0	0	0	0	0	0	0	0	0	0	0	0	0	0	0	0	0	0	0	0	0	0	0	0	0	0	0	0	0
AC005358.2	0	4	0	0	0	0	0	0	1	3	0	0	0	0	0	0	0	0	0	1	0	0	1	0	0	0	0	0	0	1	0	0	2	0	0	0	1	0	0	0	1	0	0	0	0	0	0	0	0
AC005363.2	15	39	0	1	3	16	17	7	0	16	0	330	19	8	70	35	19	0	17	35	0	25	91	0	35	0	0	98	0	32	26	51	31	44	14	29	33	0	35	20	0	23	16	0	34	27	42	36	22
AC005383.1	0	0	0	0	0	0	0	0	0	0	0	0	0	0	0	0	0	0	0	2	0	0	0	0	0	0	0	0	0	0	0	0	0	0	0	0	0	0	0	7	0	0	0	0	0	0	3	0	0
AC005391.1	39	48	44	6	3	41	16	22	0	5	0	3	0	0	0	0	6	0	0	17	0	0	9	0	14	1	0	0	0	4	3	0	2	8	13	0	0	0	0	2	0	12	15	0	1	12	6	2	7
AC005392.1	0	0	0	0	0	0	0	1	0	0	0	1	0	0	0	0	0	0	0	0	0	0	0	0	5	0	0	0	0	5	0	0	0	0	0	0	0	0	0	0	0	22	0	0	0	8	0	0	0
AC005392.3	0	0	0	0	0	0	0	0	0	0	0	0	0	0	0	0	0	0	0	0	0	0	0	0	0	0	0	0	0	0	0	0	0	0	0	0	0	0	0	0	0	0	0	0	0	0	0	0	0
AC005394.2	0	0	0	0	0	0	0	1	0	0	0	2	0	0	0	0	0	0	0	2	0	7	0	0	15	16	0	0	0	0	0	0	0	0	0	0	7	0	0	1	0	0	0	0	0	0	0	0	0
AC005400.1	0	0	0	8	0	0	0	0	0	0	0	0	0	0	0	0	0	0	0	0	0	0	0	0	0	0	0	0	0	5	0	0	0	5	0	26	0	0	0	0	0	0	1	0	0	0	0	2	0
AC005410.1	0	0	0	0	0	0	0	0	0	0	0	0	1	0	0	0	0	0	0	0	0	0	0	0	0	5	0	0	0	0	0	0	0	3	1	0	0	0	0	0	0	0	0	0	0	0	15	0	1
AC005410.2	0	5	0	0	0	0	0	5	0	0	3	6	0	0	0	1	0	0	53	4	21	0	0	0	14	0	0	0	0	4	55	4	6	18	0	17	1	0	0	0	64	0	1	0	7	0	12	2	0
AC005476.1	0	0	0	0	0	0	0	0	0	0	0	0	0	0	0	0	0	0	0	0	0	0	0	0	0	0	0	0	0	0	0	0	0	0	0	0	0	0	0	0	0	0	0	0	0	0	0	0	0
AC005476.2	7	0	0	4	0	29	0	14	0	7	0	1	5	2	0	14	0	0	0	12	13	65	25	0	7	0	0	48	0	0	0	38	7	8	2	0	1	0	0	3	0	0	7	0	13	0	10	5	0
AC005479.2	9	23	0	26	26	36	14	26	0	1	17	11	28	0	24	0	26	0	0	15	0	26	15	0	5	55	0	0	0	20	0	21	14	14	18	0	3	0	0	38	7	0	25	0	3	41	2	11	34
AC005480.1	13	2	36	3	0	0	9	20	0	2	0	5	0	18	0	0	25	0	0	13	1	2	0	0	7	0	0	39	17	7	1	8	9	4	17	54	0	0	0	0	0	3	0	0	34	0	17	1	12
AC005480.2	0	0	0	0	0	0	0	0	0	0	0	0	0	0	0	0	0	0	0	0	0	0	0	0	0	0	0	0	0	1	0	0	0	0	0	0	0	0	0	0	0	0	0	0	0	0	0	0	0
AC005481.1	0	0	0	0	0	0	0	0	0	0	0	0	0	0	0	0	0	0	0	0	0	0	0	5	0	0	0	0	0	0	0	0	0	7	0	0	0	0	0	0	0	0	0	0	0	0	0	0	0
AC005486.1	0	0	0	0	0	0	0	0	0	0	0	0	0	0	0	0	0	0	0	0	0	0	0	0	0	0	0	0	0	0	0	0	0	0	0	0	0	0	0	0	0	0	0	0	0	0	0	0	0
AC005487.1	8	31	35	0	0	0	5	45	45	48	0	84	0	0	9	0	0	0	0	79	0	0	0	0	0	0	0	0	0	0	16	0	54	45	0	0	2	0	0	11	0	23	12	0	0	69	0	18	0
AC005495.1	26	8	0	51	0	7	64	105	48	23	0	6	60	10	10	62	31	0	0	132	21	0	12	0	8	25	33	0	41	49	23	7	67	60	103	18	68	0	0	7	30	60	23	0	34	61	17	58	70
AC005495.2	0	0	0	0	0	0	0	0	0	0	0	0	0	0	0	0	0	0	0	0	0	0	0	0	0	1	0	0	0	0	0	0	0	0	0	0	0	0	0	0	0	0	0	0	0	0	0	0	0
AC005498.1	0	11	0	0	0	0	0	7	0	24	0	0	0	0	1	0	0	0	0	0	0	0	0	0	8	0	0	0	0	0	0	0	0	3	0	0	0	0	0	0	0	0	0	0	0	0	0	0	6
AC005498.2	0	10	0	0	0	0	5	3	0	6	0	0	0	0	7	0	9	0	0	0	0	14	0	0	0	0	0	0	80	5	0	0	6	15	7	0	0	8	0	6	0	0	0	0	0	20	0	9	21
AC005498.3	65	1	23	13	0	0	6	38	0	31	3	0	19	10	5	38	37	0	9	45	30	40	0	0	31	61	0	0	4	11	0	0	12	45	16	23	0	0	0	19	0	23	11	0	38	41	19	27	20
AC005514.1	5	0	0	0	2	0	0	0	0	0	12	11	0	0	0	0	0	0	26	0	0	0	0	0	0	0	0	0	0	0	0	0	0	2	0	0	0	0	0	0	0	0	0	0	0	16	0	1	0
AC005515.1	3	17	0	0	14	0	0	5	5	18	0	9	0	0	0	0	0	0	0	0	0	0	0	0	479	0	0	0	86	5	0	0	9	37	0	30	0	0	0	5	5	0	0	0	0	0	7	0	0
AC005519.1	0	0	0	0	0	0	0	0	0	0	6	0	0	0	0	0	0	0	0	0	0	0	0	0	0	0	0	1	0	0	0	0	0	1	0	0	0	0	0	0	0	0	0	0	3	0	0	0	2
AC005520.1	0	0	0	0	0	0	0	2	0	0	0	0	0	0	0	0	0	0	0	0	0	0	0	0	0	0	0	0	0	0	0	0	0	0	0	0	0	0	0	0	0	0	0	0	0	0	1	0	0
AC005520.2	22	2	0	18	0	0	25	12	1	24	24	34	29	0	16	74	9	0	0	31	15	0	47	0	48	34	0	0	113	26	1	36	8	23	19	9	2	0	0	10	0	47	13	0	5	27	12	31	2
AC005520.3	3	17	38	11	22	0	5	5	0	0	26	0	5	16	0	20	1	0	0	22	0	19	10	0	12	6	8	0	0	10	0	0	1	0	3	7	9	0	0	7	10	5	4	0	3	0	0	3	0
AC005520.5	9	1	0	12	15	0	0	10	0	0	0	67	0	0	0	0	0	0	0	8	0	0	4	0	0	0	0	4	0	0	0	6	0	42	0	4	7	0	0	8	0	8	5	0	8	2	0	1	3
AC005521.1	1	1	0	0	0	0	3	0	0	1	0	1	0	0	0	0	0	0	1	0	1	1	1	0	0	2	0	0	0	0	0	0	0	1	0	0	0	0	0	0	0	0	2	0	0	0	0	0	0
AC005523.1	1	1	39	1	0	0	0	0	0	0	0	0	0	0	0	0	0	0	0	7	0	0	0	0	0	0	0	0	0	0	2	7	0	4	0	4	0	0	0	1	0	0	5	0	0	0	0	1	0
AC005523.2	0	3	0	0	0	0	1	0	0	0	0	6	0	0	5	4	7	0	0	13	0	0	0	0	0	0	0	0	0	2	0	0	6	17	1	0	0	0	0	15	0	0	0	0	8	0	0	2	3
AC005524.1	0	0	0	0	0	10	0	0	0	0	0	0	0	0	0	0	0	0	0	0	0	0	0	0	0	0	0	0	0	0	0	0	0	0	0	0	0	0	0	0	0	0	0	0	0	0	0	0	0
AC005529.1	0	0	0	19	4	39	0	3	0	0	47	5	0	14	0	0	6	0	0	0	0	0	1	0	10	0	0	0	0	4	0	0	10	8	8	13	16	0	0	9	0	0	0	0	14	6	0	0	5
AC005531.1	1	0	0	0	0	0	5	1	0	0	0	1	1	1	7	1	0	0	0	0	0	0	0	1	2	0	0	0	0	1	0	0	0	1	3	0	0	0	0	0	0	0	0	0	0	0	0	3	0
AC005532.1	0	10	0	0	0	0	0	5	0	6	0	0	0	0	0	0	0	0	0	7	0	0	0	0	2	6	0	0	0	3	0	0	0	17	3	0	0	0	0	0	0	0	3	0	0	8	19	18	0
AC005534.1	15	34	33	21	1	10	13	21	21	21	0	60	21	0	26	33	13	19	0	80	7	55	9	0	95	23	78	16	27	2	0	51	6	66	24	62	9	0	25	15	7	17	53	0	0	43	37	9	4
AC005534.2	16	85	2	113	177	38	54	58	0	148	129	144	84	18	315	60	48	48	15	81	69	188	106	372	123	81	550	106	13	201	153	152	49	946	170	446	117	94	0	149	64	34	154	0	75	33	68	190	123
AC005537.1	9	0	0	0	0	0	0	0	0	0	0	33	0	0	0	0	15	0	0	0	0	16	1	0	0	14	0	0	0	0	0	0	2	0	4	0	5	0	0	0	0	0	9	0	0	15	0	1	0
AC005538.3	0	0	0	0	0	0	0	0	0	0	0	0	0	0	0	0	0	0	0	0	0	0	0	0	0	0	0	0	0	0	0	0	0	0	0	0	0	0	0	0	0	0	0	0	0	0	0	0	0
AC005540.1	0	0	0	0	0	0	0	0	0	0	0	0	0	0	0	0	0	0	0	0	0	0	0	0	0	0	0	0	0	0	0	0	0	0	0	0	0	0	0	0	0	0	0	0	0	0	0	0	0
AC005544.1	0	0	0	0	0	0	0	0	0	15	0	0	0	0	0	0	0	0	0	0	0	0	0	0	0	0	0	0	0	0	0	0	0	4	0	0	0	0	0	0	0	0	3	0	0	0	0	0	0
AC005544.2	0	0	0	0	0	0	0	0	0	0	0	0	0	0	0	0	0	0	0	0	0	0	0	0	0	0	0	0	0	0	0	0	0	0	0	0	0	0	0	0	0	0	0	0	0	0	0	0	0
AC005546.1	53	51	57	50	54	80	91	29	47	19	73	15	56	136	77	90	28	0	25	123	43	3	48	0	32	81	0	0	25	14	0	49	50	57	41	17	56	0	0	99	22	6	32	5	87	104	25	21	45
AC005548.1	0	0	0	0	0	0	0	0	0	0	0	0	0	0	0	0	0	0	0	0	0	0	0	0	0	0	0	0	0	0	0	0	0	0	0	0	0	0	0	0	0	0	0	0	0	0	0	0	0
AC005550.1	0	0	0	0	0	0	0	0	0	0	0	0	0	0	0	0	0	0	0	0	0	0	0	0	0	0	0	0	0	0	0	0	0	0	0	0	0	0	0	0	0	0	0	0	0	0	0	0	0
AC005550.2	0	0	0	0	0	0	0	0	0	0	0	0	0	0	0	0	0	0	0	0	0	0	0	0	0	0	0	0	0	0	0	0	0	0	0	0	0	0	0	0	0	0	0	0	0	0	0	0	0
AC005552.1	0	0	0	0	0	0	4	0	0	0	0	0	0	0	0	0	0	0	0	0	0	0	0	0	1	0	0	0	0	0	0	0	0	0	0	0	0	0	0	0	0	0	0	0	0	0	0	2	0
AC005562.1	0	0	0	0	0	0	0	0	0	0	0	0	0	0	0	0	0	0	0	3	0	0	0	0	0	0	0	0	0	4	0	1	0	0	0	0	0	0	0	8	0	0	0	0	6	1	0	0	0
AC005578.1	0	9	0	0	0	0	5	1	0	0	0	5	22	0	4	0	0	0	0	0	0	0	0	0	0	0	0	0	0	5	0	7	4	14	0	0	13	0	0	0	0	0	0	0	0	0	0	1	0
AC005586.2	0	2	0	6	0	15	3	1	0	0	0	8	0	22	0	0	0	0	0	0	0	0	0	0	0	0	0	0	0	0	0	18	0	6	0	0	5	0	0	9	0	0	11	0	0	4	3	8	0
AC005587.1	0	0	0	0	0	0	0	0	0	0	0	0	0	0	0	0	0	0	0	0	0	0	0	0	0	0	0	0	0	0	0	0	0	0	0	0	0	0	0	0	0	0	0	0	0	0	0	0	0
AC005592.1	13	0	0	0	0	0	12	5	0	0	0	0	0	0	0	0	0	0	0	0	0	15	0	0	0	0	0	0	0	0	2	4	0	0	1	0	0	0	0	2	0	0	0	0	0	0	1	0	0
AC005593.1	0	0	0	0	0	0	0	1	0	0	0	5	0	0	0	16	0	0	0	0	0	0	5	0	1	0	0	0	0	0	2	0	0	9	0	0	0	0	0	5	0	0	0	0	0	11	0	0	0
AC005594.1	0	0	0	0	0	0	0	0	0	0	0	0	0	0	0	0	0	0	0	0	0	0	0	0	0	0	0	0	0	0	0	0	0	0	3	0	0	0	0	0	0	0	0	0	0	0	0	0	0
AC005597.1	0	0	0	0	0	0	0	0	0	0	0	0	0	0	0	0	0	0	0	0	0	0	0	0	0	0	0	0	0	0	0	0	0	0	0	0	0	0	0	0	0	0	3	0	0	0	0	0	0
AC005599.1	0	0	0	0	0	0	0	0	0	0	0	0	0	0	0	0	0	0	0	0	0	0	0	0	0	0	0	0	0	1	0	0	0	0	0	0	0	0	0	0	0	0	0	0	0	0	0	1	0
AC005606.2	0	0	0	0	0	0	0	0	0	0	0	0	0	0	0	0	0	0	0	0	0	0	0	0	0	0	0	0	0	0	0	0	0	0	0	0	0	0	0	0	0	0	4	0	0	0	0	0	0
AC005609.1	2	0	0	0	0	0	0	0	0	0	0	6	0	0	0	0	0	0	0	0	0	0	0	0	0	0	0	0	0	0	0	0	0	0	0	0	0	0	0	0	0	0	0	0	0	0	0	0	0
AC005609.3	0	0	0	0	0	0	0	0	0	0	0	0	0	0	0	0	0	0	0	0	0	0	0	0	0	0	0	0	51	0	0	0	0	0	0	0	0	0	0	0	0	7	0	0	0	0	0	0	0
AC005609.4	0	0	0	0	0	20	0	0	0	0	0	0	0	0	1	0	0	0	0	0	0	0	0	0	2	0	0	0	0	0	0	0	0	0	0	0	0	0	0	0	0	10	0	0	0	1	0	1	0
AC005609.5	20	0	0	0	0	0	0	0	0	0	0	0	0	0	0	0	0	0	0	0	0	0	0	0	1	0	0	0	0	0	0	0	0	0	0	0	0	0	0	0	0	0	0	0	0	0	0	0	0
AC005616.1	0	1	0	0	0	0	0	0	0	0	0	0	0	0	0	0	0	0	0	0	0	0	0	0	3	0	0	0	0	0	0	0	0	0	0	0	0	0	0	1	0	0	0	0	0	0	0	0	0
AC005618.1	144	6	0	7	0	0	12	5	0	0	0	8	0	0	0	10	65	0	0	98	0	22	3	0	36	52	0	48	39	1	0	0	27	4	3	5	0	18	0	16	0	25	30	0	0	14	11	2	12
AC005618.2	0	0	0	0	0	0	0	0	0	0	44	0	0	0	0	0	0	0	0	0	0	0	9	0	0	0	0	0	0	0	0	0	0	0	0	0	0	0	0	0	0	0	0	0	0	0	0	0	0
AC005618.4	98	13	126	0	0	1	4	10	110	5	0	80	0	42	1	44	46	1	0	203	0	0	17	2	14	21	0	2	0	6	0	8	89	42	4	1	17	0	1	36	0	45	27	0	63	66	7	28	14
AC005622.1	0	0	0	0	0	0	0	0	0	0	0	0	0	0	0	0	0	0	0	0	0	0	0	0	0	0	0	0	0	0	0	0	0	0	3	0	0	0	0	0	0	0	0	0	0	0	0	0	11
AC005632.1	0	0	0	0	0	0	0	0	0	0	0	0	0	0	0	0	0	0	0	0	0	0	0	0	0	0	0	0	0	0	0	0	0	0	0	0	0	0	0	0	0	0	0	0	0	0	0	0	0
AC005632.2	0	0	0	0	0	0	0	0	0	0	0	0	0	0	0	0	0	0	0	0	0	0	0	0	0	0	0	0	0	0	0	0	0	0	0	0	0	0	0	0	0	0	0	0	0	0	0	0	0
AC005632.6	0	0	0	0	0	0	0	0	0	0	0	0	0	0	0	0	0	0	0	0	0	0	0	0	0	0	0	0	0	0	0	0	0	0	0	0	0	0	0	0	0	0	0	0	0	0	0	0	0
AC005670.1	6	2	0	0	0	0	6	11	0	0	0	36	2	23	0	9	5	0	0	1	0	0	8	0	0	13	0	0	0	0	14	0	29	24	4	0	6	0	0	11	17	0	18	0	0	0	0	17	1
AC005670.2	0	0	0	0	0	0	0	0	0	0	0	0	0	0	0	0	0	0	0	0	0	0	0	0	0	0	0	0	0	0	0	0	0	0	0	0	0	0	0	0	0	0	0	0	0	0	0	0	0
AC005670.3	116	474	99	384	146	60	192	304	74	232	179	208	264	102	244	308	270	72	139	225	233	49	274	298	243	154	260	247	390	359	166	195	258	551	361	269	234	47	207	197	170	166	191	154	351	237	248	350	375
AC005674.1	0	0	0	0	0	0	0	0	0	0	0	0	0	0	0	0	0	0	0	0	0	0	0	0	0	0	0	0	0	0	0	0	0	0	0	0	0	0	0	0	0	0	0	0	0	0	0	0	0
AC005674.2	1	7	0	0	0	0	20	9	0	50	0	55	0	0	0	0	24	0	0	18	8	0	0	1	15	0	0	0	0	1	0	0	1	44	0	0	0	0	0	2	0	9	14	0	0	0	7	2	0
AC005682.1	0	0	0	0	0	0	0	0	0	0	0	0	0	2	0	0	0	0	0	0	0	0	0	0	0	0	0	0	0	0	0	0	0	0	0	0	0	0	0	0	0	0	0	0	0	0	0	0	0
AC005682.2	0	0	0	0	0	0	0	0	0	0	0	3	0	0	0	0	0	0	0	0	0	0	0	0	0	0	0	0	0	0	0	0	0	0	0	0	0	0	0	0	0	0	0	0	0	0	0	0	0
AC005692.1	0	0	0	0	0	0	0	0	0	0	0	13	0	0	0	0	0	0	0	0	0	0	0	0	41	0	0	0	0	0	0	0	0	0	0	0	0	0	0	3	0	0	0	0	0	0	0	0	0
AC005692.3	0	0	0	0	0	0	0	0	0	0	0	12	0	0	0	0	0	0	0	0	0	0	0	0	74	0	0	0	0	0	0	0	0	0	0	0	0	0	0	0	0	0	0	0	0	0	0	0	0
AC005695.1	0	0	0	0	0	0	0	0	0	0	0	10	0	0	0	0	0	0	0	0	0	0	0	0	0	0	0	0	0	0	0	0	0	0	0	0	0	0	0	0	0	0	0	0	0	0	0	0	0
AC005695.3	0	5	0	0	0	0	0	4	0	0	0	0	0	0	5	0	0	0	0	0	0	0	6	0	0	0	0	0	0	0	0	19	0	0	0	0	0	0	0	6	0	0	0	0	0	0	0	3	0
AC005696.1	0	13	0	0	0	0	0	0	0	0	0	0	0	0	0	0	0	0	0	0	0	0	0	0	0	0	0	0	0	0	0	0	0	0	0	0	0	0	0	0	0	0	0	0	0	0	0	0	0
AC005696.2	0	0	0	0	0	0	0	0	0	0	0	0	0	0	0	0	0	0	0	0	0	0	0	0	0	0	0	0	0	0	0	0	0	2	0	0	0	0	0	0	0	0	0	0	0	0	0	0	0
AC005696.4	2	10	68	4	0	0	8	0	0	0	0	17	0	0	0	1	10	0	0	75	0	30	0	0	6	65	0	0	3	3	0	0	0	13	0	0	0	0	0	55	66	0	30	0	0	27	9	0	0
AC005697.1	0	2	0	0	0	0	0	0	0	0	0	0	0	0	0	0	5	0	0	0	0	0	4	0	0	0	0	0	0	0	0	0	0	0	0	0	0	0	0	0	0	0	0	0	0	0	0	0	0
AC005697.2	0	1	0	0	0	1	0	0	0	2	3	0	0	0	0	1	0	0	0	0	0	0	0	1	0	0	0	0	0	4	0	0	1	0	0	1	0	0	0	0	0	1	4	0	0	5	0	0	0
AC005699.1	0	0	0	0	0	0	0	0	0	0	0	10	0	0	0	0	0	0	0	0	0	0	0	0	0	0	0	0	0	0	0	0	3	0	0	0	0	0	0	0	0	0	0	0	0	2	9	2	0
AC005702.2	29	28	2	3	4	22	2	35	0	9	53	4	56	3	6	70	79	0	26	33	10	5	26	0	8	11	0	0	43	8	2	57	0	25	11	14	7	95	0	5	10	53	17	0	24	32	25	13	54
AC005703.1	0	0	0	0	0	0	0	0	0	0	0	0	0	0	0	0	0	0	0	0	0	0	0	0	0	0	0	0	0	0	0	0	0	5	0	0	0	0	0	0	0	0	0	0	0	0	0	0	0
AC005703.2	0	0	0	0	0	0	0	0	0	0	0	0	0	0	0	0	0	0	0	0	0	0	0	0	0	0	0	0	0	0	0	0	33	0	0	0	0	0	0	0	0	0	0	0	0	0	0	0	0
AC005703.6	5	0	0	0	0	0	0	0	0	0	0	0	0	0	0	0	0	0	0	0	0	0	0	0	0	0	0	0	0	2	0	0	0	0	0	0	0	0	0	0	0	0	0	0	0	0	0	0	0
AC005722.2	44	0	0	0	65	4	19	2	0	0	29	15	0	20	9	1	31	0	0	11	37	0	0	0	22	43	0	0	0	3	0	55	0	2	0	6	0	0	0	10	30	0	7	252	14	11	20	4	3
AC005722.3	0	0	0	0	0	0	0	3	0	0	0	0	0	0	0	0	0	0	0	0	0	0	0	0	5	0	0	0	0	0	0	0	0	1	0	0	0	0	0	0	3	0	4	0	8	0	0	1	0
AC005722.4	0	0	0	0	0	0	0	0	0	0	0	0	0	0	0	0	0	0	0	0	0	0	0	0	0	0	0	0	0	0	0	0	0	0	0	0	0	0	0	0	0	0	1	0	0	0	0	0	0
AC005725.1	0	0	0	0	0	0	0	0	0	0	0	0	0	0	0	0	0	0	0	0	0	0	0	0	14	0	0	0	0	0	0	0	0	0	0	0	0	0	0	2	0	0	0	0	3	0	0	0	0
AC005726.1	41	24	9	14	22	6	20	19	22	9	20	27	12	1	2	20	28	0	35	87	39	61	43	5	74	126	26	4	46	33	23	1	32	101	18	13	14	56	0	87	382	37	78	6	3	47	10	42	43
AC005726.3	20	24	96	37	38	11	18	26	0	36	93	7	49	6	3	10	31	0	0	18	149	161	33	4	14	16	173	20	9	39	50	20	2	112	15	6	5	31	0	33	180	21	55	0	12	25	40	27	4
AC005726.5	8	0	1	0	0	0	2	0	0	0	8	4	0	0	20	63	0	0	7	4	0	18	13	0	0	54	0	11	0	21	0	7	30	14	5	0	1	0	0	7	0	0	1	0	4	6	26	4	1
AC005730.1	0	0	0	0	0	0	0	0	0	0	0	0	0	0	0	0	0	0	0	0	0	0	0	0	0	0	0	0	0	0	0	0	0	0	0	0	0	0	0	0	0	0	0	0	0	0	0	0	0
AC005730.2	0	9	30	3	0	0	0	2	0	1	0	0	0	0	0	22	5	0	0	0	0	0	0	0	0	0	0	0	0	0	0	0	0	9	0	0	0	0	0	0	1	0	5	0	0	0	0	0	0
AC005730.3	0	0	0	0	3	1	0	1	0	0	0	0	0	0	0	0	0	0	0	0	0	0	1	0	0	0	0	0	0	0	12	11	0	41	0	0	6	0	0	0	0	0	1	0	0	0	0	7	13
AC005736.1	11	13	0	19	13	49	25	100	53	0	36	0	64	0	3	0	2	0	0	12	0	9	4	0	14	15	18	54	9	23	2	21	1	4	48	0	43	0	0	41	40	25	42	0	1	14	0	6	41
AC005736.2	0	0	0	0	0	0	0	0	0	0	0	0	0	0	0	0	0	0	0	6	0	0	0	0	0	0	0	0	0	0	0	0	0	0	0	0	0	0	0	0	0	0	0	0	0	0	0	0	0
AC005740.1	0	0	0	0	0	0	0	0	0	0	0	0	0	0	0	0	0	0	0	0	0	0	0	0	0	0	0	0	0	0	0	0	0	0	0	0	0	0	0	0	0	0	0	0	0	0	0	1	1
AC005740.4	26	22	0	0	0	19	0	0	0	3	0	37	0	0	9	0	10	0	5	44	27	0	2	0	0	0	0	0	13	5	0	8	12	10	4	0	0	0	0	8	0	0	6	0	13	27	11	20	12
AC005740.5	0	0	29	3	0	0	0	0	0	0	0	0	0	0	0	10	0	0	0	0	0	0	0	0	6	75	0	0	15	0	0	0	0	0	0	0	0	0	0	3	0	0	0	0	0	0	0	0	0
AC005746.1	0	0	0	0	0	0	0	0	24	0	0	0	0	0	0	0	0	0	0	0	0	0	0	0	0	0	0	0	0	0	0	0	0	0	0	0	0	0	0	0	0	0	0	0	0	0	0	0	0
AC005746.2	0	11	1	0	0	0	4	11	0	0	0	0	0	0	0	0	0	0	0	0	0	26	3	0	15	21	0	0	0	4	0	18	0	0	0	0	0	0	0	4	0	0	0	0	0	0	10	0	3
AC005746.3	0	0	17	0	0	0	0	0	0	0	0	0	0	0	0	0	0	0	0	0	0	15	0	0	15	0	0	0	0	0	0	0	0	0	0	0	0	0	0	0	0	0	0	0	0	5	0	0	0
AC005753.1	0	0	0	0	0	0	0	0	0	0	0	0	0	0	0	0	2	0	0	0	0	0	0	0	0	0	0	0	0	0	0	0	0	0	0	0	0	0	0	3	22	0	0	0	0	0	0	0	0
AC005753.2	4	1	0	0	0	0	0	0	0	0	0	0	0	0	0	0	0	0	0	0	0	0	0	0	0	30	0	0	0	0	0	0	15	0	0	0	8	0	0	7	0	0	2	0	0	0	0	0	0
AC005753.3	1	0	8	3	0	0	0	6	0	0	0	1	0	0	0	0	0	0	0	8	0	0	0	0	0	0	0	0	0	0	0	0	0	0	0	0	0	0	0	0	7	0	20	0	0	1	0	1	0
AC005758.1	0	7	0	0	0	0	0	0	0	0	0	0	0	0	0	0	0	0	0	0	0	0	0	0	0	0	0	0	0	0	0	0	0	0	0	0	0	0	0	0	0	0	4	0	0	0	0	0	0
AC005759.1	0	3	0	0	0	0	8	12	0	0	3	0	1	0	9	0	0	1	0	0	0	13	14	0	0	8	33	11	21	1	0	7	1	12	3	10	0	0	0	6	0	0	0	0	0	0	0	1	6
AC005772.2	0	0	0	0	0	0	0	0	0	0	0	0	0	0	0	0	0	0	0	0	0	0	0	0	0	0	0	0	0	0	0	0	0	0	0	0	0	0	0	0	48	0	0	0	0	0	0	0	0
AC005775.1	0	0	0	0	0	0	0	0	0	0	0	0	0	0	2	0	0	0	0	0	0	0	0	0	0	0	0	0	0	0	0	0	0	0	4	0	0	0	0	2	0	0	0	0	8	0	0	7	0
AC005776.1	31	16	0	0	1	0	9	0	0	2	4	0	5	0	8	0	12	0	0	2	19	0	2	0	7	3	0	1	0	0	0	0	12	10	4	0	0	0	0	1	0	7	1	0	28	0	0	1	5
AC005776.2	0	0	0	0	0	0	0	0	0	0	0	1	0	0	0	0	0	0	0	0	0	0	0	0	0	0	0	0	0	0	0	0	0	0	0	0	0	0	0	0	0	0	0	0	0	1	0	0	0
AC005785.1	0	2	0	0	0	0	0	2	0	20	0	24	0	0	0	0	0	0	0	0	0	0	5	0	4	0	48	0	0	0	28	0	5	0	0	0	0	0	0	0	0	10	7	0	6	0	9	7	0
AC005785.2	238	155	21	189	105	113	205	317	46	62	237	46	155	172	132	142	127	0	105	150	57	33	317	1	273	136	0	62	23	161	8	88	133	218	181	113	146	10	108	199	50	146	102	63	260	206	183	156	144
AC005786.1	0	6	0	0	4	0	13	2	0	0	0	1	0	0	0	0	1	0	0	0	0	18	0	0	0	0	0	0	0	1	1	0	0	0	0	0	3	0	0	0	0	0	1	0	16	0	0	1	6
AC005786.2	0	0	0	0	0	0	0	0	0	0	0	0	0	0	0	0	0	0	0	1	0	0	0	0	0	0	0	0	0	0	0	0	0	0	0	0	0	0	0	0	0	0	0	0	0	0	0	0	0
AC005786.4	0	8	0	0	2	0	1	7	8	0	0	5	0	1	2	0	0	0	0	1	0	1	0	0	0	19	0	1	0	5	0	20	0	1	1	0	7	0	0	9	6	0	0	0	0	2	3	1	4
AC005790.1	0	9	0	1	0	0	2	0	0	0	0	9	0	0	0	0	2	0	0	0	0	0	7	0	0	0	0	0	0	0	0	0	0	0	0	0	0	0	0	0	0	0	0	0	27	0	0	0	1
AC005796.1	0	0	0	0	0	0	0	0	0	0	0	0	0	0	0	0	0	0	0	0	0	0	0	0	0	0	0	0	0	0	0	0	0	0	0	0	0	0	0	0	0	0	0	0	0	0	0	0	0
AC005798.1	0	0	0	0	0	0	0	5	0	0	0	0	0	0	0	0	0	0	0	0	0	0	0	0	0	0	0	0	0	0	0	17	0	0	0	0	2	0	0	0	0	0	0	0	0	12	0	0	0
AC005803.1	0	0	0	0	0	0	0	0	0	0	0	0	0	0	0	0	0	0	0	0	0	0	0	0	0	0	0	0	0	0	0	0	0	0	0	0	0	0	0	0	0	0	0	0	0	0	0	0	0
AC005821.1	0	0	0	0	0	0	0	0	0	0	0	0	0	0	0	0	0	0	0	0	0	6	0	0	0	0	0	0	0	0	0	0	0	0	0	0	0	0	0	1	0	0	0	0	0	0	0	0	0
AC005822.1	0	0	0	0	0	0	0	0	0	0	0	0	0	0	0	0	0	0	0	0	2	0	0	0	0	0	0	0	0	0	0	0	0	0	0	0	1	0	0	1	8	0	0	0	0	0	0	0	0
AC005828.1	0	0	0	8	0	0	0	0	0	0	0	0	0	0	0	0	0	0	0	0	0	0	0	0	0	0	0	0	0	0	0	0	0	5	0	0	0	0	0	0	0	0	0	0	0	0	11	0	0
AC005828.3	0	0	0	0	0	0	0	0	0	0	0	0	0	0	0	0	0	0	0	0	0	0	0	0	0	0	0	0	0	0	0	0	0	0	0	0	0	0	0	0	0	0	0	0	0	0	0	0	0
AC005828.5	0	0	0	0	0	0	0	0	0	0	0	0	0	0	0	0	0	0	0	0	0	0	0	0	0	0	0	0	0	0	0	0	0	10	0	0	0	0	0	0	0	0	0	0	0	0	0	0	0
AC005828.6	0	0	0	0	0	0	0	0	0	0	0	0	0	0	0	0	0	0	0	0	0	0	0	0	0	0	0	0	0	0	0	0	0	0	0	0	0	0	0	0	0	0	0	0	0	0	0	0	0
AC005828.7	0	0	0	0	0	0	0	0	0	0	0	0	0	0	0	0	0	0	0	0	0	0	0	0	0	0	0	0	0	0	0	0	0	0	0	0	0	0	0	0	0	0	0	0	0	0	0	0	0
AC005831.1	0	17	0	0	1	0	5	6	0	0	0	0	1	0	3	0	14	0	0	0	0	0	0	0	0	0	0	0	0	2	0	0	8	4	0	0	1	29	0	5	0	0	0	0	8	4	5	2	0
AC005832.2	0	0	0	0	0	0	0	0	0	0	0	0	0	0	0	0	0	0	0	0	0	0	0	0	0	0	0	0	0	0	0	2	0	0	0	0	0	0	0	0	0	0	0	0	0	0	0	0	0
AC005832.3	0	1	0	0	0	0	0	0	0	0	0	0	0	0	0	0	0	0	0	0	0	0	0	0	0	1	0	0	0	0	0	0	0	0	0	0	0	0	0	0	0	10	0	0	0	0	0	0	0
AC005833.1	0	7	0	0	0	0	0	0	0	0	0	0	0	0	0	0	0	0	0	0	0	0	0	0	2	0	0	0	0	1	0	0	0	0	0	0	8	0	0	0	0	0	4	0	0	0	0	0	0
AC005833.2	0	2	0	0	0	0	0	0	0	0	0	0	0	0	0	0	0	0	0	0	0	0	0	0	1	0	0	0	0	0	0	0	0	0	0	0	0	0	0	0	0	0	0	103	0	0	0	2	1
AC005837.1	8	11	0	0	0	11	0	0	0	0	22	43	0	0	0	0	0	0	0	16	0	10	6	0	1	16	0	0	16	0	0	5	8	3	1	13	0	0	0	16	32	0	0	0	0	0	0	2	0
AC005837.4	0	0	0	1	0	0	0	4	0	0	0	0	0	0	0	0	0	0	0	0	0	0	7	0	7	2	0	0	0	0	0	0	2	0	1	0	2	0	0	3	0	0	14	0	0	1	4	0	0
AC005838.1	0	0	0	0	0	0	0	0	0	0	0	0	0	0	0	0	0	0	0	0	0	0	0	0	0	0	0	0	0	0	0	0	0	0	0	0	0	0	0	0	0	0	0	0	0	0	0	0	0
AC005838.2	173	112	81	581	121	123	120	92	75	63	443	47	343	601	132	290	52	79	90	78	65	9	1115	91	254	62	30	5	74	242	146	221	302	230	279	407	271	33	148	308	238	134	35	0	276	155	111	112	207
AC005839.1	30	42	50	68	27	15	26	62	26	44	114	40	118	46	134	87	63	73	56	71	51	1	168	9	37	55	24	44	101	66	30	98	65	49	92	43	76	0	180	95	18	35	49	42	93	42	52	67	95
AC005840.1	1	1	0	0	3	8	15	2	0	18	10	2	6	0	1	6	1	1	0	1	1	2	0	0	0	2	24	1	0	4	0	0	4	19	2	2	0	19	0	7	3	1	3	0	0	4	1	8	5
AC005840.2	9	6	0	5	15	16	0	4	2	70	0	7	1	1	10	11	0	0	0	21	0	17	43	0	36	28	0	0	0	2	2	30	5	41	30	31	2	0	0	20	17	0	12	0	6	23	35	26	11
AC005840.4	21	40	0	25	14	52	35	23	22	8	2	17	86	73	40	10	29	0	8	12	14	0	44	40	14	0	0	70	33	20	3	44	41	22	45	9	21	2	0	14	11	5	52	0	43	14	10	39	28
AC005841.1	0	0	0	0	0	0	0	0	0	0	0	0	0	0	0	0	0	0	0	4	0	0	0	0	0	0	0	0	0	0	0	0	8	0	11	0	3	0	0	0	0	0	0	0	0	0	0	0	0
AC005842.1	1	0	0	0	0	2	0	0	0	2	0	0	12	0	0	15	0	0	0	1	0	0	0	0	0	3	0	0	25	1	0	7	0	0	1	0	12	0	0	0	0	1	0	0	7	0	0	0	15
AC005845.1	0	3	0	0	0	0	0	0	0	0	0	0	0	0	0	0	0	0	0	0	0	0	0	0	0	0	0	0	0	0	0	0	0	0	0	0	0	0	0	0	0	0	0	0	0	0	0	0	0
AC005856.1	1	2	0	0	1	0	0	3	0	0	0	0	0	0	0	0	0	0	0	1	0	0	0	0	13	0	0	0	0	0	0	0	0	2	1	0	0	0	0	1	0	0	1	0	0	0	0	0	1
AC005865.1	15	0	0	3	0	0	0	4	0	0	0	0	0	0	22	2	0	0	0	0	0	49	0	0	22	0	0	0	0	0	0	0	3	0	0	0	0	0	298	8	0	0	1	0	0	4	0	0	0
AC005865.2	28	2	0	2	0	0	3	0	0	0	0	0	0	0	4	0	11	0	0	8	0	0	0	0	0	0	0	0	0	0	0	0	25	2	0	0	0	0	0	0	0	6	10	0	0	9	0	0	0
AC005884.1	0	0	0	0	0	0	0	6	0	0	0	0	0	0	0	0	0	0	0	0	0	0	0	0	0	0	0	0	0	0	0	0	0	0	0	0	0	0	0	0	0	0	0	0	0	0	2	1	0
AC005888.1	0	0	0	0	0	0	0	0	0	0	0	0	0	0	0	0	0	0	0	0	0	0	0	5	0	0	0	0	0	0	0	0	0	0	0	0	0	0	0	0	0	0	0	0	0	0	0	0	0
AC005899.1	0	0	0	0	0	0	0	0	0	0	0	0	0	0	0	0	0	0	0	0	0	0	0	0	0	0	0	0	0	0	0	0	0	0	0	0	0	0	0	0	0	0	0	0	6	0	0	0	0
AC005899.3	0	0	0	0	0	0	0	0	0	0	0	0	0	0	0	0	0	0	0	5	0	0	0	0	0	0	0	0	0	0	0	0	0	4	0	0	0	0	0	0	0	0	0	0	0	0	0	0	0
AC005899.4	0	0	0	0	0	0	0	0	0	0	0	0	0	0	0	0	0	0	0	0	0	0	0	0	0	0	0	0	0	0	0	0	0	0	0	0	0	0	0	0	0	0	0	0	0	0	0	0	0
AC005899.5	71	240	115	166	22	33	52	76	48	78	61	71	207	176	102	116	29	165	20	21	135	0	79	3	77	88	0	16	144	86	1	61	51	65	140	104	154	0	0	53	25	35	12	0	217	65	156	82	82
AC005899.6	65	215	0	155	61	19	60	113	130	107	163	83	243	157	205	233	51	0	94	101	139	19	152	4	86	118	8	70	121	221	0	95	88	99	284	147	257	45	59	60	20	67	14	31	285	26	140	191	130
AC005899.7	5	14	0	22	0	3	15	7	0	0	0	5	1	0	0	12	2	0	0	6	11	0	6	0	2	16	0	4	0	10	1	0	0	12	11	34	14	0	0	10	11	0	4	0	27	3	16	18	13
AC005899.8	0	2	0	12	0	0	2	5	1	0	0	10	4	0	0	0	0	0	0	10	0	0	0	0	0	0	0	0	2	0	5	0	16	0	7	0	0	0	0	0	0	0	9	0	1	0	0	0	11
AC005906.1	0	0	0	0	0	0	0	0	0	0	0	0	0	0	0	0	0	0	0	0	0	0	0	0	0	0	0	0	0	0	0	0	0	0	0	0	0	0	0	0	0	0	0	0	0	0	0	0	0
AC005906.2	0	0	0	0	0	0	1	1	0	0	0	3	0	0	0	0	0	0	0	0	0	0	0	0	0	0	0	0	0	0	0	0	0	0	0	0	0	0	0	0	0	0	0	0	0	0	0	2	0
AC005906.3	0	0	0	0	0	0	0	0	0	0	0	0	0	0	0	0	0	0	0	0	0	0	0	0	0	0	0	0	0	0	0	0	0	0	0	0	0	0	0	0	0	8	0	0	0	0	0	0	0
AC005908.1	0	2	0	0	0	0	0	0	0	0	0	0	0	0	0	0	0	0	0	0	0	0	0	0	1	0	0	0	2	0	0	0	0	0	0	0	0	0	0	0	0	0	0	0	0	0	0	0	0
AC005908.3	0	0	11	0	0	0	0	0	0	0	0	0	0	0	0	0	0	0	0	0	0	0	0	0	0	0	0	0	0	0	0	0	0	0	0	0	0	0	0	0	0	0	0	0	0	0	0	0	0
AC005909.2	0	0	0	0	0	0	0	0	0	0	0	0	0	0	0	0	0	0	0	0	0	0	0	0	0	0	0	0	0	0	0	0	0	0	0	0	0	0	0	0	0	0	0	0	0	0	0	0	0
AC005911.1	5	2	0	4	0	0	2	0	0	1	0	19	0	0	0	18	0	0	0	2	0	8	2	0	0	0	0	0	53	0	0	0	3	6	0	11	0	0	0	2	0	0	19	0	0	0	0	3	0
AC005912.1	363	1695	903	319	404	1634	1409	417	165	661	366	342	442	518	884	401	318	980	313	190	438	1746	1010	1179	510	1497	1158	732	589	612	524	713	208	2538	843	1265	469	660	685	665	923	644	933	656	281	167	142	836	1294
AC005912.2	0	0	0	0	0	0	0	4	0	0	0	0	0	0	0	0	0	0	0	0	0	0	7	0	0	0	0	0	0	0	0	0	0	0	5	0	0	0	0	0	0	0	0	0	0	0	0	0	0
AC005914.1	0	0	0	0	0	0	0	0	0	0	0	0	0	0	0	0	0	0	0	0	0	0	0	0	0	0	0	0	0	0	0	0	0	0	0	0	0	0	0	0	0	0	0	0	0	0	0	0	0
AC005915.1	0	0	0	0	0	0	0	0	0	0	0	2	0	0	0	0	3	0	0	0	0	0	0	0	0	0	0	0	0	0	0	0	0	0	0	0	0	0	0	3	0	0	0	0	0	0	0	0	0
AC005920.1	0	8	0	3	14	10	1	3	0	0	31	12	0	0	0	0	0	0	0	0	17	0	0	0	4	0	0	0	0	0	0	13	24	0	7	0	6	0	0	3	0	0	0	0	0	2	0	0	0
AC005920.3	0	1	0	2	7	0	0	0	0	35	0	0	0	0	5	0	18	0	0	0	0	0	18	0	0	0	0	0	0	0	0	0	18	0	1	9	0	0	0	0	0	0	0	0	4	6	0	2	0
AC005921.2	0	0	0	1	0	0	3	0	0	0	0	0	1	0	0	0	0	0	0	0	0	0	0	0	0	0	0	0	0	0	0	0	5	5	1	0	1	0	0	0	0	0	0	0	0	0	0	0	4
AC005921.3	17	3	0	2	0	0	0	4	0	0	7	0	0	0	0	0	20	0	0	0	0	0	8	0	0	0	0	0	0	0	0	0	0	0	0	0	0	0	0	1	0	0	0	0	0	0	6	1	1
AC005921.4	12	0	0	23	0	12	0	7	0	5	0	3	0	0	1	4	7	1	0	3	0	0	17	0	8	27	0	0	0	6	0	34	2	8	0	11	12	0	0	9	0	0	2	0	6	8	8	5	4
AC005943.1	0	0	0	0	0	0	0	0	0	0	0	0	0	0	0	0	0	0	0	0	0	0	0	0	0	0	0	0	0	0	0	0	0	0	0	0	0	0	0	0	0	0	0	0	0	0	0	0	0
AC005944.1	0	0	0	0	0	0	0	0	0	0	0	0	0	0	0	0	0	0	0	0	0	0	0	0	0	0	0	0	0	0	0	0	0	0	0	0	0	0	0	0	0	0	0	0	0	0	0	0	0
AC005954.1	0	0	0	0	0	0	0	0	0	0	0	0	0	0	0	0	0	0	0	0	0	0	0	0	0	0	0	0	0	0	0	0	0	0	0	0	0	0	0	1	0	0	0	0	0	0	0	0	0
AC005954.2	1	33	24	5	236	57	40	0	2	0	225	0	106	54	27	0	6	126	0	0	20	0	71	0	19	88	0	0	0	3	0	36	0	0	0	20	0	0	132	13	32	28	1	0	12	0	0	0	6
AC005962.1	0	5	0	0	1	0	11	3	0	0	0	4	0	0	14	0	5	0	2	0	0	4	1	0	1	0	0	0	0	3	0	0	6	8	5	14	2	0	0	3	0	0	0	0	0	0	0	3	0
AC005962.2	2	0	0	0	0	0	0	0	0	16	0	0	0	0	0	0	0	0	0	0	0	0	0	0	0	0	0	0	0	0	0	0	1	15	2	0	2	0	0	3	0	0	0	0	0	0	0	0	0
AC005972.3	0	0	0	0	0	0	0	0	0	0	0	0	0	0	0	0	0	0	0	0	0	2	0	0	0	0	0	0	0	0	0	0	0	5	7	0	11	0	0	2	0	0	1	0	0	0	0	0	0
AC005993.1	0	0	0	0	0	0	0	0	0	0	0	0	0	0	0	0	0	0	0	0	0	0	0	0	0	0	0	0	0	1	0	0	0	0	0	0	5	0	0	0	0	0	0	0	0	0	0	0	0
AC005998.1	0	0	0	0	0	0	0	0	0	0	0	0	0	0	0	0	0	0	0	0	0	0	0	0	0	0	0	0	0	0	0	0	0	0	0	0	0	0	0	0	0	0	0	0	0	0	0	0	0
AC005999.2	0	0	0	0	0	0	0	0	0	0	0	0	0	0	0	0	0	0	0	0	0	0	0	0	0	0	0	0	0	0	0	0	0	0	0	0	0	0	0	0	0	0	0	0	0	0	0	0	0
AC006001.2	6	74	0	27	0	25	43	16	37	0	25	22	21	13	16	32	21	0	51	30	26	79	34	0	13	10	0	0	44	36	2	15	14	49	27	4	24	1	1	14	0	56	21	0	8	6	21	21	5
AC006001.3	290	610	199	227	236	475	447	481	133	377	203	383	212	107	249	146	433	235	197	261	229	640	256	40	476	335	29	278	216	304	271	246	372	1070	291	201	119	100	134	308	311	402	650	101	194	294	431	250	269
AC006004.1	1	4	0	1	0	0	0	0	0	0	0	0	11	0	0	0	0	0	0	0	0	3	0	0	0	2	0	0	0	2	0	0	0	0	0	0	1	0	0	0	2	6	0	0	0	0	0	0	3
AC006008.1	3	6	0	58	23	0	0	19	2	23	61	12	0	0	8	51	11	36	0	3	0	0	17	0	0	0	0	0	0	7	0	22	39	0	4	36	12	0	0	6	0	0	0	0	10	0	16	5	9
AC006011.2	2	1	0	19	0	0	3	0	0	0	0	0	0	0	0	0	0	0	0	0	0	0	0	0	0	0	0	0	0	1	0	0	0	0	0	0	1	0	0	5	0	6	4	0	1	0	0	0	4
AC006017.1	5	0	0	1	0	0	0	1	0	0	0	0	0	0	0	0	0	0	0	0	0	0	0	6	8	0	0	0	0	0	0	0	0	0	0	0	0	0	0	0	4	4	0	0	0	0	0	0	0
AC006019.2	0	0	0	0	0	0	0	0	0	0	0	0	0	0	0	0	0	0	0	0	0	0	0	0	0	0	0	0	0	0	0	0	0	0	0	0	0	0	0	0	0	0	0	0	0	0	0	0	0
AC006020.1	0	21	0	0	0	0	0	10	0	0	0	23	0	0	0	10	6	0	0	1	0	18	0	0	6	28	0	0	97	2	61	0	13	0	2	6	0	0	0	0	0	0	0	0	0	0	36	7	0
AC006026.1	0	0	0	0	0	0	0	0	0	0	0	0	0	0	0	0	0	0	0	0	0	0	0	0	0	0	0	0	0	0	0	0	0	0	0	0	0	0	0	0	0	0	0	0	0	0	0	0	0
AC006027.1	0	44	0	0	10	0	0	20	0	0	0	5	0	0	4	0	0	0	0	7	0	10	0	0	1	0	0	0	0	3	0	0	0	18	1	0	0	0	0	9	12	0	14	0	0	0	0	3	0
AC006028.1	0	0	0	0	0	0	0	1	0	0	0	0	0	0	0	0	0	0	0	0	0	0	0	0	0	0	0	0	0	0	0	0	0	0	0	0	0	0	0	0	0	3	0	0	0	0	0	0	0
AC006030.1	0	0	0	0	0	0	0	7	0	0	0	0	0	24	0	0	4	0	0	0	0	0	2	0	0	0	0	0	0	0	0	0	0	1	0	0	0	0	0	0	0	0	0	0	0	0	0	2	0
AC006033.1	15	0	0	0	0	0	1	0	0	0	0	0	0	0	0	0	0	0	0	0	0	0	0	0	0	0	0	0	0	0	0	0	1	0	0	0	0	0	0	0	0	0	0	0	0	1	0	0	0
AC006033.2	0	9	0	0	0	0	0	6	0	0	0	8	0	0	0	0	0	0	25	0	40	0	4	0	0	64	0	0	0	7	0	19	1	2	12	0	0	0	117	0	0	0	0	0	0	0	6	13	4
AC006040.1	1	4	0	0	0	0	0	0	0	0	0	0	0	0	0	0	0	0	0	0	0	0	0	0	0	0	0	0	0	0	0	0	0	0	0	0	0	0	0	0	0	0	0	0	6	0	0	0	0
AC006041.1	0	0	0	0	0	0	0	0	0	0	0	0	0	0	0	0	0	0	0	0	0	0	0	0	0	0	0	0	0	0	0	0	0	0	0	0	0	0	0	0	0	0	0	0	0	0	0	0	0
AC006041.2	0	0	0	0	0	0	0	4	0	0	0	0	0	0	0	0	0	0	0	0	0	0	0	0	0	1	0	0	0	0	0	0	0	0	0	0	0	0	0	0	0	0	0	0	0	0	0	0	0
AC006042.1	0	0	0	0	0	0	0	0	0	0	0	0	0	0	0	0	0	0	0	0	0	0	0	0	0	0	0	0	0	0	0	0	0	0	0	0	0	0	0	0	0	0	0	0	0	0	0	2	0
AC006042.2	0	4	0	0	0	0	0	0	0	0	0	0	0	0	0	0	0	0	0	0	0	0	0	0	0	0	0	0	0	0	0	0	0	0	0	0	0	0	0	0	0	0	0	0	0	0	0	0	0
AC006042.3	66	7	0	1	0	3	30	69	0	0	0	4	13	0	5	51	5	0	6	19	0	0	31	0	36	0	0	0	0	1	0	0	50	25	25	1	15	9	0	67	1	44	12	0	21	31	7	36	62
AC006042.4	0	0	0	0	0	0	0	0	0	0	0	0	0	0	0	0	0	0	0	0	15	0	0	0	0	0	0	0	0	0	0	0	0	5	2	0	0	0	0	0	0	0	0	0	0	0	0	0	0
AC006043.1	15	29	0	22	13	16	10	18	6	1	10	32	15	5	8	13	10	0	10	7	0	19	29	0	41	32	0	0	0	1	0	25	4	0	7	19	0	26	0	8	22	0	7	0	14	25	5	5	5
AC006058.1	0	0	0	0	0	38	3	0	0	0	0	0	0	0	10	0	0	0	0	0	0	0	0	0	7	0	0	0	0	0	0	0	0	0	0	0	0	0	0	35	0	0	26	0	0	8	0	0	0
AC006058.2	0	0	0	0	0	0	0	0	0	0	0	0	0	0	0	0	0	0	0	0	0	0	0	0	0	0	0	0	0	0	0	0	0	0	0	0	0	0	0	0	15	0	0	0	0	0	0	0	0
AC006058.3	0	0	0	0	0	0	2	0	0	0	0	0	0	0	9	0	0	0	0	0	0	0	0	1	0	0	0	0	0	0	0	0	0	0	0	0	0	0	0	43	0	0	1	0	0	0	6	0	0
AC006059.1	0	20	0	5	4	0	4	7	0	0	26	22	6	0	28	5	10	0	0	11	12	12	0	0	0	0	0	0	3	8	0	10	0	4	10	0	10	20	0	0	0	0	6	0	39	0	0	10	13
AC006059.2	0	0	0	0	0	0	0	0	0	0	0	0	0	0	0	0	17	0	0	0	0	0	0	0	0	0	0	0	0	0	0	0	0	0	0	0	0	0	0	0	0	0	0	0	0	0	0	0	0
AC006059.4	0	0	0	0	0	0	0	0	0	0	0	0	0	0	0	0	0	0	0	0	0	0	0	0	0	0	0	0	0	0	0	0	0	0	0	0	0	0	0	0	0	0	0	0	0	0	0	0	0
AC006059.5	0	0	0	0	17	0	0	0	0	0	0	0	0	0	0	0	0	0	0	0	0	0	0	0	0	0	0	0	0	0	0	0	0	1	0	0	0	0	0	0	0	0	0	0	0	0	0	0	0
AC006062.1	0	3	0	0	0	0	0	0	0	1	0	0	0	0	0	0	0	0	0	3	0	0	0	0	9	0	0	0	0	0	0	0	2	0	0	0	0	0	0	12	0	0	0	0	0	0	0	0	0
AC006063.1	0	0	0	0	0	0	0	0	0	0	0	0	0	0	0	0	0	0	0	0	0	0	0	0	0	0	0	0	0	0	0	0	0	0	0	0	0	0	0	0	0	0	0	0	0	0	0	0	0
AC006063.2	0	0	0	0	0	0	0	0	0	0	0	2	0	0	0	0	0	0	0	0	0	0	0	0	0	0	0	0	0	0	0	0	0	0	0	0	0	0	0	0	0	0	0	0	0	0	0	0	0
AC006064.1	0	0	0	0	0	1	2	1	29	16	0	0	0	21	0	15	0	0	0	5	0	0	5	0	10	0	0	0	0	10	0	4	0	0	5	0	1	0	0	6	1	8	1	0	0	7	2	1	0
AC006064.2	0	8	0	0	0	0	13	0	0	0	0	0	0	0	4	0	5	0	0	0	0	0	2	0	9	19	0	9	0	2	0	1	0	9	4	0	0	0	0	8	0	0	3	0	0	0	0	2	0
AC006064.3	0	0	0	0	0	0	0	0	0	0	9	0	28	0	0	2	0	0	0	0	0	0	0	0	0	0	0	0	0	0	0	6	0	0	0	7	0	0	0	0	0	8	0	0	0	0	0	0	0
AC006064.4	0	0	0	0	0	0	0	0	0	0	0	0	0	0	0	0	0	0	0	0	0	0	0	0	0	0	0	0	0	0	0	0	0	0	0	0	0	0	0	0	0	0	0	0	0	0	0	0	0
AC006065.4	0	0	0	0	0	0	0	0	0	0	0	0	0	0	0	0	0	0	0	0	0	0	0	0	0	0	0	0	0	0	0	0	0	0	0	0	0	0	0	0	0	0	0	0	0	0	0	0	0
AC006077.2	26	47	41	8	6	36	41	36	0	12	3	141	59	11	30	7	2	0	7	33	50	21	106	2	11	0	0	80	0	9	44	49	41	86	22	48	18	0	32	21	12	10	38	0	50	39	7	23	31
AC006111.1	4	2	0	0	0	0	1	0	0	0	0	0	0	0	0	0	0	0	0	3	0	0	0	0	1	0	0	0	0	0	0	2	0	2	0	4	0	0	38	0	0	0	0	0	9	0	0	5	4
AC006111.2	0	11	0	5	0	19	0	1	0	0	0	0	0	0	0	0	0	0	0	0	0	4	3	0	16	10	0	0	0	5	0	0	4	10	0	5	0	0	0	0	0	0	0	0	0	2	0	1	0
AC006111.3	0	0	0	15	18	0	0	7	0	0	0	0	13	8	0	0	0	0	0	0	0	23	4	0	0	0	0	0	0	0	0	22	0	16	2	0	0	0	0	0	0	0	0	0	0	0	37	4	10
AC006112.1	0	0	0	0	0	45	9	1	0	0	0	0	0	0	0	0	0	0	0	6	0	0	0	0	0	0	0	0	0	0	0	0	0	0	0	0	0	0	0	0	0	0	0	0	0	0	0	0	20
AC006115.1	0	0	0	0	0	0	0	0	0	0	0	0	0	0	0	0	0	0	0	0	0	0	0	0	0	0	0	0	0	0	0	0	0	0	0	0	0	0	0	0	0	0	0	0	0	0	0	0	0
AC006115.2	101	54	0	52	7	220	218	63	1	84	35	10	59	1	9	57	123	0	45	189	0	64	49	1	39	49	1	106	73	53	24	50	8	188	22	11	36	20	2	114	210	89	108	0	50	17	23	54	67
AC006116.10	0	0	0	0	0	0	0	0	0	0	0	0	0	0	2	0	0	0	0	0	0	0	0	0	0	0	0	0	0	0	0	0	0	0	0	0	0	0	0	0	0	0	0	0	0	0	0	0	0
AC006116.11	0	0	0	10	0	8	0	0	0	0	0	4	0	25	0	0	0	0	0	0	16	0	0	0	3	0	0	0	0	4	17	0	1	7	3	0	4	0	0	2	0	7	1	0	0	0	7	2	6
AC006116.2	0	0	19	12	0	0	0	0	0	0	0	4	0	0	0	0	0	0	43	5	0	0	0	0	0	0	0	0	9	0	0	0	0	0	0	0	0	0	231	17	0	0	0	0	0	0	0	1	0
AC006116.3	0	0	0	0	0	26	0	0	0	0	0	5	0	0	0	0	0	0	0	0	0	0	0	0	0	0	0	43	0	0	0	0	0	0	0	0	1	0	0	0	0	0	0	0	0	0	0	0	0
AC006116.4	0	13	0	0	3	16	0	11	0	0	0	8	0	5	0	0	0	0	0	0	14	0	0	0	10	0	0	0	0	0	0	0	4	4	0	0	0	0	0	0	0	0	0	0	0	0	0	8	3
AC006116.5	0	0	0	0	0	0	0	0	0	0	0	0	0	19	0	0	0	0	0	0	0	0	0	0	0	0	0	0	0	0	0	0	0	0	0	0	0	0	0	2	0	0	0	0	0	0	0	0	0
AC006116.6	0	0	0	0	0	0	0	1	0	0	0	0	0	0	0	1	0	0	0	0	0	0	0	0	0	0	0	0	0	1	0	15	0	0	0	9	0	1	0	0	0	20	0	0	0	2	0	2	0
AC006116.8	0	12	0	1	0	0	1	11	0	14	0	107	7	0	3	0	13	0	0	18	32	0	10	0	4	7	0	0	40	2	0	0	6	27	0	0	12	1	0	0	0	0	0	0	0	4	0	7	0
AC006116.9	0	0	0	10	0	0	0	0	0	0	0	0	0	0	0	0	17	0	0	0	0	0	0	0	0	0	0	0	0	0	0	0	0	1	3	0	0	0	0	0	0	0	0	0	0	0	13	0	0
AC006122.1	11	1	0	0	0	0	2	1	0	1	0	0	0	0	0	0	0	0	1	0	0	0	0	0	5	0	0	3	0	1	0	3	1	0	0	1	0	0	0	2	2	1	0	0	0	0	0	0	0
AC006130.2	0	0	0	0	0	0	0	0	0	0	0	0	0	0	0	0	0	0	0	0	0	0	0	0	0	0	0	0	0	0	0	0	0	0	0	0	0	0	0	0	0	0	0	0	0	0	0	0	0
AC006130.3	0	11	0	0	0	0	0	0	0	0	0	0	0	0	0	0	0	0	0	0	0	0	0	0	1	0	0	0	0	0	0	0	0	0	0	0	0	0	0	0	0	0	0	0	0	0	2	0	0
AC006141.1	93	127	79	240	61	107	159	146	106	83	73	30	179	99	113	245	117	0	0	86	69	58	294	34	141	89	22	47	0	84	25	62	64	94	227	61	104	0	22	119	14	90	27	0	76	48	150	127	140
AC006144.1	0	0	1	0	0	0	0	0	0	0	0	0	0	0	0	0	0	0	0	0	0	0	0	0	0	0	0	0	0	0	0	0	0	0	0	0	0	0	0	0	0	0	0	0	0	0	0	0	0
AC006145.1	0	0	0	0	0	0	0	0	0	0	0	0	0	0	0	0	9	0	0	0	0	0	0	0	0	0	0	0	0	0	0	0	0	0	0	0	0	0	0	0	0	0	0	0	0	0	0	0	0
AC006146.1	0	0	0	4	0	0	0	1	0	0	27	0	0	0	0	0	0	0	0	0	0	17	0	0	4	0	0	0	0	0	0	0	0	0	0	0	0	0	0	0	0	1	0	0	4	0	0	0	3
AC006148.1	0	1	0	0	0	0	0	0	0	18	0	3	0	0	0	0	1	3	47	0	0	0	1	0	0	78	0	8	0	0	0	0	0	0	0	1	0	64	0	17	0	1	0	0	17	0	4	1	1
AC006157.1	14	0	0	0	0	0	0	0	0	0	7	0	0	0	0	0	0	0	8	0	60	0	0	0	0	75	0	0	0	0	0	69	0	0	0	0	0	37	0	0	31	0	0	0	65	0	23	0	0
AC006160.1	0	0	0	5	0	0	6	0	0	0	0	0	0	0	0	0	0	0	0	0	27	0	0	0	0	0	0	0	0	0	0	0	0	9	8	6	9	0	0	0	0	9	1	0	8	0	0	6	0
AC006195.1	0	4	0	0	0	0	0	0	0	0	0	0	0	0	0	0	0	0	0	0	0	0	0	0	0	0	0	0	0	0	0	0	0	0	0	0	0	0	0	0	0	0	0	0	0	0	0	0	0
AC006196.1	0	0	0	0	0	0	0	0	0	15	0	0	0	0	0	0	0	0	0	0	0	0	0	0	0	0	0	0	0	0	0	0	0	0	0	0	0	0	0	0	0	0	0	0	0	0	0	0	0
AC006197.2	0	0	0	0	0	0	0	0	0	0	0	0	0	0	0	0	1	0	0	0	0	0	0	0	0	0	0	1	0	1	0	0	0	0	0	0	0	0	0	0	0	0	0	0	0	5	0	0	0
AC006206.1	0	0	7	0	0	0	0	0	0	0	0	1	0	0	0	0	13	0	0	0	0	0	0	0	0	0	0	0	0	0	0	0	0	0	0	0	0	52	0	0	0	0	0	0	0	0	0	0	0
AC006206.2	0	0	0	0	0	0	0	0	0	0	0	0	0	0	0	0	11	0	0	0	0	0	0	0	0	0	0	0	0	0	0	0	0	0	0	0	0	0	0	0	0	0	0	0	21	0	0	1	0
AC006210.1	0	0	0	0	0	0	0	0	0	0	0	0	0	0	0	0	0	0	0	0	0	0	0	0	0	0	0	0	0	0	0	0	0	0	0	0	0	0	0	0	0	0	0	0	0	0	0	0	0
AC006210.2	3	13	0	30	6	36	54	40	2	5	36	2	22	11	5	17	14	5	2	6	17	2	22	0	13	26	1	3	2	54	28	28	7	17	33	10	24	1	3	27	1	5	16	4	18	6	8	10	58
AC006213.1	36	17	22	10	5	0	13	24	0	1	1	14	15	0	12	30	26	118	16	13	47	12	26	0	14	86	9	59	34	49	56	41	76	87	28	16	20	8	0	18	93	29	52	0	9	8	12	30	32
AC006213.2	40	27	111	20	3	53	51	11	12	77	51	8	35	6	52	19	63	4	22	55	0	104	38	0	145	85	0	65	11	13	0	12	32	64	16	8	0	0	0	48	54	119	51	0	8	21	10	8	34
AC006213.3	0	0	8	0	0	0	2	0	0	4	0	0	0	0	3	0	0	0	0	0	0	0	0	0	18	22	0	0	0	0	0	0	0	1	3	0	0	0	0	10	14	0	0	0	0	0	0	1	0
AC006213.4	15	27	3	3	0	14	11	10	0	0	0	5	0	11	5	0	29	0	50	16	0	32	10	0	13	0	0	0	37	2	27	21	14	19	1	1	0	0	0	17	3	12	21	0	0	8	7	13	25
AC006213.5	15	18	0	0	0	10	4	24	0	44	0	8	0	0	25	0	36	0	0	12	0	16	0	0	17	8	0	0	35	6	7	1	2	26	12	1	0	0	0	6	2	16	44	0	11	0	2	14	4
AC006213.6	5	9	0	4	0	22	38	3	0	28	0	0	5	0	13	0	2	0	6	0	0	87	5	0	5	0	0	0	0	2	0	21	7	17	2	17	5	0	0	7	15	0	19	0	17	0	6	10	12
AC006213.7	14	0	0	0	0	0	0	0	0	0	0	0	0	0	4	0	0	0	0	0	0	0	8	0	1	0	0	0	0	0	0	0	0	0	0	0	0	0	0	1	0	0	0	0	0	0	0	0	0
AC006230.1	19	221	0	82	34	15	38	123	0	56	107	131	89	73	137	41	50	202	59	45	2	109	39	79	92	31	181	37	14	38	0	31	70	50	150	234	78	22	0	105	25	31	24	0	35	59	101	80	37
AC006237.1	0	0	0	0	0	0	0	0	0	0	0	0	0	0	0	0	0	0	0	0	15	0	6	0	0	0	0	0	0	6	0	0	13	0	14	0	0	0	0	1	0	0	5	0	0	0	0	1	1
AC006238.1	0	7	0	0	28	23	41	14	0	0	0	12	7	20	38	24	5	0	0	3	0	15	16	1	11	7	6	0	14	15	7	0	8	15	11	13	9	0	0	4	24	0	0	0	0	0	0	0	7
AC006249.1	0	11	0	0	25	0	0	0	0	0	0	4	12	1	26	13	0	0	0	0	0	0	1	0	6	28	0	0	0	14	4	0	5	0	3	0	10	0	0	0	35	0	0	0	0	0	0	0	0
AC006252.1	0	0	0	0	0	0	0	0	0	0	0	1	0	0	6	0	0	0	0	0	0	0	0	0	0	0	0	0	0	5	0	0	0	0	0	0	0	0	0	0	0	6	0	0	0	5	0	0	0
AC006254.1	0	0	0	0	0	7	6	2	0	0	0	0	0	0	0	0	0	0	0	0	0	0	0	0	15	0	0	0	0	5	45	5	0	0	4	11	22	36	0	4	0	0	0	0	0	0	0	0	0
AC006254.3	0	0	0	0	0	0	0	0	0	0	0	0	0	0	0	0	0	0	0	0	0	0	0	0	0	0	0	0	0	0	0	0	0	0	0	0	0	0	0	0	0	0	0	0	0	0	0	0	0
AC006262.1	48	4	24	0	14	40	119	33	15	34	2	39	31	5	5	0	47	0	0	87	61	71	32	0	108	90	0	11	68	6	0	0	31	77	22	0	26	103	0	116	6	13	79	0	224	44	52	42	81
AC006262.2	0	0	0	0	15	0	0	0	0	0	0	37	0	0	0	0	0	0	0	0	0	0	0	0	6	0	0	0	0	0	0	0	0	0	0	0	0	27	0	0	0	0	0	0	0	0	0	6	0
AC006270.2	0	2	0	0	0	0	0	1	0	0	0	0	0	0	0	0	0	0	0	0	0	0	0	0	0	0	0	0	0	0	0	0	0	0	0	0	0	21	0	9	0	7	0	0	3	0	0	0	11
AC006273.1	0	0	0	0	0	13	0	0	0	0	2	0	0	0	0	0	0	0	0	0	0	0	0	0	0	0	0	0	0	1	0	0	1	35	0	0	0	0	0	0	0	0	0	0	0	0	0	1	0
AC006277.1	0	0	0	0	0	0	0	0	0	0	0	0	0	0	0	0	0	0	0	0	0	0	0	0	0	0	0	0	0	0	0	0	0	0	0	0	0	0	0	0	0	0	0	0	0	0	0	0	0
AC006296.1	1	3	0	0	0	0	0	0	0	0	0	0	0	0	0	0	0	0	0	0	0	0	0	0	0	0	0	0	0	0	0	0	0	0	0	0	0	0	0	0	0	0	0	0	0	0	0	0	0
AC006296.3	14	9	0	0	0	0	0	0	0	0	0	0	0	0	0	0	0	0	54	0	0	0	0	0	0	0	0	0	0	0	0	0	0	0	0	0	0	0	0	0	2	0	21	0	0	0	0	2	0
AC006299.1	4	23	0	4	1	0	13	0	0	0	0	0	0	0	7	15	11	0	0	30	0	0	9	0	6	1	0	0	0	6	4	0	11	7	4	30	34	24	1	7	0	0	4	0	0	1	0	10	15
AC006305.1	0	0	0	0	0	1	0	0	0	1	0	0	0	0	0	0	0	0	0	0	0	0	0	1	8	0	0	0	0	0	0	1	0	0	2	0	0	0	0	0	0	0	1	0	0	0	0	0	0
AC006305.3	0	0	0	0	0	0	0	0	0	0	0	0	0	0	0	0	0	0	0	0	0	0	0	0	0	0	0	0	0	0	0	0	0	0	0	0	0	0	0	0	0	0	0	0	0	0	0	0	0
AC006329.1	1	0	0	0	0	16	2	0	0	0	0	0	0	0	28	0	0	0	0	0	0	0	0	0	0	0	0	0	0	0	0	0	0	4	0	4	0	0	1	4	0	0	0	0	0	0	0	1	0
AC006330.1	60	133	182	256	153	206	132	82	40	81	241	36	138	128	198	174	81	169	7	189	125	76	196	112	84	96	231	49	52	73	68	117	57	64	127	150	171	85	29	148	42	20	64	36	74	61	85	84	110
AC006333.1	0	0	0	0	0	0	0	0	0	0	0	0	0	0	0	0	0	0	0	0	0	0	0	0	0	0	0	0	0	0	0	0	0	0	0	3	0	0	0	0	0	0	0	0	0	0	0	0	0
AC006333.2	63	177	32	28	5	40	43	25	3	56	15	130	17	3	4	10	41	156	196	84	34	81	71	102	35	47	70	152	98	63	108	69	84	88	59	69	25	39	104	28	35	25	54	0	32	22	7	22	16
AC006348.1	0	0	0	0	0	0	0	2	0	0	0	0	0	0	0	0	0	0	1	0	0	0	0	0	0	0	0	0	0	0	0	0	7	0	0	0	0	0	0	0	0	0	0	0	0	0	0	0	0
AC006357.1	0	0	0	0	0	0	0	0	0	0	0	0	0	0	0	0	0	0	0	0	0	0	0	0	0	0	0	11	0	0	0	0	0	0	0	0	0	0	0	0	0	0	0	0	0	0	0	0	0
AC006359.2	0	0	0	0	0	0	0	0	0	0	0	0	0	0	0	0	0	0	0	0	0	0	0	0	0	0	0	0	0	0	0	0	0	0	0	0	0	0	0	0	0	0	0	0	0	0	0	0	0
AC006359.3	0	0	0	0	0	0	0	0	0	0	0	0	0	0	0	0	0	0	0	0	0	0	0	0	0	0	0	0	0	0	0	0	0	0	0	0	1	0	0	0	0	0	0	0	0	0	0	0	0
AC006369.1	0	7	0	0	0	0	5	9	0	0	0	0	0	0	0	0	0	0	0	0	0	0	0	0	7	0	0	0	31	0	0	0	0	0	14	0	0	0	0	3	0	15	0	0	0	0	8	5	8
AC006372.1	0	0	0	0	0	0	0	0	0	0	16	0	0	0	0	0	0	0	0	0	0	0	0	0	0	0	0	0	0	0	0	0	0	1	0	0	0	0	0	0	0	0	0	0	0	0	0	0	0
AC006372.3	0	0	0	0	0	0	0	0	0	0	0	5	0	0	0	0	0	0	0	5	0	0	0	0	0	0	0	0	0	0	0	0	1	0	0	0	0	0	0	0	0	0	0	0	0	0	0	0	0
AC006372.4	0	0	0	0	0	0	0	0	0	0	0	0	0	0	0	0	0	0	0	0	0	0	0	0	0	0	0	0	0	0	0	0	0	0	0	0	0	0	0	0	0	0	8	0	0	0	0	0	0
AC006378.2	7	32	18	42	0	0	23	28	0	0	0	0	0	30	0	36	9	0	0	17	0	0	5	90	23	32	53	0	98	5	0	3	15	10	1	0	41	0	0	0	0	0	0	0	0	0	0	2	3
AC006386.2	0	0	0	0	0	0	0	0	0	0	0	0	0	0	0	0	0	0	0	0	0	0	0	0	0	0	0	0	0	0	0	0	0	0	0	0	0	0	0	0	0	0	0	0	0	0	0	0	0
AC006387.1	0	0	0	0	0	0	0	2	14	0	0	0	0	0	1	0	0	0	0	0	0	13	0	0	0	74	0	0	0	0	0	0	0	0	0	0	0	0	0	0	0	0	2	0	0	0	0	0	0
AC006398.1	0	0	0	0	0	0	0	0	0	0	0	0	0	0	0	0	0	0	0	0	0	0	0	0	0	0	0	0	0	0	0	0	0	0	0	0	0	0	0	0	0	0	0	0	0	0	0	0	0
AC006427.1	0	0	0	0	0	0	0	0	0	0	0	0	0	0	0	0	0	0	0	0	0	0	0	0	0	0	0	0	0	0	0	0	0	2	0	0	0	0	0	0	0	0	0	0	34	0	0	0	0
AC006427.2	30	78	2	14	10	28	19	15	1	32	15	4	3	14	7	7	36	0	0	89	34	0	4	0	77	43	35	0	10	10	1	1	59	51	1	1	5	0	0	9	0	12	16	0	26	42	8	3	22
AC006435.2	0	0	0	0	0	0	0	0	0	0	0	0	0	0	0	0	0	0	0	0	0	0	0	0	0	0	0	0	0	0	0	0	0	0	0	0	0	0	0	0	4	0	0	0	0	0	0	0	0
AC006435.3	0	0	0	0	0	0	0	0	0	0	0	0	0	0	0	0	2	0	0	0	0	0	4	0	0	0	0	0	0	0	0	0	0	0	0	0	0	0	0	6	0	0	0	0	0	0	0	4	0
AC006435.4	0	0	0	0	0	0	0	0	0	0	0	0	0	0	0	0	0	0	0	0	0	0	0	0	0	0	0	0	0	0	0	0	0	0	0	0	0	0	0	0	0	0	0	0	0	0	0	0	0
AC006435.5	10	14	8	0	1	0	4	2	0	33	0	1	0	0	13	0	5	0	0	5	0	0	3	0	4	9	0	0	0	0	0	41	0	19	25	67	0	0	0	4	6	4	1	243	41	6	23	1	4
AC006445.1	11	13	0	0	2	0	6	1	0	1	0	1	0	0	2	1	1	1	0	0	1	10	0	0	0	98	1	1	1	0	1	2	0	8	0	1	0	5	0	1	1	0	3	0	0	1	0	1	1
AC006445.2	0	0	0	0	0	0	0	0	0	0	0	0	0	0	0	0	0	0	0	0	0	1	1	0	1	0	0	2	0	1	0	1	0	1	0	0	0	0	0	0	0	0	0	0	0	0	0	0	0
AC006450.2	0	0	0	0	0	0	0	0	0	0	0	0	0	0	0	0	0	0	0	0	0	0	0	0	0	0	0	0	0	0	0	0	0	0	0	0	0	0	0	0	0	0	0	0	0	0	0	0	0
AC006450.3	0	0	0	0	0	0	0	0	0	0	0	0	0	0	0	0	0	0	0	0	0	0	0	0	0	0	0	0	0	0	0	0	0	0	0	0	0	0	0	0	0	0	0	0	0	0	0	0	0
AC006452.1	0	0	0	1	0	0	0	0	0	0	0	5	0	0	0	0	0	0	0	0	0	0	0	0	0	0	0	0	0	1	0	0	0	0	0	0	0	0	0	0	0	0	0	0	0	0	0	0	0
AC006453.1	0	0	0	0	0	0	0	0	0	0	0	0	0	0	0	0	0	0	0	0	0	0	0	0	0	0	0	0	0	0	0	0	0	0	0	0	0	0	0	0	0	0	0	0	0	0	0	0	0
AC006453.2	49	48	69	73	24	103	98	167	0	63	43	87	44	1	30	39	81	0	33	95	34	2	43	0	62	34	0	0	0	38	60	11	59	56	81	69	27	0	0	103	22	81	28	0	23	14	6	11	58
AC006455.4	0	0	0	0	0	0	0	0	0	0	0	0	0	0	0	0	0	0	0	0	0	0	0	0	0	0	0	0	0	0	0	0	0	0	0	0	0	0	0	0	0	0	0	0	0	0	0	0	0
AC006459.1	0	0	0	0	0	0	0	0	0	0	0	0	0	0	0	0	0	0	0	0	0	0	0	0	0	0	0	0	0	0	0	0	0	0	0	0	0	0	0	0	0	0	0	0	0	0	0	0	0
AC006460.1	0	0	0	0	0	0	0	0	0	0	0	0	0	0	0	0	0	0	0	0	0	0	0	0	0	0	0	0	0	0	0	0	0	0	0	0	0	0	0	0	0	0	0	0	0	0	0	3	0
AC006460.2	48	47	14	17	0	0	33	59	60	40	39	17	1	34	15	67	41	0	28	16	16	7	14	0	22	0	0	35	0	21	0	19	6	20	33	0	15	1	0	27	0	19	37	0	15	42	23	12	34
AC006461.1	0	0	0	0	0	1	8	0	0	0	0	1	0	0	6	0	0	0	1	0	0	1	0	0	2	0	0	1	0	0	30	0	0	0	0	0	0	0	0	0	0	0	2	0	0	0	0	0	0
AC006480.2	35	277	43	63	35	160	155	130	1	93	59	298	33	3	67	69	137	0	0	85	88	139	121	6	227	14	106	47	81	62	102	26	78	774	61	107	45	103	0	79	55	120	93	0	3	73	44	72	53
AC006482.1	0	0	0	0	0	0	0	0	0	0	0	0	0	0	0	0	0	0	0	0	0	0	0	0	0	0	0	0	0	0	0	0	0	0	0	0	0	0	0	0	0	0	0	0	0	0	0	0	0
AC006483.1	0	1	0	0	0	0	0	0	0	0	0	0	0	0	0	0	0	0	0	0	0	0	0	0	0	0	0	0	0	0	0	0	0	0	0	0	0	0	0	0	0	0	0	0	0	0	0	0	0
AC006483.2	0	0	0	0	0	0	4	0	15	0	0	4	0	0	0	0	6	0	0	0	0	0	3	0	0	0	0	0	0	2	0	0	7	0	3	0	0	0	0	0	0	0	3	0	0	0	3	1	0
AC006486.2	31	2	0	1	0	0	12	15	0	12	15	70	14	3	2	3	1	0	0	10	20	0	12	0	0	0	0	0	0	21	54	0	5	10	10	0	0	0	0	0	41	0	8	0	0	2	0	9	0
AC006499.7	0	0	0	0	0	0	0	0	0	0	0	0	0	0	0	0	0	0	0	0	0	0	0	0	0	0	0	0	0	0	0	0	0	0	0	0	0	0	0	0	0	0	0	0	0	0	0	0	0
AC006504.1	18	37	2	7	0	10	43	13	2	11	25	14	6	21	3	13	77	0	0	19	0	37	12	0	29	21	0	69	25	13	0	27	12	74	4	11	5	75	164	36	36	0	43	0	18	6	29	7	18
AC006504.3	0	0	0	0	0	0	0	0	0	0	0	0	0	0	0	0	0	0	0	0	0	0	0	0	0	0	0	0	0	0	0	0	0	0	0	0	0	0	0	0	0	0	0	0	0	0	0	0	0
AC006504.5	453	489	188	262	41	348	624	366	59	333	115	493	256	105	212	258	585	85	8	184	164	246	326	199	305	209	271	105	233	184	161	235	142	892	296	325	347	134	129	319	219	95	521	0	286	170	110	198	371
AC006504.7	82	58	22	13	10	116	65	73	0	94	15	49	44	23	36	70	57	95	68	54	73	70	120	2	78	61	123	38	56	52	10	46	41	186	48	30	13	49	1	63	52	13	208	0	49	31	46	53	56
AC006511.2	0	0	0	0	0	0	0	0	0	0	0	0	0	0	0	0	0	0	0	2	1	0	1	0	0	0	0	0	0	0	0	0	0	0	1	0	0	0	0	0	0	0	0	0	0	0	1	0	1
AC006511.3	14	45	15	9	7	4	19	38	1	24	0	47	12	1	11	14	24	4	43	40	8	19	4	2	95	76	3	5	0	17	2	20	24	75	13	20	1	1	0	6	46	6	30	2	6	3	14	5	8
AC006511.5	0	0	0	0	0	0	0	0	0	0	0	0	0	0	0	0	0	0	0	0	0	0	0	0	0	0	0	0	0	0	0	0	0	0	0	0	0	0	0	0	0	0	0	0	0	0	0	0	0
AC006511.6	0	5	0	0	0	0	0	0	0	0	0	0	0	0	0	0	0	0	0	0	0	0	6	0	0	0	0	0	0	1	0	0	0	0	1	0	0	0	0	0	0	0	0	2	0	5	0	0	0
AC006512.1	0	12	0	6	0	0	0	0	0	12	0	10	0	0	0	0	25	0	15	23	0	0	14	0	0	0	0	0	0	6	18	0	1	7	2	0	3	0	0	1	0	13	0	0	12	0	0	1	12
AC006517.2	0	0	0	0	0	0	0	0	0	16	0	0	0	0	0	0	0	0	0	0	18	0	0	0	0	0	0	0	0	0	0	0	0	0	0	0	0	0	0	3	0	0	7	0	0	14	0	0	0
AC006525.1	0	0	0	0	0	0	0	0	0	0	0	0	0	0	0	0	0	0	0	0	0	0	0	0	0	0	0	0	0	0	0	0	0	0	0	0	0	0	0	0	0	0	0	0	0	0	0	0	0
AC006529.1	0	0	0	0	0	0	0	0	0	0	0	0	0	0	0	0	0	0	0	0	0	0	0	0	0	0	0	0	0	0	0	0	0	0	0	0	0	0	0	0	0	2	0	0	1	0	0	0	0
AC006530.1	0	0	0	0	0	0	0	0	0	0	0	0	0	0	0	0	0	0	0	0	0	5	0	0	0	0	0	0	0	0	0	0	0	0	0	0	0	0	0	0	0	10	0	0	0	0	0	0	0
AC006538.1	4	6	0	12	0	0	0	3	0	5	0	3	0	1	5	0	0	0	0	10	0	0	9	0	15	5	0	0	0	12	0	0	0	8	4	0	0	0	0	9	0	0	8	0	0	3	0	5	5
AC006538.3	0	0	0	0	0	0	0	0	0	0	18	13	0	0	0	0	0	0	7	0	0	0	2	0	4	0	0	0	0	0	0	0	1	15	3	0	0	0	0	0	23	0	0	0	3	0	0	6	0
AC006538.4	0	0	0	0	0	0	0	0	0	0	0	0	0	0	0	0	0	0	0	0	0	0	0	0	0	0	0	0	0	0	0	0	0	0	0	0	0	0	0	0	0	0	0	0	7	0	0	0	0
AC006539.1	0	0	0	0	0	0	0	1	0	0	0	0	0	0	0	0	0	0	0	0	0	0	0	0	0	0	0	0	0	0	0	0	0	0	0	0	0	0	0	0	0	0	1	0	0	0	0	0	0
AC006539.3	0	0	0	0	0	0	0	0	0	0	0	0	0	0	0	0	0	0	0	0	0	0	0	0	0	0	0	0	0	0	0	0	0	0	0	0	0	0	0	0	0	0	0	0	0	0	0	0	0
AC006547.2	0	0	0	3	0	0	0	1	0	15	0	0	0	0	4	0	6	0	0	0	0	20	3	0	10	0	0	0	11	3	0	0	0	3	1	0	0	0	0	0	0	0	0	0	0	1	0	2	15
AC006547.3	0	0	0	0	0	0	0	0	0	0	0	0	0	0	0	0	0	0	0	0	0	0	0	0	0	0	0	0	0	0	0	0	0	0	0	0	0	0	0	0	0	0	0	0	0	0	0	0	0
AC006548.1	0	0	0	0	0	0	0	0	0	0	0	0	0	0	0	0	0	0	0	0	0	0	0	0	0	0	0	0	0	0	0	0	0	0	0	0	0	0	0	0	0	0	0	0	0	0	0	0	3
AC006566.1	0	1	0	0	0	0	0	0	0	0	0	0	0	0	0	0	0	0	0	0	0	0	0	0	0	0	0	0	0	0	0	0	0	0	0	0	0	0	0	0	0	0	0	0	0	0	0	0	0
AC006566.2	0	11	0	0	8	0	0	1	0	0	44	10	0	0	0	0	7	0	0	2	26	0	0	0	0	0	0	0	40	0	0	0	0	0	0	0	7	0	0	0	0	0	0	0	0	0	0	3	0
AC006581.2	0	0	0	0	0	0	0	2	0	0	0	0	0	0	2	0	1	0	0	0	0	0	0	0	0	0	0	0	0	0	0	0	0	2	0	0	0	0	0	0	0	0	1	0	0	0	0	0	9
AC006600.1	0	0	0	0	0	0	0	0	0	0	0	0	0	0	0	0	0	0	0	1	0	0	0	0	0	0	0	0	0	0	0	0	0	1	0	0	0	0	0	0	0	1	0	0	0	0	0	0	0
AC006600.2	17	6	17	4	0	4	9	3	129	0	0	3	0	0	29	0	26	0	0	16	0	0	0	0	148	19	0	0	23	0	0	0	0	0	9	0	0	0	0	135	0	0	0	0	1	0	0	0	0
AC006840.1	0	0	0	1	0	0	0	0	0	0	0	0	0	0	7	0	0	0	0	0	0	0	0	0	0	0	0	0	0	0	0	0	0	0	0	0	0	0	0	0	0	0	0	0	0	0	0	0	0
AC006924.1	0	6	0	0	0	0	0	5	0	0	0	0	0	0	0	0	0	0	0	0	0	0	0	0	0	0	0	0	0	0	0	0	0	1	6	0	0	0	0	0	0	0	0	0	0	0	0	0	0
AC006927.1	0	0	0	8	0	0	0	0	0	0	0	0	0	0	0	0	0	0	0	0	0	0	0	0	0	0	0	0	0	0	0	0	0	0	1	0	0	0	0	0	0	0	0	0	0	0	0	0	2
AC006927.5	0	0	0	0	0	0	0	0	0	0	0	0	0	0	0	0	0	0	0	0	0	0	0	0	0	0	0	0	0	0	0	0	0	0	0	0	0	0	0	0	33	0	0	0	0	0	0	0	0
AC006942.1	0	25	0	0	10	0	1	6	0	5	10	82	40	63	39	1	32	0	0	5	62	0	7	0	11	0	0	26	18	25	0	0	52	87	27	17	35	0	0	51	14	43	1	0	44	0	6	20	6
AC006946.2	0	6	0	5	1	0	32	30	0	11	16	3	12	2	27	18	49	0	0	18	6	120	35	0	4	0	0	0	25	23	1	13	0	36	5	12	1	0	0	27	0	26	16	0	0	15	3	0	0
AC006946.3	0	0	0	0	11	0	3	29	0	8	0	7	18	3	16	0	0	0	0	6	0	42	22	0	0	1	55	0	21	0	0	19	0	13	3	3	0	0	0	1	0	0	9	0	0	8	0	0	8
AC006947.1	0	9	0	0	0	0	0	0	0	0	0	0	0	0	5	0	0	93	0	0	0	0	0	0	0	0	0	0	0	0	43	0	0	0	2	0	0	0	0	0	0	0	0	0	15	0	0	0	13
AC006960.1	0	0	0	0	0	0	0	0	0	0	0	0	0	0	0	0	0	0	0	0	0	0	0	0	0	0	0	0	0	0	0	0	0	0	0	0	0	0	0	0	0	0	0	0	0	0	0	0	0
AC006960.3	0	0	0	1	0	0	0	0	0	0	0	2	0	0	15	0	0	0	0	0	0	0	0	0	0	0	0	0	0	0	0	0	0	3	0	0	0	0	0	2	0	0	16	0	7	0	0	0	5
AC006963.1	0	1	0	0	0	0	0	4	0	0	0	0	0	0	0	0	0	0	22	0	1	9	4	0	2	0	0	27	0	8	0	0	0	2	0	0	0	0	0	0	26	0	0	0	0	0	0	0	0
AC006970.1	0	0	0	0	0	0	0	0	0	0	0	0	0	0	0	1	2	0	0	0	0	0	1	0	0	0	0	0	0	0	0	0	0	0	0	0	0	0	0	0	0	0	0	0	0	0	0	1	0
AC006970.2	0	0	0	0	0	0	0	0	0	0	0	0	0	0	0	0	15	97	0	0	0	0	0	0	0	0	0	0	0	0	0	0	0	0	0	0	0	0	0	0	0	0	0	0	0	0	0	0	0
AC006970.3	0	0	0	0	0	0	0	0	0	0	0	0	0	0	0	0	0	0	0	0	0	0	0	0	0	1	0	0	0	0	0	0	0	0	0	0	0	0	0	0	0	0	0	0	0	0	0	0	0
AC006971.1	0	0	1	0	0	0	0	1	0	0	0	0	0	0	0	0	2	0	0	0	0	0	0	0	0	0	0	0	0	0	0	0	0	1	0	0	0	0	0	0	0	0	0	0	0	0	0	0	0
AC006972.1	0	0	0	0	0	0	0	0	0	0	0	0	0	0	0	0	0	0	0	0	0	0	0	0	0	0	0	0	0	0	0	0	0	0	0	0	0	0	0	0	0	0	0	0	0	0	0	0	0
AC006974.2	0	0	0	0	0	0	0	0	0	0	0	0	0	0	0	0	0	0	0	0	0	0	0	0	0	0	0	0	0	0	0	0	0	0	0	0	0	0	0	0	0	0	0	0	0	0	0	0	0
AC006978.1	80	332	23	98	48	65	130	145	0	155	104	64	133	114	33	126	161	62	46	67	114	192	158	21	81	131	22	13	57	109	0	145	135	194	148	134	133	49	77	287	34	35	152	11	142	57	122	173	155
AC006978.2	0	0	0	0	0	0	0	0	0	0	0	0	0	0	0	0	0	0	0	0	0	0	0	0	0	0	0	0	0	0	0	0	0	0	0	0	0	0	0	0	0	0	0	0	0	0	0	0	0
AC006994.1	0	0	0	0	0	0	1	0	2	1	0	0	0	0	0	0	1	0	0	0	0	0	0	0	0	0	0	0	0	0	0	0	0	0	4	0	0	0	0	0	0	0	0	0	0	0	0	0	0
AC006994.2	0	0	0	9	0	0	0	11	0	20	0	3	0	0	8	0	13	0	17	0	0	0	0	0	0	0	79	0	0	0	1	0	4	0	0	0	0	0	0	0	0	0	6	0	6	1	0	0	0
AC007000.1	2	0	0	0	0	0	0	0	0	0	0	0	0	0	1	0	7	0	0	2	0	0	1	0	0	0	0	0	0	1	0	0	1	0	0	0	0	0	0	0	0	0	2	0	0	0	0	1	1
AC007000.2	12	8	0	9	0	0	2	0	0	0	0	18	0	1	0	0	0	0	0	21	0	0	0	0	5	0	30	0	0	7	0	0	0	7	1	7	2	18	0	0	0	35	0	0	0	0	2	2	0
AC007000.3	0	1	0	2	0	0	1	0	0	0	0	0	0	0	0	0	0	0	24	5	9	0	11	2	0	0	0	0	0	0	0	0	0	0	4	0	0	0	0	0	0	0	0	0	0	0	0	6	0
AC007001.1	0	0	0	0	0	0	0	0	0	0	0	0	0	0	0	0	0	0	0	0	0	0	0	0	0	0	0	0	0	0	0	0	0	0	0	0	0	0	0	0	0	0	0	0	0	0	0	0	0
AC007003.1	0	0	0	0	0	2	0	0	0	0	0	0	0	0	0	0	0	0	0	3	0	0	0	0	0	0	0	0	0	0	0	0	0	0	0	0	0	0	0	0	0	0	0	0	0	0	0	2	4
AC007012.2	0	0	0	0	0	0	0	2	0	0	0	0	0	0	0	0	0	0	0	0	0	0	0	0	0	0	0	0	0	0	0	0	0	0	0	0	0	0	0	0	0	0	0	0	0	0	0	0	0
AC007014.2	0	0	0	0	0	0	1	4	0	15	0	0	0	0	0	0	0	8	0	0	0	0	0	0	0	0	0	0	0	3	2	0	0	1	4	10	0	0	67	5	0	18	2	0	0	0	0	1	0
AC007016.1	0	0	0	0	0	0	0	0	0	0	0	0	0	0	0	0	0	0	0	0	0	0	0	0	0	0	0	0	0	0	0	0	9	0	0	10	0	0	0	0	0	0	0	0	1	0	0	0	0
AC007029.1	12	1	0	0	0	0	0	7	0	0	0	106	0	0	9	0	0	0	0	15	89	0	0	0	7	0	0	0	0	7	12	0	53	13	0	12	0	0	0	18	0	0	2	0	17	0	0	9	8
AC007032.1	0	10	2	3	16	0	36	9	0	0	34	21	20	0	14	0	8	0	0	23	26	7	15	0	57	29	0	0	0	29	5	0	38	16	1	10	1	0	0	36	17	24	26	0	7	0	4	6	17
AC007036.1	2	1	0	0	0	0	0	32	0	0	0	31	0	0	0	0	2	0	44	0	6	0	21	0	0	0	0	0	0	19	0	13	135	14	5	0	13	45	0	0	0	13	8	0	0	0	0	1	11
AC007036.2	16	62	31	36	18	1	21	20	1	33	18	17	17	53	52	4	33	0	1	23	0	10	22	0	24	50	0	1	3	16	2	7	13	29	26	7	13	28	0	62	17	2	14	0	13	9	44	33	8
AC007036.5	0	0	0	0	0	0	2	0	0	0	0	0	0	0	0	0	0	0	0	0	0	0	0	0	10	0	0	0	0	0	0	0	0	0	0	0	0	0	0	0	0	0	0	0	0	0	0	0	1
AC007038.1	9	16	0	10	0	24	14	16	0	17	13	23	18	20	21	0	10	0	0	4	0	0	2	0	0	0	0	0	0	12	1	2	7	44	11	28	26	25	0	14	15	0	0	0	34	3	5	14	28
AC007038.2	104	23	21	6	1	17	33	46	0	52	8	45	43	6	13	17	10	0	35	32	76	25	32	0	45	42	0	136	45	23	0	21	13	68	33	32	2	37	0	33	74	4	34	0	2	12	15	13	8
AC007040.2	0	1	0	4	0	0	0	2	0	1	0	4	2	0	0	11	0	1	8	0	0	0	1	0	1	0	0	0	0	0	0	1	0	0	0	0	1	0	0	7	3	0	1	0	9	0	0	0	1
AC007041.1	0	0	0	0	0	0	0	0	0	0	0	0	0	0	0	0	0	0	0	0	0	0	0	0	0	0	0	0	0	0	0	0	0	0	0	0	0	0	0	0	0	0	0	0	0	0	0	0	0
AC007066.1	0	0	0	5	0	0	0	0	0	0	0	0	0	0	0	0	0	0	0	0	0	2	0	0	1	0	0	0	0	0	0	0	1	8	0	7	0	0	0	5	0	0	0	0	0	0	0	0	2
AC007066.2	62	48	3	119	38	64	97	89	15	15	19	136	0	18	44	105	33	240	223	97	63	226	145	109	35	83	0	29	0	34	21	55	17	212	86	70	10	9	0	91	66	64	33	0	35	38	18	34	40
AC007066.3	0	0	0	1	0	0	0	0	0	0	0	0	0	0	0	0	0	0	0	0	0	0	2	0	0	0	0	0	0	0	0	0	0	0	9	0	0	0	0	0	0	0	0	0	0	0	0	0	0
AC007091.1	0	42	0	0	0	0	0	0	0	0	0	4	0	0	0	0	0	0	0	0	0	0	0	0	3	5	0	28	0	0	0	0	0	0	0	0	0	0	0	0	0	0	0	0	17	0	0	0	0
AC007092.1	0	0	1	0	0	0	0	0	0	0	0	0	0	0	0	0	0	0	0	0	0	0	0	0	0	0	0	0	0	0	0	0	0	0	0	0	0	0	0	0	0	0	0	0	0	0	0	0	0
AC007098.1	78	405	730	42	69	319	127	42	627	280	3	176	44	1	43	93	142	61	522	125	86	3	32	758	162	343	150	328	183	32	78	63	142	69	75	31	18	701	199	71	405	386	84	306	34	34	5	79	62
AC007098.2	0	0	0	0	0	0	0	0	0	0	0	0	0	0	0	0	0	0	0	0	0	0	0	0	0	0	0	0	1	0	0	0	0	0	0	0	0	0	0	0	0	0	0	0	0	0	0	0	0
AC007099.1	0	0	0	0	0	0	0	0	0	0	0	0	0	0	0	0	0	0	0	0	0	0	0	0	0	0	0	0	0	0	0	0	0	1	0	0	0	0	0	0	0	0	0	0	0	0	0	0	0
AC007100.1	0	0	0	0	0	0	0	0	0	0	0	0	0	0	0	0	0	0	0	0	0	0	0	0	0	0	0	0	0	0	0	0	0	0	0	0	0	0	0	0	0	0	0	0	0	0	0	0	0
AC007106.1	0	0	0	1	0	0	0	3	0	0	0	0	0	0	0	0	0	0	0	0	0	0	0	0	0	0	0	0	0	0	0	0	0	0	0	0	0	0	0	0	0	0	0	0	0	0	0	0	0
AC007106.2	0	6	0	15	0	0	3	9	1	0	0	4	2	19	0	0	0	0	0	0	0	0	4	0	0	26	0	0	0	0	0	0	4	0	2	0	0	0	0	7	0	5	0	0	1	0	0	0	4
AC007114.1	33	27	36	104	27	1	30	15	12	11	65	64	54	31	74	49	38	1	59	28	36	5	100	29	28	19	26	0	18	76	1	24	60	72	70	94	36	16	77	73	36	24	18	9	94	3	60	42	66
AC007114.2	0	0	0	4	0	0	3	0	1	0	0	0	0	1	0	0	0	0	0	6	0	0	2	0	0	0	0	0	0	1	0	0	0	10	0	0	1	0	0	2	0	0	0	0	0	1	0	0	0
AC007126.1	0	1	0	0	0	0	0	1	11	0	0	0	0	0	3	0	0	0	0	2	0	0	0	0	0	0	0	0	0	0	0	0	0	0	0	0	0	0	0	0	0	4	0	0	0	0	0	1	0
AC007128.1	0	0	0	0	0	0	0	0	0	0	0	0	0	0	0	0	0	0	0	0	0	0	0	0	0	0	0	0	0	0	0	0	0	0	0	0	0	0	0	0	0	0	0	0	0	0	0	0	0
AC007128.2	0	0	0	0	0	0	0	0	0	0	0	0	0	0	0	0	1	0	0	0	0	0	0	0	0	0	0	0	0	0	0	0	0	0	0	0	0	0	0	0	0	0	0	0	0	0	0	0	0
AC007130.1	0	0	0	0	0	14	8	10	0	0	0	0	0	0	0	0	0	0	0	0	0	0	0	0	0	17	0	0	0	0	0	0	0	2	0	0	0	0	0	0	0	0	0	0	0	14	0	0	0
AC007132.1	0	0	0	0	0	0	0	0	0	0	0	0	0	0	0	0	0	0	0	0	0	0	0	0	0	0	0	0	0	0	0	0	0	0	0	0	0	0	0	0	0	0	0	0	0	3	0	0	0
AC007136.1	0	0	0	0	0	0	0	0	0	0	0	0	0	0	0	0	0	0	0	0	0	0	0	0	0	0	0	0	0	0	0	0	0	0	0	0	0	0	0	0	0	0	0	0	0	0	0	0	0
AC007160.1	15	19	14	28	1	4	16	10	1	25	18	13	1	10	4	14	34	0	2	26	13	1	2	0	27	3	103	1	90	15	1	12	3	27	7	7	0	0	0	9	0	2	10	0	22	14	5	11	9
AC007161.1	3	5	0	1	0	0	0	0	0	0	0	0	0	0	3	1	5	0	0	0	0	0	1	2	0	10	1	0	0	0	0	1	0	2	2	0	9	0	0	1	0	0	0	7	0	0	1	0	0
AC007163.1	0	0	0	0	0	0	0	0	0	0	0	0	0	0	0	0	0	0	0	0	0	0	0	0	0	0	0	0	0	0	0	0	0	0	0	0	0	0	0	0	0	0	0	0	0	0	0	0	0
AC007179.2	0	0	0	0	0	0	0	0	0	0	0	0	0	0	0	30	0	0	0	0	0	0	0	0	0	0	0	0	0	0	0	0	0	0	0	0	0	0	0	0	0	0	0	0	0	0	0	0	0
AC007182.1	4	0	0	0	0	0	1	0	0	0	0	0	0	0	0	0	0	0	0	0	0	0	0	0	0	0	0	0	0	2	0	0	0	0	0	0	0	0	0	0	0	0	0	0	0	0	0	0	0
AC007182.2	3	13	1	2	0	3	2	6	0	0	0	13	0	0	1	0	19	1	1	10	2	9	1	0	10	2	0	0	0	3	0	0	7	5	1	0	0	0	0	1	1	1	2	0	0	2	0	1	1
AC007191.1	26	186	0	146	117	175	128	115	77	81	164	90	160	129	161	115	69	100	36	83	126	308	113	0	11	107	0	51	99	65	39	8	25	130	47	78	146	4	33	65	60	69	63	238	292	89	136	44	87
AC007192.1	0	3	0	0	0	0	0	0	0	0	0	0	0	0	0	0	1	0	1	0	0	0	0	0	0	0	0	0	0	0	0	0	0	0	0	0	0	0	0	1	0	0	2	0	1	0	0	0	0
AC007192.2	0	0	0	0	0	0	0	0	0	0	0	0	0	0	0	0	0	0	0	0	0	0	0	0	0	0	0	0	0	0	0	0	0	0	2	0	0	0	0	0	0	0	0	0	0	0	2	0	0
AC007193.1	0	0	0	7	0	9	10	19	0	0	0	0	0	0	0	0	17	0	51	0	0	0	0	0	0	0	0	0	0	1	0	0	0	0	6	0	0	0	0	3	0	0	0	0	15	0	9	0	0
AC007193.3	1	0	0	0	0	27	44	8	0	0	0	0	0	0	0	0	0	0	0	0	0	2	20	0	0	4	0	20	6	4	0	13	3	3	5	0	2	0	0	1	5	0	7	0	4	0	0	1	2
AC007207.1	0	0	0	0	0	0	0	0	0	0	0	0	0	0	0	0	0	0	0	0	0	0	0	0	0	0	0	0	0	0	0	0	0	0	0	0	0	0	0	0	0	0	0	0	0	0	0	0	0
AC007215.1	0	0	0	1	0	0	0	0	0	0	0	0	0	0	0	0	0	0	0	0	0	0	0	0	0	0	0	0	0	0	0	0	0	0	0	0	0	0	0	0	0	0	0	0	0	0	0	0	0
AC007216.1	0	0	0	0	0	0	0	0	0	0	0	0	0	0	0	0	0	0	0	0	0	0	0	0	0	0	0	0	0	0	0	0	0	0	0	0	0	0	0	0	0	0	0	0	0	0	0	0	0
AC007216.2	0	0	0	0	0	0	5	1	0	0	1	0	0	0	0	0	1	0	0	5	0	0	12	0	0	0	0	0	0	0	0	0	0	0	1	0	0	0	0	5	0	0	0	0	13	0	0	3	1
AC007216.3	303	101	129	217	213	137	172	202	97	233	230	143	92	279	199	159	179	21	75	153	81	90	156	0	235	141	69	158	33	287	190	169	157	194	193	167	118	125	146	329	40	191	182	0	393	131	185	265	152
AC007216.4	8	0	0	0	0	0	0	4	0	0	0	0	0	43	0	0	0	0	0	0	0	0	0	0	0	0	0	0	0	0	0	23	0	0	0	0	0	0	0	0	0	0	0	0	0	0	0	0	0
AC007218.3	0	1	0	0	2	0	0	0	0	0	0	13	0	0	0	0	0	0	0	1	0	0	6	0	1	0	0	0	0	0	0	0	0	0	1	0	0	0	0	1	0	0	5	0	0	1	0	0	0
AC007220.1	4	5	0	10	0	0	1	2	14	0	0	16	22	5	2	0	2	0	0	6	2	0	31	0	0	16	0	0	0	5	0	0	8	22	0	0	9	0	0	8	0	5	8	0	1	8	5	16	10
AC007221.1	0	0	0	0	0	0	0	0	0	0	0	0	0	0	0	0	0	0	0	0	0	0	0	0	0	0	0	0	0	0	0	0	7	0	0	0	0	0	0	0	0	0	0	0	0	0	0	0	0
AC007222.2	0	0	0	0	0	0	0	0	0	0	0	5	0	0	0	0	0	0	0	0	0	0	0	0	7	0	0	0	0	0	0	0	0	0	0	0	0	0	0	0	0	0	0	0	0	0	0	0	0
AC007224.2	0	6	0	1	2	52	0	6	0	1	0	3	0	0	0	0	1	0	0	0	0	0	9	0	16	0	0	33	0	0	1	0	0	4	0	0	0	0	0	3	0	0	4	0	0	1	0	1	0
AC007225.1	0	0	0	0	0	0	0	0	0	0	0	0	0	0	0	0	0	0	0	1	0	0	0	0	0	0	0	0	0	0	0	0	1	4	0	0	0	0	0	0	26	0	0	0	0	1	0	0	0
AC007229.1	12	2	0	1	0	8	12	4	0	7	0	3	1	0	0	0	0	2	0	8	1	1	4	0	4	2	0	2	0	1	1	1	0	8	2	4	2	0	0	4	0	1	9	0	0	1	1	0	1
AC007238.1	10	20	1	1	2	8	0	8	2	2	22	2	5	1	0	1	3	0	2	6	1	4	6	0	16	4	0	1	3	7	2	0	11	4	10	0	1	0	0	1	1	4	1	1	0	4	2	8	3
AC007240.2	6	0	0	0	0	0	0	10	0	0	0	0	0	0	0	0	0	0	0	0	0	0	0	0	0	0	0	0	0	0	0	0	5	0	8	0	0	0	0	0	0	0	3	0	0	0	0	0	0
AC007240.3	0	0	0	0	0	0	0	15	0	0	2	0	0	0	24	0	0	0	3	0	0	0	6	0	1	0	0	0	0	2	0	0	23	6	0	31	0	0	0	0	0	0	0	0	0	0	5	1	5
AC007250.1	17	0	0	5	0	0	8	0	0	10	0	22	0	0	0	0	0	0	0	7	0	0	0	0	0	0	0	0	0	6	0	0	0	7	3	0	0	0	0	0	27	0	4	0	2	0	0	0	0
AC007253.1	0	0	0	0	0	0	0	2	0	0	0	0	0	0	0	0	0	0	0	0	0	0	0	0	0	0	0	0	0	0	0	0	0	0	0	0	0	0	0	0	0	0	0	0	0	6	0	0	0
AC007255.1	0	0	0	0	0	0	0	10	3	0	0	0	0	0	0	0	0	0	0	0	0	0	0	0	21	0	0	0	0	1	0	0	0	0	0	0	0	0	0	16	0	0	15	0	0	5	0	1	0
AC007255.2	0	0	0	0	0	4	0	0	0	0	0	0	0	0	0	0	0	0	0	0	0	0	0	0	0	0	0	0	0	0	0	0	0	0	0	0	0	0	0	0	0	0	0	0	0	0	0	0	0
AC007256.1	18	24	0	22	3	0	41	27	0	47	0	6	15	0	29	21	13	0	0	24	45	12	11	0	38	0	0	0	100	8	1	19	7	20	8	19	16	0	0	16	0	0	10	185	21	0	25	15	14
AC007262.1	0	0	0	0	0	0	0	0	0	0	0	0	0	0	0	0	0	0	0	0	0	0	0	0	0	0	0	0	0	0	0	0	0	0	0	0	0	0	0	0	0	0	0	0	0	0	0	0	0
AC007262.2	17	37	0	10	21	36	3	46	14	9	28	10	9	23	16	0	41	0	57	4	10	15	4	15	8	5	113	0	75	15	35	2	15	33	15	3	6	28	0	13	0	9	10	81	35	5	21	12	3
AC007271.1	0	0	0	0	0	0	0	0	0	0	0	0	0	0	0	0	0	0	0	0	0	0	0	0	0	0	0	0	0	0	0	0	0	8	0	0	4	0	0	0	0	0	0	0	0	0	0	0	0
AC007272.1	4	0	0	0	0	0	0	0	40	11	0	0	0	0	8	0	0	0	1	0	0	0	0	0	0	1	0	0	0	0	0	0	0	1	0	0	9	0	0	0	0	0	0	0	0	20	0	4	0
AC007277.1	0	0	0	0	0	0	0	0	0	0	0	0	0	0	0	0	0	0	0	0	0	0	0	0	0	0	0	0	0	0	0	0	0	0	0	0	0	0	0	0	0	0	0	0	0	0	0	0	0
AC007278.1	0	1	0	0	11	0	7	0	0	0	0	0	0	0	0	0	11	0	0	12	0	0	0	0	0	0	0	0	0	0	0	9	0	0	1	0	0	0	0	2	0	54	0	0	0	0	0	0	2
AC007278.2	0	0	0	0	0	0	0	0	0	0	0	0	0	0	0	0	0	0	0	4	0	0	0	0	0	0	0	0	0	0	0	10	3	3	0	0	3	0	0	0	0	6	0	0	0	5	0	0	0
AC007279.1	0	4	0	0	0	1	0	0	0	0	2	3	0	0	2	0	0	0	0	1	1	0	0	2	9	0	1	0	0	0	0	0	0	3	0	0	0	0	1	1	1	1	3	0	0	0	1	0	1
AC007279.2	0	0	0	12	0	0	4	0	0	0	0	2	0	0	0	0	0	0	0	0	23	0	3	0	0	0	0	0	0	0	0	9	1	9	0	0	1	0	0	5	8	0	1	0	5	0	0	0	4
AC007283.2	0	0	0	0	0	0	0	0	0	0	0	0	0	0	0	0	8	0	1	0	0	0	0	0	1	0	0	0	0	1	0	0	0	0	0	0	0	0	0	1	0	0	0	0	2	0	0	0	0
AC007285.1	0	2	0	0	0	0	0	4	0	0	0	10	0	0	0	0	2	0	25	0	0	0	0	0	18	4	0	0	19	0	0	0	0	5	0	0	0	0	0	5	0	0	2	0	0	2	0	0	0
AC007292.1	37	4	0	0	3	12	17	10	14	22	0	27	0	5	16	78	8	0	0	48	17	16	79	0	15	0	0	0	0	20	30	52	14	29	17	9	17	0	0	21	0	14	49	0	42	39	24	16	51
AC007292.2	97	15	23	107	94	98	65	93	50	0	123	18	129	48	21	127	95	0	0	144	68	83	68	0	43	47	0	0	27	68	34	42	15	94	47	60	64	0	1	104	48	13	21	0	127	33	108	34	44
AC007292.3	7	0	33	0	3	0	9	12	0	0	0	0	0	0	5	1	25	0	0	4	0	0	7	0	4	14	0	0	0	0	0	0	1	2	4	0	3	0	0	0	0	0	0	0	0	0	4	5	0
AC007298.1	0	0	0	0	0	0	0	0	0	0	0	0	0	0	0	0	0	0	0	0	0	0	0	0	0	0	0	0	0	0	0	0	0	0	0	0	0	0	0	0	0	0	0	0	0	0	0	0	0
AC007298.2	0	0	0	0	0	0	0	0	0	0	0	0	0	0	0	0	0	0	0	0	0	0	0	0	0	0	0	0	0	0	0	0	0	0	0	0	0	0	0	0	0	0	0	0	0	0	0	0	0
AC007314.1	0	0	0	0	0	0	0	0	0	0	0	0	0	0	6	0	0	0	0	0	0	0	0	0	0	0	0	0	0	0	0	0	0	0	0	0	0	0	0	0	0	0	0	0	0	0	0	0	0
AC007317.1	0	0	0	0	0	0	0	0	0	0	0	0	0	0	0	0	0	0	0	0	0	0	0	0	0	0	0	0	0	0	0	0	0	0	0	0	0	0	0	0	0	0	0	0	0	0	0	0	0
AC007317.2	0	0	0	0	0	0	5	0	0	9	0	0	0	0	0	0	6	0	0	0	0	0	0	0	0	0	0	0	0	3	10	0	5	7	0	0	2	0	0	1	0	0	0	0	0	0	0	2	0
AC007318.1	0	1	0	0	0	0	0	0	0	0	0	0	0	0	0	3	0	0	0	0	0	0	0	0	0	0	0	0	0	0	0	0	0	0	0	0	0	0	0	0	0	1	0	0	1	3	0	0	0
AC007318.2	0	6	21	0	0	0	4	3	0	0	18	0	0	0	0	0	13	0	0	50	0	0	6	0	10	0	50	0	15	4	0	0	5	3	4	7	0	35	0	11	10	0	5	0	0	7	0	3	16
AC007319.1	16	3	0	0	16	0	0	0	0	1	0	0	16	2	10	0	0	0	10	0	0	18	0	0	0	17	0	16	41	5	0	9	9	0	6	0	0	0	1	6	0	0	4	0	0	0	17	15	0
AC007325.1	0	4	0	0	0	0	0	0	0	0	0	0	0	0	0	0	0	0	0	0	0	0	0	0	0	0	0	0	0	0	0	0	0	0	0	0	0	0	0	0	0	0	0	0	0	0	0	0	0
AC007325.4	81	63	63	44	13	0	1	271	0	89	77	56	137	52	76	106	161	0	39	101	115	0	140	0	74	46	0	0	13	64	16	12	129	221	131	42	31	2	0	137	12	82	38	0	100	75	57	49	22
AC007326.5	0	0	0	0	0	0	0	0	0	0	0	0	0	0	0	0	0	0	0	0	0	0	0	0	0	0	0	0	0	0	0	0	0	0	0	0	0	0	0	0	0	0	0	0	0	0	0	0	0
AC007336.1	6	65	108	27	0	29	21	19	5	115	4	172	2	18	16	61	57	99	171	27	5	6	50	121	68	12	93	78	2	15	45	24	15	60	4	43	0	13	70	48	14	27	55	10	13	29	27	55	15
AC007336.2	0	0	0	0	0	0	0	0	0	0	0	0	0	0	0	0	1	0	0	0	0	0	0	0	0	0	0	0	0	0	0	0	0	0	0	0	0	0	0	0	0	0	0	0	0	0	0	2	0
AC007336.3	0	0	0	0	0	0	0	0	0	0	0	0	0	0	0	0	0	0	0	0	0	0	0	0	11	0	0	0	0	0	0	0	0	0	0	0	0	0	0	11	0	0	0	0	0	0	0	0	4
AC007342.1	141	31	5	122	37	85	75	71	318	47	90	66	192	174	143	98	107	12	3	90	42	16	52	1	45	14	5	14	76	79	1	74	103	65	85	96	80	3	56	125	12	93	60	0	93	116	64	86	76
AC007342.2	0	0	0	0	0	0	0	0	0	0	0	0	0	0	0	0	2	0	0	0	0	0	0	0	0	0	0	0	0	0	0	0	0	0	0	0	0	0	0	0	0	0	0	0	0	0	0	0	0
AC007342.3	17	0	0	0	1	0	1	2	0	0	0	0	0	1	0	0	0	0	1	2	0	0	0	0	0	0	0	0	0	0	0	2	0	0	0	0	0	0	0	0	1	1	0	0	0	0	0	0	0
AC007342.4	0	0	0	0	0	0	0	0	0	0	0	0	0	0	0	0	0	0	0	0	0	0	0	0	0	0	0	0	0	0	0	0	0	0	0	0	0	0	0	0	0	0	0	0	0	0	0	0	0
AC007342.5	0	0	0	0	0	0	0	2	0	0	0	0	0	0	0	0	0	0	0	0	0	0	0	0	0	0	0	0	0	4	0	0	0	0	0	0	0	0	0	0	0	0	0	0	0	0	0	0	0
AC007342.6	0	0	0	0	0	0	0	0	0	0	0	0	0	0	0	0	0	0	0	0	0	0	0	0	0	0	0	0	0	0	0	0	0	0	0	0	0	0	0	0	0	0	0	0	0	0	0	0	0
AC007342.7	0	1	0	3	0	0	6	11	0	0	10	5	41	0	2	0	0	82	6	0	0	0	0	0	1	0	0	0	9	7	0	0	2	16	4	17	3	0	0	7	0	0	1	0	7	0	0	15	11
AC007342.9	0	0	0	0	0	0	0	7	0	0	0	0	0	0	0	0	0	0	0	0	0	0	0	0	0	0	0	0	0	0	0	0	0	0	0	0	0	0	0	0	0	2	0	0	0	0	0	1	0
AC007344.1	0	0	0	0	0	0	0	0	0	0	0	22	0	0	0	0	15	0	0	0	0	0	0	0	0	0	0	0	0	0	0	0	0	0	0	0	0	0	0	0	0	0	0	0	0	0	0	0	0
AC007347.2	0	0	0	6	0	0	0	0	0	0	0	0	0	0	0	0	0	0	0	0	0	0	0	0	0	0	0	0	0	0	0	0	0	0	0	0	0	0	0	0	0	0	0	0	0	0	0	0	0
AC007349.2	0	0	0	0	0	0	0	0	0	0	0	0	0	0	0	0	0	0	0	0	0	0	0	0	0	0	0	0	0	0	0	0	0	0	0	0	0	0	0	0	0	0	0	0	8	0	0	0	0
AC007349.4	0	0	0	0	0	0	0	0	0	0	0	0	0	0	0	0	0	0	0	0	0	0	0	0	0	0	0	0	0	0	0	0	0	0	0	0	0	0	0	0	0	0	18	0	0	0	0	0	0
AC007364.1	12	6	0	10	0	0	10	22	0	0	0	9	25	0	4	0	22	0	76	16	15	0	1	0	0	0	63	0	0	16	0	12	6	7	11	24	6	0	0	1	0	13	15	0	24	14	3	4	3
AC007365.1	0	0	0	0	0	0	9	4	0	0	0	0	0	0	0	0	0	0	0	0	0	0	0	0	0	0	0	0	0	0	0	0	0	0	6	0	0	0	0	0	0	0	0	0	0	0	0	0	0
AC007365.2	0	0	0	0	0	1	0	0	0	0	1	0	0	0	0	0	0	0	0	0	0	0	0	0	0	0	0	0	0	0	0	0	0	0	2	0	0	0	0	0	0	0	0	0	0	0	0	0	0
AC007370.1	86	129	33	39	12	50	14	33	151	59	82	72	44	0	18	51	61	155	20	84	6	0	6	0	20	14	63	1	48	45	56	17	67	35	27	10	20	27	0	38	23	36	16	0	88	143	21	41	8
AC007370.2	29	109	0	9	2	0	2	25	0	7	9	112	0	0	10	21	72	0	72	64	0	0	5	0	34	6	0	0	42	9	0	0	30	54	17	2	1	22	0	6	7	4	13	0	0	53	24	15	24
AC007375.1	0	0	0	0	0	0	0	0	0	0	0	0	0	0	0	0	0	0	0	0	0	0	0	0	0	0	0	0	0	0	0	0	0	0	0	0	0	0	0	0	0	0	0	0	0	0	0	0	0
AC007375.3	0	0	0	0	0	0	0	0	0	0	0	0	0	0	0	0	0	0	0	0	0	0	0	0	0	0	0	0	0	0	0	0	0	0	0	0	0	0	0	0	0	0	0	0	0	0	0	0	0
AC007376.2	0	0	0	0	0	0	0	0	0	0	0	0	8	0	0	0	0	0	0	0	0	0	0	0	0	0	0	0	0	0	0	0	0	0	0	0	0	0	0	0	0	0	0	0	0	0	0	0	0
AC007378.1	0	0	0	1	0	0	0	4	0	0	0	0	33	0	0	4	8	0	0	0	0	0	0	0	0	0	0	0	0	1	0	0	0	0	0	0	0	0	0	0	0	0	0	0	0	0	0	0	0
AC007381.1	11	0	0	0	0	0	0	0	0	0	0	0	0	1	0	0	0	0	1	4	0	0	2	0	0	0	0	0	0	0	0	0	0	3	0	0	0	0	0	0	0	0	0	0	0	0	0	0	0
AC007381.2	0	0	0	0	0	0	0	0	0	0	0	0	0	0	0	0	0	0	0	0	0	0	0	0	0	0	0	0	0	0	0	0	0	0	0	0	0	0	0	0	0	0	0	0	0	0	0	0	0
AC007384.1	10	8	0	4	70	0	5	0	0	0	60	0	0	0	0	0	4	56	21	5	0	0	0	0	0	0	0	0	0	1	44	16	0	0	12	0	8	0	0	16	0	0	0	0	6	2	0	0	8
AC007386.1	4	15	0	6	0	0	4	11	0	10	0	17	0	0	0	7	22	0	0	8	21	18	8	0	8	0	0	0	0	0	61	0	6	12	2	14	0	0	0	8	0	0	3	0	5	9	21	21	45
AC007387.2	6	0	0	0	0	0	0	0	0	0	0	0	0	0	0	0	0	0	0	0	0	0	0	0	0	0	0	0	0	0	0	0	0	0	0	0	0	0	0	0	0	0	0	0	0	0	0	0	0
AC007387.3	0	0	0	0	0	0	0	0	0	0	0	0	0	0	0	0	0	0	0	0	0	0	0	0	0	0	0	0	0	0	0	0	0	0	0	0	0	0	0	0	0	0	0	0	0	0	0	0	0
AC007389.1	3	7	1	10	0	0	36	3	0	2	1	0	0	0	15	29	3	0	0	4	18	0	24	0	7	11	2	0	0	17	1	7	6	0	33	0	19	0	0	10	1	0	6	0	7	10	3	3	3
AC007389.2	0	0	0	0	0	0	1	0	0	2	1	2	0	0	0	0	0	0	0	0	0	1	0	0	1	0	0	0	0	0	0	0	0	0	0	0	0	0	0	0	0	0	0	0	0	0	0	0	2
AC007389.3	1	1	0	10	0	1	5	2	0	0	0	1	0	0	0	0	0	0	0	0	0	0	0	0	0	0	0	0	0	3	0	0	7	0	0	15	5	0	0	0	2	0	0	0	0	0	0	0	0
AC007389.5	13	1	0	0	1	0	7	15	0	0	0	0	28	0	0	14	0	0	0	12	8	0	2	0	0	0	0	0	0	3	0	38	0	0	3	17	19	0	0	0	0	0	10	0	0	0	7	2	17
AC007390.1	0	0	0	0	0	1	0	0	0	0	0	0	0	0	0	0	1	0	0	0	0	0	0	0	0	0	0	0	0	0	0	0	0	0	0	0	0	0	0	0	0	0	0	0	0	0	0	0	0
AC007390.2	28	52	37	49	28	53	19	110	31	62	1	24	9	3	8	53	60	149	11	33	4	0	87	2	66	19	0	47	15	6	0	19	21	79	31	26	13	0	0	25	0	51	19	0	20	22	15	40	59
AC007391.1	0	14	0	0	0	0	0	8	0	0	0	0	0	0	2	0	0	62	0	0	14	0	0	0	6	18	0	0	0	2	0	0	1	6	0	0	0	0	0	1	0	16	6	0	0	7	0	1	9
AC007391.2	0	0	0	10	0	0	5	3	0	0	0	8	1	13	27	0	0	0	0	0	9	0	4	3	17	0	0	0	3	0	0	0	0	0	3	0	0	0	0	6	0	0	11	0	0	0	0	0	1
AC007391.3	0	0	0	0	0	0	0	0	0	0	0	0	0	0	0	0	0	0	0	0	0	0	0	0	0	0	0	0	0	0	0	0	0	0	0	0	0	0	0	1	0	33	0	0	0	0	0	0	3
AC007394.1	0	0	0	0	0	0	0	0	0	0	0	0	0	0	0	0	0	0	0	0	0	9	0	0	0	0	0	0	0	0	0	0	0	0	0	0	0	0	0	1	0	0	1	0	0	0	0	0	0
AC007402.1	0	0	0	0	0	0	0	0	0	0	0	0	0	0	0	0	0	0	0	0	0	0	0	0	0	0	0	0	0	0	0	0	0	0	0	0	0	0	0	0	0	0	0	0	0	0	0	0	0
AC007403.1	0	0	0	0	0	0	0	0	0	0	0	0	0	0	0	0	0	0	0	0	0	0	0	0	0	0	0	0	0	0	0	0	0	0	0	0	0	0	0	0	0	0	0	0	0	0	0	0	0
AC007405.1	54	15	7	8	0	0	21	6	15	0	12	4	51	0	36	49	14	112	0	15	14	61	63	1	98	16	0	0	32	22	31	13	33	43	9	7	11	0	0	407	172	22	20	0	23	32	23	7	10
AC007405.2	37	3	0	0	1	0	9	0	0	0	0	0	14	0	0	0	0	0	0	0	0	0	0	0	29	15	0	0	0	2	0	0	0	1	0	0	0	0	0	1	21	4	8	0	2	0	11	2	0
AC007405.3	49	27	54	4	4	53	42	20	0	31	0	122	5	0	10	8	42	0	102	37	76	23	37	0	81	1	0	11	0	17	101	3	8	107	0	26	0	35	0	51	191	15	54	0	10	21	0	19	24
AC007405.4	0	0	0	0	0	0	0	0	0	0	0	0	0	0	0	0	0	0	0	0	0	0	0	0	0	0	0	0	0	0	0	0	0	0	0	0	0	0	0	0	0	0	0	0	0	0	0	0	0
AC007406.2	0	5	0	0	0	0	0	0	0	12	0	1	0	0	0	0	11	0	0	0	0	0	0	0	0	0	0	0	0	0	0	0	0	6	0	0	0	0	0	0	0	0	0	0	9	0	0	1	0
AC007406.4	0	0	0	0	0	0	0	0	0	0	0	0	0	0	0	0	0	0	0	0	0	0	0	0	0	0	0	0	0	0	0	0	0	0	0	0	0	0	0	2	0	0	0	0	0	0	0	0	0
AC007406.5	59	92	82	3	12	50	105	131	36	87	2	180	51	3	18	43	61	0	72	136	109	10	20	164	282	50	202	213	24	23	48	67	76	416	42	39	12	0	0	25	34	72	89	0	29	30	8	44	39
AC007422.1	0	0	0	0	0	0	0	0	0	0	0	0	0	0	0	0	4	0	0	0	0	0	0	0	0	0	0	0	0	0	0	0	0	0	0	0	0	0	0	0	0	0	0	0	11	0	0	0	0
AC007423.1	0	13	0	0	0	0	0	0	0	0	0	0	0	0	0	0	0	0	0	0	0	0	0	0	0	0	0	0	0	0	0	0	0	0	0	0	0	0	0	0	0	0	0	0	0	0	0	0	0
AC007424.1	0	0	0	0	0	0	0	0	0	17	0	160	0	0	47	0	0	0	0	0	0	0	0	0	29	26	0	0	0	0	0	6	9	0	0	3	0	0	0	8	7	2	12	0	0	0	0	0	0
AC007431.3	0	0	0	0	12	0	0	0	0	0	0	0	0	0	9	0	0	0	0	0	0	0	0	0	0	0	0	0	0	2	0	0	0	0	0	0	0	0	0	1	0	0	0	0	0	0	1	0	0
AC007435.1	0	0	0	0	0	0	0	1	0	0	0	0	0	0	0	0	0	0	0	0	0	0	6	0	0	0	0	0	0	0	0	0	0	1	0	0	0	0	0	0	0	0	0	0	0	0	0	0	0
AC007435.2	0	0	0	0	0	0	0	0	0	0	0	0	0	0	0	0	0	0	0	0	0	0	0	0	0	0	0	0	0	0	0	0	0	2	0	0	0	0	0	4	0	0	0	0	0	0	0	0	0
AC007448.2	0	0	0	0	0	0	0	0	0	0	0	0	0	0	0	0	0	0	0	0	0	0	0	0	0	0	0	0	0	0	0	0	0	0	0	0	0	0	0	0	0	0	0	0	0	0	0	1	0
AC007448.4	0	16	0	2	14	0	0	4	0	0	0	16	0	0	2	12	0	49	0	0	0	0	0	0	0	0	0	19	0	0	0	18	6	7	14	0	2	0	0	0	0	2	3	0	0	6	0	2	10
AC007448.5	9	2	0	4	4	14	9	1	0	0	1	0	1	0	1	1	24	0	0	14	0	0	3	0	2	2	0	0	0	6	0	0	13	5	0	0	5	2	2	2	0	0	0	0	0	4	24	0	1
AC007450.1	0	0	0	0	0	0	0	0	0	0	2	0	0	0	0	0	0	0	0	0	0	0	0	0	0	0	0	0	0	0	0	0	0	0	0	0	0	0	0	0	0	0	0	0	0	0	0	0	0
AC007458.1	0	0	0	0	0	0	0	0	0	0	0	0	0	0	0	0	0	0	0	0	0	0	0	0	0	0	0	0	0	0	0	0	0	0	0	0	0	0	0	0	0	0	0	0	0	0	0	0	0
AC007463.1	0	0	0	0	0	0	0	0	0	0	0	0	0	0	0	0	0	0	0	0	0	0	0	0	0	0	0	0	0	0	0	0	0	0	0	0	0	0	0	0	0	0	0	0	0	0	0	0	0
AC007485.1	0	0	0	0	0	0	0	0	0	0	0	2	0	0	6	0	0	0	0	0	0	0	0	0	0	0	0	0	0	0	0	0	0	0	1	17	0	0	0	0	0	0	0	0	0	2	0	3	0
AC007485.2	92	69	13	150	39	28	114	128	6	129	39	37	93	56	156	138	69	41	3	42	222	50	215	0	84	22	28	24	245	175	105	136	95	165	250	104	133	16	1	98	32	6	76	0	179	92	148	144	97
AC007491.1	0	0	0	0	0	0	0	0	0	0	0	0	0	0	0	0	0	0	0	0	0	0	0	0	0	0	0	0	0	0	0	0	0	0	0	0	0	0	0	0	0	0	0	0	0	0	0	0	0
AC007493.1	8	0	0	0	0	0	0	0	0	0	0	0	0	0	0	0	0	0	0	0	0	0	0	0	5	0	0	0	0	0	0	0	0	0	0	0	0	0	0	0	0	0	0	0	0	0	12	0	0
AC007493.2	0	0	0	0	0	0	0	0	0	0	0	0	0	0	0	0	0	0	0	0	0	0	0	0	0	0	0	0	0	0	0	0	0	0	0	0	0	0	0	0	0	0	0	0	0	0	0	0	0
AC007494.2	0	0	0	0	0	0	7	0	0	0	0	0	0	0	0	0	0	0	0	0	0	0	0	0	0	0	0	0	0	0	0	0	0	0	0	0	0	0	0	0	0	0	0	0	0	0	0	0	0
AC007494.3	0	0	0	0	0	0	0	0	0	0	0	0	0	0	0	0	0	0	0	0	0	0	0	0	0	0	0	0	0	0	0	0	0	0	0	0	0	0	0	0	0	0	0	0	0	0	0	0	0
AC007496.3	0	0	0	4	0	0	0	0	0	0	0	4	0	0	0	0	0	0	0	0	0	0	0	0	5	0	0	0	0	0	0	0	0	0	10	0	0	0	0	0	0	0	3	0	2	0	13	0	0
AC007497.1	0	4	41	0	4	0	0	3	0	0	0	3	0	0	0	0	0	0	0	0	5	19	7	0	0	0	49	37	0	0	0	6	0	6	0	7	0	0	0	3	0	0	8	0	0	5	0	0	2
AC007513.1	0	0	0	0	0	0	0	0	0	0	0	0	0	0	0	0	0	0	0	0	0	0	0	0	0	0	0	0	0	0	0	0	0	0	0	0	0	0	0	0	0	0	0	0	0	0	0	0	0
AC007527.1	0	0	0	0	0	0	0	5	0	0	0	7	0	0	0	0	0	0	0	0	0	0	0	0	0	0	0	0	0	0	0	0	0	0	0	0	0	0	0	0	0	0	0	0	0	0	0	0	0
AC007528.1	4	0	0	1	0	6	11	20	0	0	14	0	35	10	3	0	0	0	0	6	0	0	0	0	0	0	0	0	14	12	88	18	23	4	17	4	3	0	1	0	0	0	0	0	11	5	0	2	10
AC007529.1	8	95	5	8	20	12	72	237	19	94	42	16	51	16	17	54	40	0	0	31	2	0	18	0	4	0	0	0	0	70	0	9	196	69	41	19	21	0	0	1	0	14	10	0	30	19	52	49	27
AC007529.2	0	4	0	0	0	7	6	0	0	0	0	0	0	0	0	0	0	0	0	12	0	0	0	0	1	0	0	0	4	0	28	8	1	3	0	21	7	0	0	0	0	0	0	0	0	5	0	3	0
AC007535.1	0	0	0	0	0	0	0	5	0	0	0	0	0	0	0	0	0	0	0	0	0	0	0	0	0	0	0	0	0	0	0	0	0	0	0	0	0	0	0	0	0	0	0	0	0	0	0	0	0
AC007537.1	0	0	0	0	0	0	0	0	0	0	0	0	0	0	0	0	0	0	0	0	0	0	0	0	0	0	0	0	0	0	0	0	1	0	0	0	0	0	0	0	0	0	0	0	0	0	0	0	0
AC007541.1	48	36	1	42	3	49	61	64	0	66	15	51	46	28	31	55	39	0	0	102	43	10	97	0	125	37	0	39	25	20	19	48	84	80	17	38	36	0	0	115	0	64	60	0	103	59	32	19	17
AC007546.1	8	5	0	0	0	13	10	0	0	0	0	0	0	0	0	0	0	0	0	0	35	0	0	0	0	0	0	0	0	0	0	0	6	0	4	3	0	0	0	1	0	4	2	0	0	0	0	2	0
AC007546.2	0	0	0	0	0	0	0	0	0	0	0	0	0	0	0	0	1	0	0	0	0	0	0	0	0	0	0	0	0	0	0	0	9	0	0	0	0	0	0	10	0	0	0	0	0	0	0	3	0
AC007546.3	5	24	2	3	0	0	2	4	0	0	0	10	18	11	14	0	15	0	0	0	0	12	0	0	0	0	0	0	0	0	0	0	9	0	7	0	5	0	0	8	4	0	1	0	0	0	7	36	10
AC007547.1	0	3	0	0	0	0	0	0	0	0	0	0	0	0	0	0	0	0	0	0	0	0	0	0	0	0	0	0	0	0	0	4	0	0	0	0	0	0	0	0	0	0	0	0	0	0	1	0	0
AC007551.1	0	0	0	0	0	0	0	0	0	0	0	0	0	0	0	0	0	0	13	0	0	0	0	0	0	0	0	0	0	2	0	0	0	0	0	0	0	0	0	0	0	0	0	0	0	0	0	0	0
AC007552.1	0	3	0	0	0	0	1	0	0	0	0	0	0	0	0	0	0	0	0	0	0	0	0	0	0	0	0	0	0	0	0	0	0	0	0	0	0	0	0	0	0	0	0	0	18	6	0	0	1
AC007557.4	0	0	0	0	0	0	0	0	0	0	0	0	0	0	0	0	0	0	0	0	0	0	0	0	0	0	0	0	0	0	0	0	0	0	0	0	0	0	0	0	0	0	0	0	0	0	0	0	0
AC007559.1	0	0	0	0	0	0	0	0	0	0	0	0	0	0	0	0	0	0	0	0	0	0	0	0	0	0	0	0	0	0	0	0	0	0	0	0	0	0	0	0	0	0	0	0	0	0	0	0	0
AC007562.1	0	0	0	0	0	0	0	0	0	0	0	0	0	0	0	0	0	0	0	0	0	0	0	0	0	0	0	0	0	0	0	0	0	0	0	0	0	0	0	0	0	0	0	0	1	0	0	0	0
AC007563.1	0	0	0	0	0	0	0	0	0	0	0	0	0	0	0	0	0	0	0	0	0	0	0	0	0	0	0	0	0	0	0	0	0	0	0	0	0	0	0	0	0	0	0	0	0	0	0	0	0
AC007563.2	0	0	0	0	0	0	0	0	0	0	0	0	0	0	0	0	0	0	0	0	0	0	0	0	0	0	0	0	0	0	0	0	0	0	0	0	0	0	0	0	0	0	0	0	0	0	0	0	0
AC007563.3	0	4	0	1	5	15	5	1	0	24	0	7	0	1	6	0	0	0	22	0	0	1	5	0	12	15	0	1	2	1	2	1	0	26	2	18	1	0	0	1	1	1	0	0	7	1	6	0	0
AC007563.4	0	0	0	0	0	0	9	0	0	0	0	0	0	7	0	0	0	0	0	0	0	0	0	0	0	0	0	0	0	0	0	0	0	0	0	0	0	0	0	0	0	0	0	0	0	0	0	0	0
AC007566.1	41	45	0	42	4	0	30	40	22	3	20	36	38	18	14	112	55	24	0	25	53	0	36	0	0	136	37	25	0	26	1	8	22	36	34	8	21	28	0	37	0	11	12	102	9	15	25	51	19
AC007569.1	0	0	0	0	0	0	0	0	0	0	0	0	0	0	0	0	0	0	0	0	0	0	0	0	0	0	0	0	0	0	0	0	0	0	0	0	0	0	0	0	0	0	0	0	0	0	0	0	0
AC007570.1	11	15	0	0	0	0	13	6	0	0	0	6	0	0	5	0	0	0	0	6	12	24	2	83	0	0	0	139	0	2	28	0	0	19	14	11	0	0	0	15	35	26	10	0	0	0	0	4	0
AC007598.3	33	15	0	4	32	78	9	48	0	17	7	4	5	0	16	20	0	0	0	7	0	0	16	6	20	16	0	31	21	7	27	6	8	12	23	0	0	0	0	28	0	14	20	0	7	10	16	7	14
AC007599.2	0	8	0	0	1	5	5	12	0	0	21	0	17	0	0	0	0	0	0	6	0	0	2	0	6	0	0	0	0	3	19	0	0	4	3	0	4	0	334	0	0	26	0	306	9	8	3	8	12
AC007601.1	0	0	0	0	0	0	0	0	0	0	0	0	0	0	0	0	0	0	0	0	0	0	0	0	0	0	0	0	0	0	0	0	0	0	0	0	0	0	0	0	0	0	0	0	0	0	0	0	0
AC007603.1	4	0	0	1	0	0	5	0	22	0	0	0	0	0	0	0	0	0	0	0	0	0	0	0	0	0	0	0	0	0	0	0	0	0	0	0	0	0	0	0	0	0	0	0	0	0	0	0	0
AC007603.3	0	0	0	0	0	0	0	0	0	0	0	0	0	0	0	0	0	0	0	0	0	0	0	0	0	0	0	0	0	0	0	0	0	0	0	0	0	0	0	0	0	0	0	0	0	0	0	0	0
AC007608.1	4	0	0	0	0	0	0	0	0	0	0	0	0	0	0	0	0	0	0	0	0	0	0	0	0	0	0	0	0	0	0	0	0	0	0	0	0	0	0	0	0	0	0	0	0	0	0	2	0
AC007608.3	1	4	0	0	6	0	1	22	76	10	78	21	18	0	133	0	0	0	0	4	18	423	26	0	274	0	0	0	0	3	3	0	3	1	0	48	5	0	0	157	51	0	0	0	22	0	1	5	0
AC007608.4	36	20	0	24	12	36	20	31	2512	0	100	66	29	1	955	54	15	0	1	22	0	504	671	3	7616	23	1	4	1	11	5	53	7	4	8	367	30	22	0	2121	348	7	3	0	12	48	24	48	7
AC007610.1	0	0	0	0	0	0	0	0	0	0	0	0	0	0	0	0	0	0	0	0	0	0	0	0	0	0	0	0	0	0	0	0	0	0	0	0	0	0	0	0	0	0	0	0	0	0	0	0	0
AC007610.2	0	0	0	0	0	0	0	0	0	0	0	0	0	0	0	0	0	0	0	0	0	0	0	0	0	0	0	0	0	0	0	0	0	0	0	0	0	0	0	0	0	0	0	0	0	0	0	0	0
AC007610.3	0	0	0	0	0	0	0	0	0	0	0	0	0	0	0	0	0	0	0	0	0	0	0	0	0	0	0	0	0	0	0	0	0	0	0	0	0	0	0	2	0	0	0	0	0	0	0	0	0
AC007610.4	48	22	24	12	11	0	46	35	15	14	3	15	36	36	37	31	1	0	14	16	0	20	20	21	72	22	0	21	0	5	5	39	37	10	26	19	49	0	1	31	32	30	16	307	27	36	44	11	44
AC007610.5	5	1	0	0	1	0	9	4	0	0	0	0	0	0	0	0	0	0	0	0	0	0	0	0	0	0	0	0	0	0	0	0	2	0	0	0	0	0	0	0	0	1	0	0	0	0	0	1	0
AC007611.1	5	7	10	17	0	0	7	8	16	2	0	0	0	0	7	1	13	0	6	44	0	0	0	0	8	17	0	0	0	6	0	1	7	33	1	8	1	0	0	7	9	0	6	0	8	7	0	4	26
AC007613.1	3	1	0	1	0	0	7	1	0	1	0	29	0	0	0	0	1	0	1	12	2	0	0	0	5	2	0	0	0	6	0	5	1	3	3	14	5	0	0	16	0	0	0	0	9	5	25	0	0
AC007614.1	55	1	0	10	7	1	17	67	0	47	4	4	0	0	15	0	0	0	39	30	3	39	13	0	5	7	0	0	47	0	0	0	0	5	15	0	0	0	0	51	15	44	22	0	0	0	0	1	18
AC007614.2	17	0	0	0	0	0	5	6	0	0	0	0	16	0	0	0	0	0	0	3	5	1	0	0	0	0	0	0	0	0	0	0	0	0	2	0	0	0	0	0	0	0	13	0	0	0	0	0	0
AC007620.2	1	31	0	33	0	0	2	12	11	9	0	10	60	0	9	4	5	0	0	22	0	0	9	42	6	32	0	0	0	3	2	25	1	18	33	12	14	0	0	0	0	0	5	0	0	4	16	2	1
AC007620.3	0	0	0	6	0	0	12	3	0	0	0	0	0	0	0	0	0	0	0	0	13	0	0	0	0	0	0	0	0	0	0	0	0	0	3	0	7	0	0	0	0	0	0	0	0	0	0	0	0
AC007622.1	0	0	0	0	0	0	0	2	0	0	0	0	0	0	0	0	0	0	0	0	0	0	0	0	0	0	0	0	0	0	0	0	0	1	0	0	0	0	0	0	0	0	0	0	0	0	0	0	0
AC007622.2	0	0	0	6	0	0	0	2	0	0	0	1	4	0	0	0	0	0	0	0	0	0	0	0	0	0	0	0	0	0	0	5	0	1	0	0	7	0	0	3	0	0	0	0	11	0	0	2	0
AC007637.1	0	0	0	0	0	0	0	0	0	0	0	0	0	0	0	0	0	0	0	0	0	0	0	0	0	0	0	0	0	0	0	0	0	0	0	0	0	0	0	0	0	0	0	0	0	3	0	2	0
AC007638.1	0	0	0	1	0	1	5	1	1	16	0	3	0	0	12	0	0	0	0	8	0	0	4	11	1	0	0	0	0	4	0	5	1	0	0	3	1	0	0	6	0	25	0	0	12	5	0	1	0
AC007638.2	0	0	0	0	0	0	0	0	1	18	0	10	0	0	0	0	0	0	0	0	0	0	2	0	0	0	0	0	0	0	0	0	39	2	0	4	0	0	0	1	0	0	0	0	0	0	0	0	2
AC007649.1	0	0	0	0	0	0	0	0	0	0	0	0	0	0	0	0	0	0	0	0	0	0	0	0	0	0	0	0	0	0	0	0	0	0	0	0	0	0	0	0	0	0	0	0	0	0	0	0	0
AC007655.1	7	0	0	0	0	31	6	0	0	0	0	0	0	0	0	0	0	78	0	0	0	0	0	0	0	0	0	0	0	0	0	0	0	0	0	0	0	0	0	0	0	0	3	1	2	0	0	0	0
AC007655.2	10	8	25	0	24	0	16	5	9	45	0	34	0	0	8	12	6	0	0	47	7	0	18	0	9	2	0	2	59	5	0	38	12	28	10	12	2	34	0	4	0	5	1	0	10	8	7	1	5
AC007656.3	0	0	0	0	0	0	0	0	0	0	0	0	0	0	0	0	0	0	0	0	0	0	0	0	0	0	0	0	0	0	0	0	0	0	0	0	0	0	0	0	0	0	0	0	0	0	0	0	0
AC007663.2	0	0	0	0	0	0	0	0	0	0	0	0	0	0	0	0	0	0	0	0	0	0	0	0	0	31	0	0	0	0	0	0	0	0	0	0	0	0	0	0	0	0	0	0	0	0	0	1	0
AC007663.3	0	5	0	0	0	9	2	1	0	0	0	71	0	19	0	0	0	0	0	10	0	5	0	76	0	0	0	0	16	5	0	7	5	5	6	0	2	0	0	8	0	0	0	0	20	0	0	10	3
AC007663.4	0	0	0	0	10	0	1	0	0	19	0	0	0	0	0	0	0	0	0	0	0	0	6	0	0	0	0	0	0	0	0	0	6	3	0	25	0	0	0	0	0	0	0	0	3	0	0	0	0
AC007666.1	0	19	0	2	0	5	16	34	0	4	13	16	8	5	20	9	6	0	3	45	28	0	5	0	6	0	20	14	75	30	3	20	12	56	2	0	16	55	1	15	22	5	15	0	20	34	25	43	7
AC007671.1	0	0	0	2	0	0	0	0	0	0	0	0	0	18	0	6	0	0	0	0	0	0	0	0	0	0	0	0	0	1	0	31	6	4	6	38	10	0	0	0	0	0	0	0	1	0	0	0	1
AC007673.1	0	0	0	0	0	0	0	0	0	0	0	0	0	0	0	0	0	0	0	0	0	0	0	0	0	0	0	0	0	0	0	0	0	0	0	0	0	0	0	0	0	0	0	0	0	0	0	0	0
AC007681.1	7	3	0	3	0	27	13	34	0	28	27	3	0	0	0	32	12	0	0	3	0	0	0	0	0	0	0	24	0	2	0	8	11	3	12	0	14	22	0	4	0	0	0	0	10	0	0	3	19
AC007682.1	0	0	0	0	0	0	0	0	0	0	0	0	0	0	0	0	0	0	0	0	0	0	0	0	0	0	0	0	0	0	0	0	0	0	0	0	0	0	0	0	0	0	0	0	0	0	0	0	0
AC007683.1	0	0	0	0	0	0	0	0	0	0	0	0	0	0	0	0	0	0	0	0	0	0	0	0	0	0	0	0	0	0	0	0	0	0	0	0	0	0	0	0	0	0	0	0	0	0	0	0	0
AC007684.1	0	4	0	1	0	0	0	17	0	0	0	0	0	0	0	0	0	0	0	0	0	0	0	0	0	0	0	0	0	0	0	0	0	2	3	0	0	0	0	5	0	18	2	0	0	2	0	0	1
AC007684.2	0	4	0	0	0	0	0	6	0	0	0	0	0	0	6	0	10	0	0	1	0	0	5	0	11	0	0	0	0	0	6	0	4	0	1	0	0	0	0	7	0	0	9	0	21	3	0	6	0
AC007685.1	0	0	0	0	0	0	0	0	0	0	0	0	0	0	0	0	0	0	0	0	0	0	0	0	0	1	0	0	0	0	0	0	0	0	0	0	0	0	0	0	0	0	0	0	0	0	0	0	0
AC007686.1	0	1	0	1	2	16	3	4	0	0	1	2	0	0	1	0	0	0	0	1	2	1	0	0	10	1	0	0	0	3	1	0	0	2	4	1	1	0	0	1	2	0	1	0	0	0	1	4	0
AC007686.2	0	4	0	0	0	0	0	0	0	0	0	0	0	0	0	0	0	0	0	0	0	0	0	0	0	0	0	0	0	0	0	0	0	0	0	0	0	0	0	0	0	0	0	0	0	0	0	0	0
AC007686.3	49	26	122	66	55	57	64	67	0	45	25	81	52	57	35	67	18	54	5	137	50	100	36	0	34	0	85	4	0	25	40	16	99	88	58	42	31	0	0	35	14	1	83	36	96	37	6	24	36
AC007686.4	2	0	12	0	1	35	4	5	1	4	0	0	1	1	0	0	1	1	0	3	1	0	3	0	1	22	0	1	0	0	0	1	5	0	4	0	0	1	1	5	0	10	1	0	0	0	0	1	0
AC007686.5	0	0	0	0	2	0	0	0	0	0	0	0	0	0	0	0	0	0	0	0	0	0	0	0	0	0	0	0	0	0	0	0	0	0	0	0	0	0	0	0	0	0	0	0	0	0	0	0	0
AC007687.1	0	21	0	0	0	0	17	1	0	0	0	0	5	1	2	59	0	0	0	0	0	0	8	0	0	21	0	0	0	9	4	0	4	52	10	0	1	0	0	2	22	0	1	0	1	6	0	0	0
AC007688.1	32	22	18	6	0	0	0	8	12	1	0	20	3	0	3	0	0	0	0	0	27	19	15	0	11	0	0	5	0	6	4	0	0	5	1	4	4	0	0	3	0	14	2	22	32	1	10	8	11
AC007688.2	16	4	0	10	2	26	24	41	1	27	2	15	0	1	1	5	23	1	2	22	8	16	1	0	10	14	5	2	27	13	0	1	2	90	10	2	1	0	0	36	6	1	11	158	11	7	15	16	5
AC007688.3	0	0	0	0	0	0	0	0	0	0	0	0	0	0	0	0	0	0	0	0	0	0	0	0	0	5	0	0	0	3	0	0	0	0	0	0	0	0	0	0	0	0	0	0	0	0	0	0	0
AC007690.1	0	0	0	0	0	0	0	0	0	0	0	0	0	0	0	0	0	0	0	0	0	0	0	0	0	0	0	0	0	0	0	0	0	0	0	0	0	0	0	0	0	0	0	0	0	0	0	0	0
AC007695.1	0	0	0	0	4	0	5	7	3	0	0	8	0	0	0	0	0	0	0	0	0	0	6	0	0	0	0	0	54	0	0	0	5	0	0	0	2	0	0	6	0	0	2	0	0	0	0	0	0
AC007728.1	0	0	0	0	0	0	0	0	0	0	0	0	0	0	0	0	0	0	0	0	0	0	0	0	0	0	0	0	0	0	0	0	0	0	0	0	0	0	0	0	0	0	0	0	0	0	0	0	0
AC007728.2	21	18	0	0	6	0	24	31	0	0	0	2	5	0	6	0	2	0	0	9	0	0	0	0	2	0	0	0	0	8	0	0	17	6	11	0	4	0	0	5	0	0	14	0	11	0	0	4	7
AC007728.3	0	0	0	0	0	0	0	0	0	0	0	0	0	0	0	0	0	0	0	0	0	0	0	0	0	0	0	0	0	0	0	0	0	0	0	0	0	0	0	0	0	0	0	0	0	0	0	0	0
AC007738.1	45	44	24	64	6	11	47	116	59	10	69	20	48	40	107	92	7	66	0	31	49	87	44	0	21	42	81	32	35	39	60	41	10	105	37	55	26	0	0	49	80	45	51	0	45	45	14	14	30
AC007741.1	0	0	0	0	0	0	0	0	0	0	0	0	0	0	0	0	0	0	0	0	0	0	0	0	0	0	0	0	0	0	0	0	0	0	0	0	0	0	0	0	0	0	0	0	0	5	0	0	0
AC007743.1	5	2	0	0	0	0	3	3	0	0	0	0	2	0	0	0	0	0	0	0	0	0	0	0	0	0	0	0	40	2	0	0	0	0	1	0	0	0	0	0	0	0	0	0	0	0	0	0	6
AC007749.2	0	0	0	0	0	0	0	0	0	0	0	0	0	0	0	0	0	0	0	0	0	0	0	0	0	0	0	0	0	0	0	0	0	0	0	0	0	0	0	0	0	0	0	0	0	0	0	0	0
AC007750.1	0	0	0	0	0	0	0	0	0	0	0	3	0	0	0	0	0	0	0	9	0	0	0	0	0	0	0	0	0	0	0	0	0	3	4	0	0	0	0	0	9	0	0	0	0	9	0	0	0
AC007773.1	28	4	0	11	4	0	0	1	0	8	0	13	14	0	0	0	0	0	0	13	0	7	4	0	2	12	0	0	0	0	0	0	4	40	1	0	0	1	1	0	0	0	0	0	0	0	13	1	0
AC007780.1	0	0	0	1	0	0	0	1	0	0	0	0	0	0	0	0	0	0	0	0	0	0	0	0	0	0	0	0	0	0	0	20	0	0	1	0	0	0	0	0	0	0	0	0	0	0	0	1	0
AC007785.3	80	24	0	23	0	2	29	27	0	12	21	4	18	17	19	40	24	0	2	50	0	0	17	0	26	73	0	1	0	24	0	4	47	31	32	1	25	21	58	20	0	28	22	1	22	30	16	14	15
AC007786.1	13	5	0	0	104	0	12	32	0	0	55	22	0	2	14	9	0	0	10	30	0	0	0	12	22	11	55	0	27	6	7	4	0	13	12	0	0	0	72	10	0	18	15	0	13	20	0	3	20
AC007786.2	5	0	0	0	0	0	0	0	0	0	0	0	0	26	0	0	16	0	0	30	11	0	0	0	3	7	0	0	0	2	0	0	0	41	0	0	0	0	0	3	0	0	9	0	27	0	0	1	10
AC007786.3	0	0	0	0	0	0	0	0	0	0	0	0	0	0	0	0	0	0	0	0	0	0	0	0	0	0	0	0	0	1	0	0	0	0	0	0	0	0	0	0	0	0	0	0	0	0	0	0	0
AC007786.4	0	0	0	0	0	0	0	0	0	0	0	0	0	0	0	0	0	0	0	0	0	0	0	0	0	0	0	0	0	0	0	0	0	0	0	0	0	0	0	0	0	0	0	0	0	0	0	0	0
AC007787.2	0	0	0	0	0	0	0	0	0	0	0	0	0	0	0	0	0	0	0	0	0	0	0	0	0	0	0	0	0	0	0	0	0	0	0	0	0	0	0	0	0	0	0	0	0	0	0	0	0
AC007790.1	0	0	0	0	0	0	0	0	0	0	0	0	0	0	0	0	0	0	0	0	0	0	0	0	0	0	0	0	0	0	0	0	0	0	0	0	0	0	0	0	0	0	0	0	0	0	0	0	0
AC007792.1	2	2	1	7	2	15	7	4	0	5	35	53	0	8	0	0	1	0	0	16	0	0	23	0	17	0	0	0	0	1	1	3	1	24	9	9	4	0	0	0	0	0	6	0	0	13	1	6	0
AC007823.1	0	0	0	0	0	0	0	0	41	0	0	2	0	0	0	0	9	0	0	0	0	0	4	0	8	0	0	0	0	3	0	15	0	7	1	0	6	0	0	0	24	0	0	0	0	8	4	1	0
AC007834.1	0	0	0	0	0	0	0	0	0	0	0	0	0	0	0	0	0	0	0	0	0	0	0	0	0	0	0	0	0	0	0	0	0	0	0	0	0	0	0	0	0	0	0	0	0	0	0	0	0
AC007834.2	0	1	0	0	0	0	0	0	0	0	0	0	0	0	0	0	0	0	0	0	0	0	0	0	0	0	0	0	0	0	0	0	0	0	0	0	0	0	0	0	0	0	0	0	0	0	0	0	0
AC007846.1	0	0	0	0	0	0	0	0	0	0	0	0	0	0	0	0	0	0	0	0	0	0	0	0	0	0	0	0	0	0	0	0	0	0	0	0	0	0	0	0	0	0	0	0	0	0	0	0	0
AC007846.2	0	0	0	0	0	0	0	0	0	0	0	0	0	0	0	0	0	0	0	0	0	0	0	0	0	0	0	0	0	0	0	0	0	0	0	0	0	0	0	0	0	0	0	0	0	0	0	0	0
AC007848.1	0	0	0	0	0	0	0	0	0	0	0	0	0	0	0	0	0	0	0	0	0	0	0	0	0	0	0	0	0	0	0	0	0	0	0	0	0	0	0	0	0	0	0	0	0	0	0	0	0
AC007849.1	0	0	0	0	0	0	0	8	0	0	0	0	0	0	0	0	0	0	0	0	0	0	5	0	0	0	0	0	0	0	0	4	0	0	0	0	0	0	0	0	0	0	0	0	0	0	0	0	0
AC007849.2	0	0	0	0	0	0	0	0	0	0	0	0	0	1	0	0	0	0	0	0	0	0	0	0	0	0	0	0	0	0	0	0	0	0	0	0	0	0	0	0	0	0	0	0	0	1	0	0	0
AC007861.1	0	0	0	0	0	0	0	0	0	0	0	0	0	0	0	0	0	0	0	0	0	0	0	0	0	0	0	0	0	3	0	0	0	0	0	0	0	0	0	1	0	4	0	0	2	4	0	0	0
AC007877.1	3	3	0	3	7	0	5	55	0	0	28	0	65	2	0	0	20	0	0	10	66	0	0	0	8	57	0	0	0	17	20	30	4	9	31	42	12	0	0	8	0	18	19	0	18	0	13	25	73
AC007878.1	8	22	23	10	12	25	19	31	0	23	73	0	27	21	44	15	0	4	14	30	7	23	13	0	24	15	54	75	57	14	3	14	6	12	21	46	17	6	0	23	0	23	7	0	16	10	0	6	38
AC007879.2	0	7	0	0	0	0	0	0	0	0	0	0	0	0	0	0	0	0	0	0	0	0	0	0	3	0	0	0	0	1	0	0	0	0	0	0	0	0	0	0	0	0	0	0	0	0	0	0	7
AC007879.3	0	0	0	5	0	7	0	0	0	0	0	0	0	2	9	16	1	0	0	0	0	0	0	0	1	0	0	27	0	8	0	0	2	0	1	5	4	0	0	0	0	0	0	0	12	6	0	5	1
AC007879.5	0	0	0	0	0	0	0	0	0	0	0	0	0	0	0	0	0	0	0	0	0	0	0	0	0	0	0	0	0	0	0	0	0	0	0	0	0	0	0	0	0	0	0	0	0	0	0	0	0
AC007880.1	0	0	0	0	0	0	0	0	0	0	0	0	0	0	0	0	0	0	0	0	0	0	0	0	0	1	0	0	0	0	0	0	0	0	0	0	0	0	0	0	0	0	0	0	0	0	0	0	0
AC007881.1	0	0	0	0	0	0	0	2	0	0	0	0	0	0	0	0	0	0	0	0	0	0	3	0	0	0	0	0	0	0	0	0	0	0	0	0	0	0	0	0	0	0	0	0	0	0	0	0	0
AC007881.2	0	0	0	0	4	0	0	0	0	0	0	0	0	0	0	0	0	0	0	0	0	0	0	0	0	0	0	0	0	0	0	0	0	0	0	0	0	0	0	0	0	0	0	0	0	0	0	0	0
AC007881.3	5	3	7	10	0	20	20	2	0	0	0	81	0	8	17	0	0	0	0	3	63	0	3	1	14	0	0	0	0	27	0	1	10	37	11	0	6	0	0	0	0	29	8	0	4	6	1	3	6
AC007899.1	0	0	0	0	0	0	0	0	0	0	0	0	0	0	0	0	0	0	0	0	0	0	0	0	0	0	0	0	0	0	0	0	0	0	0	0	0	0	0	0	0	0	0	0	0	0	0	0	1
AC007906.1	42	29	56	24	3	47	32	34	1	41	65	31	17	59	53	28	0	0	0	0	0	219	26	0	11	0	0	0	0	14	0	0	19	0	5	18	13	9	0	14	0	25	17	0	19	47	14	22	9
AC007906.2	33	0	0	0	2	0	11	50	0	0	0	30	10	1	4	0	0	0	0	7	0	0	0	0	19	0	0	78	0	1	0	0	2	0	10	0	23	0	0	0	0	0	12	0	0	14	0	3	9
AC007919.2	0	0	0	0	0	0	0	0	0	0	0	0	0	0	0	0	0	0	0	0	0	0	0	0	0	0	0	0	0	0	0	0	0	0	0	0	0	0	0	0	0	0	0	0	0	2	0	0	0
AC007920.2	0	0	22	4	6	5	3	0	0	16	0	0	0	11	0	9	4	0	0	0	3	0	1	0	1	18	0	0	24	0	0	0	34	0	1	0	0	12	0	2	25	9	0	0	0	0	0	0	3
AC007922.1	0	0	0	0	0	0	0	0	0	0	0	0	0	0	0	0	0	0	0	0	0	0	0	0	0	0	0	0	0	0	0	0	0	0	0	0	0	0	0	0	0	0	0	0	0	0	0	2	0
AC007922.2	3	4	0	2	0	0	1	3	22	0	0	1	0	0	5	0	0	0	0	0	0	0	0	0	0	0	0	0	0	1	0	11	0	0	0	0	0	0	1	1	2	7	0	0	4	4	0	1	0
AC007922.3	0	0	0	0	0	0	0	0	0	0	0	0	0	0	0	0	0	0	0	0	0	0	0	0	0	0	0	0	0	0	0	0	0	0	0	0	0	0	0	0	0	0	0	0	0	0	0	0	0
AC007922.4	0	0	0	0	0	0	0	0	0	0	0	0	0	0	0	0	0	0	0	0	0	0	3	0	0	0	0	0	0	0	0	0	0	0	0	0	0	0	0	0	0	0	1	0	0	0	0	1	0
AC007923.2	0	0	0	0	0	0	0	0	0	0	0	0	0	0	0	0	0	0	0	0	0	0	1	0	0	0	0	0	0	1	0	0	0	0	0	0	0	0	0	0	0	0	0	0	0	0	0	0	0
AC007923.4	0	3	0	0	0	0	0	0	0	0	0	0	0	0	0	0	0	0	0	0	0	0	0	0	0	0	0	0	0	0	0	0	0	0	0	0	0	0	0	0	0	0	0	0	0	0	0	0	0
AC007938.1	0	1	0	1	18	2	11	2	0	0	0	0	0	0	11	36	0	0	0	0	0	0	0	0	0	0	0	0	0	1	0	0	0	9	15	0	3	0	0	0	0	3	7	0	0	1	4	1	0
AC007938.2	0	4	0	10	0	0	3	1	0	0	0	2	35	0	0	0	10	0	0	6	0	0	0	0	6	0	0	0	0	0	0	0	0	7	3	0	0	0	0	6	0	0	0	0	0	3	3	4	0
AC007938.3	0	13	0	4	0	0	14	9	1	0	11	3	12	0	0	36	0	0	0	10	0	0	0	0	0	20	69	0	0	19	2	0	2	1	9	0	0	0	0	1	0	2	4	0	0	9	0	2	2
AC007938.4	0	0	0	0	0	5	0	0	0	0	0	0	0	0	0	0	0	0	0	1	0	0	0	0	0	0	0	0	0	0	0	0	0	0	0	0	0	0	0	0	0	10	0	0	0	0	0	0	0
AC007950.1	0	0	0	0	0	0	0	0	0	0	0	0	0	0	0	0	0	0	0	0	0	0	0	0	0	0	0	0	0	0	0	0	3	0	0	0	0	0	0	0	0	0	0	0	0	0	0	0	0
AC007950.2	0	5	0	0	0	5	10	14	0	28	7	1	0	10	0	28	0	0	0	8	0	7	7	0	14	9	0	0	1	1	1	5	5	12	0	0	0	0	0	8	0	15	0	0	0	8	6	4	8
AC007952.3	0	0	21	0	0	0	0	0	0	0	0	0	0	0	0	0	3	0	0	0	0	0	0	0	0	0	0	6	0	0	0	0	0	0	0	0	0	0	0	0	0	0	6	0	0	0	3	0	0
AC007952.4	9	0	0	0	0	0	0	0	0	20	0	0	0	0	0	0	0	0	0	2	0	0	0	0	0	0	0	0	0	0	0	0	0	0	2	0	0	0	0	5	12	4	0	0	14	0	0	1	0
AC007952.5	0	0	0	0	0	0	0	0	0	0	0	0	0	0	0	0	0	0	0	0	12	0	0	0	0	0	0	0	0	0	0	0	0	0	0	0	0	0	0	0	0	0	0	0	0	0	0	0	0
AC007952.7	0	0	0	0	0	0	0	0	0	0	0	0	0	0	0	0	0	0	0	0	0	0	0	0	0	0	0	0	0	0	0	0	0	0	0	0	0	0	0	0	0	0	1	0	0	0	0	0	0
AC007952.9	7	0	0	0	0	0	0	1	0	0	0	0	0	0	0	6	0	0	0	0	0	0	0	0	0	0	0	0	0	6	0	0	0	0	0	0	0	0	0	0	0	0	0	0	0	0	0	0	0
AC007953.1	0	0	0	0	0	0	0	1	0	0	0	0	0	0	0	0	0	0	0	0	0	0	0	0	0	0	0	0	0	0	0	0	0	0	0	0	0	0	0	0	0	0	0	0	0	0	0	0	0
AC007953.2	0	4	0	0	14	0	0	7	0	0	0	3	0	0	1	0	0	0	0	0	0	0	0	0	258	0	0	0	0	0	0	0	7	0	0	0	0	0	0	10	0	0	2	0	0	0	8	4	0
AC007954.1	0	0	0	0	0	0	0	0	0	0	0	0	0	0	0	0	0	0	34	0	0	0	0	0	0	0	0	0	0	0	0	0	0	0	0	0	0	0	0	0	0	0	0	0	0	6	0	0	0
AC007956.1	1	9	28	0	1	7	2	0	8	3	0	7	1	0	0	1	0	4	13	1	2	0	1	7	5	14	0	3	1	3	1	1	0	1	0	0	0	2	7	0	25	6	1	10	0	0	0	1	0
AC007969.1	3253	6957	10462	2605	3089	5759	5638	2887	1111	5043	2439	3734	2907	4732	6903	2293	2760	3762	2722	2558	3270	4387	4546	4563	5116	4824	5032	2765	7823	4529	3156	4827	1923	12792	5017	8735	5848	2521	4013	6657	6477	4636	8618	2814	3538	2140	1500	8427	7871
AC007969.2	0	0	0	0	0	0	0	0	0	0	0	0	0	0	0	0	0	0	0	0	0	0	0	0	0	0	0	0	0	0	0	0	0	0	0	0	0	0	0	0	0	0	0	0	0	0	0	0	0
AC007991.2	14	0	0	0	0	0	0	0	0	0	0	6	0	0	0	0	0	0	0	0	0	0	0	0	0	0	0	0	0	0	0	0	0	0	0	0	0	0	0	0	0	0	0	0	0	0	0	0	0
AC007991.3	0	0	0	0	0	0	0	0	0	1	0	3	0	0	0	0	0	0	0	0	0	0	0	0	0	0	0	0	0	0	0	0	0	0	0	0	0	0	0	0	0	0	0	0	0	0	0	0	0
AC007991.4	0	0	0	0	0	0	0	0	0	0	0	0	0	0	0	0	0	0	0	0	0	0	0	0	0	0	0	0	0	0	0	0	0	0	0	0	0	0	0	0	0	0	0	0	0	0	0	0	0
AC007992.1	0	0	0	0	0	0	0	0	0	0	0	0	0	0	0	0	0	0	0	0	0	0	0	0	0	0	0	0	0	0	0	0	0	0	0	0	0	0	0	0	0	0	0	0	0	0	0	0	0
AC007993.1	0	0	0	0	0	0	0	0	0	0	0	0	0	0	0	0	0	0	0	0	0	0	0	0	0	0	0	0	0	0	0	0	0	0	0	0	0	0	0	0	0	0	0	0	0	0	0	0	0
AC007993.3	0	0	0	0	0	0	0	0	0	0	0	0	0	0	0	0	0	0	0	0	0	0	0	0	0	0	0	0	0	0	0	0	0	0	0	0	0	0	0	0	0	0	0	0	0	0	0	0	0
AC007996.1	61	57	18	33	0	115	191	92	0	0	24	46	35	20	148	62	43	6	17	20	25	57	25	0	19	0	91	6	0	108	67	105	19	60	116	103	66	0	0	82	145	54	64	0	65	21	14	35	80
AC007998.3	0	0	0	0	0	0	0	0	0	0	0	1	0	0	0	0	0	0	0	0	0	0	1	0	3	0	0	0	0	3	0	0	0	0	0	0	0	0	0	0	0	0	3	0	0	0	0	0	0
AC007998.4	0	0	0	5	0	0	0	4	0	0	0	5	11	0	0	10	0	1	0	0	0	0	0	0	10	0	0	0	0	0	0	0	0	0	0	0	0	0	0	6	0	0	0	0	0	0	0	0	0
AC007998.5	0	0	0	0	0	0	0	0	0	0	0	0	0	0	0	0	0	0	0	0	0	0	0	0	0	0	0	0	0	4	0	0	0	0	0	0	0	0	0	0	0	0	0	0	2	0	0	0	0
AC008011.2	0	0	0	0	0	0	0	0	0	0	0	0	0	0	0	0	0	0	0	0	0	0	0	0	0	0	0	0	0	0	0	0	0	0	0	0	0	0	0	4	0	0	0	0	0	0	2	0	0
AC008012.1	0	0	0	0	0	0	0	0	0	0	0	0	0	0	0	0	0	0	0	0	0	0	0	0	0	0	0	0	0	0	0	0	0	0	0	0	0	0	0	0	0	1	0	0	0	0	0	0	0
AC008013.1	21	4	0	0	0	0	0	10	0	0	0	48	5	0	12	33	6	0	0	2	0	0	0	0	5	0	0	0	0	13	0	5	11	31	0	16	4	0	0	27	0	0	11	0	0	0	4	13	3
AC008014.1	5	39	0	21	5	41	8	94	21	48	0	50	39	0	11	95	55	0	109	27	35	17	55	0	61	96	0	136	41	10	86	6	28	105	18	8	27	24	0	31	18	35	13	0	22	0	26	15	3
AC008015.1	16	0	0	0	0	0	2	0	0	0	0	0	0	0	0	0	0	0	0	0	0	0	0	0	0	0	0	0	0	0	0	0	0	0	0	0	0	0	0	0	0	0	0	0	0	0	0	0	0
AC008026.1	0	50	3	5	13	2	25	23	0	9	2	13	3	1	12	0	7	0	0	4	0	4	10	3	15	7	4	9	11	5	1	55	1	37	6	18	17	0	1	5	37	25	60	0	1	2	2	13	8
AC008026.2	1	3	50	0	6	0	0	5	0	0	0	0	0	1	0	10	1	0	0	2	0	1	1	4	2	0	1	0	0	2	0	1	0	3	4	2	0	4	0	0	0	1	0	1	0	1	0	0	4
AC008026.3	153	83	146	128	49	38	40	35	31	37	125	28	135	103	92	173	17	0	74	34	42	22	165	0	17	42	2	92	10	49	0	38	57	21	90	135	68	17	108	71	60	112	48	0	144	39	42	37	50
AC008033.3	0	0	0	5	0	0	0	0	0	0	0	0	0	0	6	0	5	0	0	0	0	0	0	0	0	0	0	0	0	0	0	0	0	0	0	0	0	0	0	0	0	0	0	0	0	0	0	0	0
AC008035.1	2	60	0	23	14	24	35	106	2	25	26	13	1	0	20	69	47	0	25	3	1	0	17	0	2	50	33	33	2	17	33	54	75	52	10	44	33	3	115	7	0	0	14	0	39	9	4	20	39
AC008038.1	12	13	1	49	50	5	20	41	0	1	21	1	3	26	37	3	11	0	4	53	2	1	24	1	46	23	2	2	1	19	1	1	20	26	1	34	33	1	0	38	1	4	11	2	21	47	27	27	19
AC008040.1	0	0	0	0	0	0	1	0	0	1	0	0	0	0	0	0	0	0	0	0	0	0	0	0	2	0	0	0	0	0	0	0	0	0	0	0	0	0	0	1	0	0	0	0	0	0	0	0	0
AC008040.2	0	0	0	0	0	0	0	0	0	0	0	0	0	0	0	0	0	0	0	0	0	0	0	0	0	0	0	0	0	0	0	0	0	0	0	0	0	0	0	0	0	0	0	0	0	0	0	0	0
AC008050.1	0	9	0	0	0	0	0	4	0	2	0	0	0	0	0	0	0	0	0	0	0	0	0	0	0	0	0	0	0	1	0	0	2	0	9	0	0	0	0	5	0	0	4	0	12	2	0	0	0
AC008055.2	13	0	0	0	0	0	0	0	0	0	0	0	0	0	0	0	0	0	0	0	0	0	0	0	0	26	0	0	0	0	0	0	0	0	0	0	0	0	0	0	0	0	0	0	0	0	0	0	0
AC008056.1	0	0	0	0	0	0	0	0	0	0	0	0	0	0	0	0	0	0	0	0	0	0	0	0	0	0	0	0	0	0	0	0	0	0	0	0	0	0	0	0	0	0	0	0	0	0	0	0	0
AC008056.2	0	0	0	0	0	0	0	0	0	0	0	0	0	0	0	0	0	0	0	0	0	0	0	0	0	0	0	0	0	0	0	0	0	0	0	0	0	0	0	0	0	0	0	0	0	0	0	0	0
AC008056.3	0	0	0	8	0	0	0	0	0	0	0	0	0	0	0	0	0	0	0	1	0	0	0	0	0	0	0	0	0	0	0	0	0	0	0	0	0	0	1	0	0	0	0	0	0	0	0	0	0
AC008060.1	20	0	0	0	0	0	0	0	0	0	0	0	0	0	0	0	0	0	0	0	0	0	0	0	2	0	0	0	0	0	0	0	0	0	0	0	0	0	0	0	0	0	1	0	0	0	0	0	0
AC008060.2	0	0	0	0	0	0	0	0	0	0	0	0	0	0	0	0	0	0	0	0	0	0	0	0	0	0	0	0	0	0	0	0	0	0	0	0	0	0	0	0	8	0	0	0	0	0	0	0	0
AC008060.4	0	0	0	0	0	0	0	0	0	0	0	0	0	0	0	0	0	0	0	0	0	0	0	0	0	0	0	0	0	0	0	0	0	0	0	0	0	0	0	0	0	0	0	0	0	2	0	0	0
AC008063.1	0	0	0	5	0	28	76	21	0	0	0	0	0	0	0	0	21	0	0	8	0	16	8	0	9	6	0	0	0	3	0	18	24	2	4	0	0	0	0	0	0	0	0	0	0	23	0	0	2
AC008063.2	0	0	0	0	0	0	0	0	0	0	0	9	0	0	0	0	0	0	0	0	0	0	0	0	0	0	0	0	0	0	0	0	0	0	0	0	0	0	0	0	0	0	0	0	0	0	0	0	0
AC008065.1	11	16	2	2	3	2	5	14	0	2	0	5	1	0	1	1	1	0	0	2	1	0	1	0	13	0	0	0	1	5	0	11	6	1	5	0	4	0	0	10	0	3	0	1	3	2	5	1	8
AC008066.1	0	0	0	0	0	1	1	0	0	0	0	0	0	0	0	0	0	0	0	0	2	0	0	0	0	1	0	0	0	0	0	0	0	0	0	0	0	0	0	0	0	0	0	0	0	0	0	0	0
AC008067.1	0	0	0	0	0	0	0	0	0	0	0	0	0	0	0	0	0	0	0	0	0	0	0	0	0	0	0	0	0	0	0	0	0	0	0	0	0	0	0	0	0	0	0	0	0	0	0	0	0
AC008069.1	0	0	0	0	0	0	0	0	0	0	0	0	0	0	0	0	0	0	0	0	0	0	0	0	0	0	0	0	0	0	0	0	0	0	0	0	0	0	0	0	0	0	0	0	0	0	0	0	0
AC008073.1	0	0	0	0	2	0	0	0	0	0	0	0	0	0	0	0	0	0	0	0	0	0	0	0	0	0	0	0	0	0	0	0	0	0	0	0	0	0	0	0	0	0	0	0	0	0	0	0	0
AC008073.3	0	0	0	0	0	0	0	0	0	0	0	0	0	0	0	0	0	0	0	0	0	0	0	0	0	0	0	0	0	0	0	0	0	0	0	0	0	0	0	0	0	0	0	0	0	11	0	0	0
AC008074.2	2	23	7	3	11	0	17	23	25	0	0	37	9	2	3	5	8	0	0	19	18	0	10	0	8	0	0	0	0	14	0	1	8	19	19	3	11	0	0	7	20	0	10	141	0	0	9	3	15
AC008079.1	11	8	0	0	0	8	14	19	1	5	37	2	0	9	14	0	35	0	62	24	1	0	29	16	23	18	0	7	2	1	0	23	25	21	44	37	32	17	1	6	1	1	11	0	17	1	15	11	20
AC008080.1	4	1	11	0	0	0	6	7	0	0	0	0	0	0	0	0	7	0	0	6	0	0	4	0	5	0	0	0	0	0	0	2	0	8	0	0	0	0	0	5	0	0	0	0	4	10	2	6	0
AC008080.3	0	0	0	0	0	0	0	0	0	0	0	0	0	0	0	0	0	0	0	0	0	0	0	0	0	0	0	0	0	0	0	0	0	0	0	0	0	0	0	0	0	0	0	0	0	0	0	0	0
AC008080.4	0	0	0	0	0	0	0	0	0	0	0	0	0	0	0	0	0	0	0	0	0	0	0	0	0	0	0	0	0	0	0	0	0	0	0	0	0	0	0	0	0	0	0	0	0	0	0	0	0
AC008083.1	0	0	0	0	0	0	4	2	0	0	0	0	0	0	0	0	0	0	0	0	0	0	0	0	0	0	0	0	0	0	0	0	0	0	0	0	0	0	0	0	0	0	0	0	0	0	0	0	0
AC008083.2	0	0	0	0	0	0	0	0	0	0	0	0	0	0	0	0	0	0	0	0	0	0	0	0	0	0	0	0	0	0	0	0	0	0	0	0	0	0	0	0	0	0	0	0	0	0	0	0	0
AC008083.3	111	100	0	15	15	0	42	40	53	16	16	14	2	57	25	7	65	0	168	9	0	0	6	26	54	7	0	8	119	13	0	14	52	6	27	26	0	26	122	33	3	1	69	0	28	35	96	194	4
AC008083.4	0	8	0	0	0	0	0	8	0	0	0	0	0	0	0	0	7	0	0	0	0	0	0	0	1	0	0	0	0	1	0	0	1	1	0	0	0	0	0	0	0	0	0	0	0	0	0	17	5
AC008105.1	19	5	0	0	6	0	0	16	0	15	0	0	0	0	0	0	12	0	0	21	45	0	56	0	8	0	0	0	0	2	0	14	1	35	0	21	0	13	72	2	0	29	14	0	13	6	18	2	5
AC008105.2	33	30	48	51	60	11	79	49	0	24	56	80	18	0	51	38	95	0	39	11	31	0	12	111	1	0	98	67	29	6	29	94	2	112	38	59	10	8	1	25	3	0	48	0	46	3	20	21	35
AC008105.3	29	82	0	75	99	16	30	39	0	32	238	12	12	71	17	41	95	103	8	57	27	0	17	29	8	0	43	34	2	57	2	0	84	9	53	60	61	0	0	126	0	9	53	0	65	41	91	133	105
AC008114.1	0	0	0	0	0	0	0	0	0	0	0	0	0	0	0	0	0	0	0	0	0	0	0	0	0	0	0	0	0	0	0	0	0	0	0	0	0	0	0	0	0	0	0	0	0	0	1	0	0
AC008115.1	2	0	0	0	0	0	0	0	12	0	0	1	0	7	2	0	0	0	0	2	0	0	0	0	0	0	0	0	13	1	8	0	5	0	0	0	0	0	0	9	0	0	1	0	0	0	0	3	0
AC008115.2	0	0	0	0	0	0	7	0	0	0	0	0	0	0	0	0	0	0	0	0	0	0	2	0	0	0	0	0	0	1	27	0	1	0	0	0	0	0	0	3	0	0	5	0	0	0	0	0	0
AC008115.3	0	61	0	7	11	75	17	9	0	0	0	20	0	0	5	6	20	0	0	21	0	0	26	0	45	13	44	0	20	2	35	3	0	8	6	47	0	0	0	42	50	20	11	0	27	59	27	7	1
AC008115.4	0	94	0	15	6	0	56	124	0	13	1	24	13	1	0	28	57	0	0	7	43	0	93	0	13	60	0	0	0	49	62	13	18	37	46	45	100	0	0	14	22	4	22	367	19	63	10	34	103
AC008119.1	0	0	0	0	0	0	0	4	0	0	0	5	0	0	0	0	0	0	0	0	0	0	0	0	6	0	0	0	0	4	29	7	0	0	0	0	0	0	0	0	0	0	0	0	0	0	1	0	0
AC008121.1	25	4	42	10	10	0	22	0	0	0	0	0	0	19	0	21	24	0	0	6	0	0	0	0	9	0	0	0	0	0	0	0	0	14	12	0	13	0	0	1	0	0	0	0	23	0	16	12	0
AC008121.2	0	0	0	0	0	0	3	7	0	9	0	4	0	0	0	20	5	0	0	15	0	0	0	0	8	0	0	0	0	0	0	0	0	17	1	14	0	0	0	0	23	0	6	0	11	7	0	9	0
AC008121.3	0	8	0	0	0	0	9	0	0	0	0	9	0	0	0	0	0	0	4	0	0	0	3	0	0	0	0	0	0	0	0	0	0	6	0	0	0	0	0	0	0	0	0	0	0	0	0	2	0
AC008124.1	289	542	586	234	124	150	427	546	108	355	128	578	166	98	316	233	270	485	549	275	349	578	408	336	647	302	488	595	436	351	286	306	267	764	287	451	194	289	444	464	514	295	474	0	605	336	297	238	253
AC008125.1	0	0	0	0	0	0	0	0	0	0	0	0	0	0	0	0	0	0	0	0	0	0	0	0	0	0	0	0	0	0	0	0	0	0	0	0	0	0	0	0	0	0	0	0	0	0	0	0	0
AC008126.1	0	0	0	0	0	0	0	0	0	0	0	0	0	0	0	0	0	0	0	0	0	0	0	0	0	0	0	0	0	0	0	0	0	0	0	0	0	0	0	0	0	0	0	0	0	0	0	0	0
AC008127.2	0	4	0	0	0	1	2	1	0	1	0	0	0	1	0	0	0	0	0	0	0	0	1	0	1	0	0	0	0	3	0	0	0	1	3	1	8	0	0	1	0	0	1	0	0	0	0	0	1
AC008132.1	0	0	0	0	0	0	0	0	0	0	0	0	0	0	0	0	0	0	0	0	0	0	0	0	0	0	0	0	0	0	0	0	0	0	0	0	0	0	0	0	0	0	0	0	1	0	0	0	0
AC008133.2	0	0	0	0	0	0	0	0	0	0	0	0	0	0	0	0	0	0	0	0	0	0	0	0	2	0	0	0	0	0	0	0	0	0	0	0	0	0	0	0	0	0	0	0	0	0	0	0	0
AC008134.1	0	0	0	0	0	0	0	0	0	0	0	0	0	0	0	0	0	0	0	0	0	0	0	0	0	0	0	1	0	0	0	0	0	0	0	0	0	0	0	0	1	0	0	0	0	0	0	2	0
AC008147.2	96	164	84	193	82	69	180	116	1	48	142	36	82	122	57	144	128	0	64	38	90	13	35	1	111	48	41	75	108	143	13	145	122	13	170	102	248	14	729	132	63	127	133	0	121	40	178	23	236
AC008147.3	0	14	0	4	4	20	13	19	16	0	0	0	0	23	0	5	2	74	0	0	0	0	0	37	8	0	0	0	0	0	5	9	0	0	3	0	2	0	0	6	0	0	9	0	0	2	7	0	2
AC008147.4	4	0	22	0	0	2	25	1	0	0	0	0	0	0	0	0	1	0	0	0	0	0	0	0	9	15	0	3	24	2	0	14	0	3	13	0	0	0	0	2	0	0	8	0	11	0	6	8	0
AC008149.1	0	0	0	0	0	0	0	0	0	0	0	0	0	0	0	0	0	0	0	0	0	0	0	0	0	0	0	0	0	0	0	0	0	0	0	0	0	0	0	0	0	0	0	0	0	0	0	0	0
AC008149.2	0	0	0	0	9	1	0	0	0	0	0	0	0	0	0	0	0	0	0	4	0	1	0	0	0	0	67	0	0	0	0	11	0	0	0	10	2	0	1	4	0	0	4	0	0	0	8	1	0
AC008154.2	0	0	0	0	0	0	0	0	0	0	0	0	0	0	0	0	0	0	0	0	0	0	0	0	0	0	0	0	0	0	0	0	3	0	0	0	0	0	0	0	0	0	0	0	0	0	0	0	0
AC008163.1	0	21	0	0	0	0	0	0	0	0	0	6	0	0	0	0	34	0	0	0	0	0	0	0	0	0	0	0	0	0	0	0	0	0	0	0	0	0	0	0	0	0	0	0	0	0	8	0	0
AC008164.1	0	0	0	0	0	0	0	0	0	0	0	0	0	0	0	0	0	0	0	0	0	0	0	0	0	0	0	0	0	0	0	0	0	0	0	0	0	0	0	0	0	0	0	0	0	0	0	0	0
AC008170.1	0	0	0	0	0	0	0	0	0	0	0	0	0	0	0	0	0	0	0	0	0	0	0	0	0	0	0	0	0	0	0	0	0	0	0	0	0	0	0	0	0	0	0	0	0	0	0	0	0
AC008243.1	0	0	0	0	0	0	0	0	0	0	0	0	0	0	0	0	0	0	0	0	0	0	0	0	0	0	0	0	0	0	0	0	0	0	0	0	0	0	0	0	0	0	0	0	0	0	0	0	0
AC008250.2	0	2	0	0	24	0	0	3	0	0	0	0	0	0	0	0	0	0	0	0	0	0	6	0	0	0	0	0	0	0	5	0	0	0	0	0	0	0	1	0	0	26	0	0	0	0	0	0	2
AC008264.1	0	0	0	0	0	0	1	1	0	0	0	1	0	0	0	0	0	0	0	4	1	0	0	0	0	0	0	0	0	0	0	0	0	7	0	0	4	0	0	6	0	0	0	0	0	0	0	1	0
AC008264.2	0	6	0	0	0	0	0	2	0	0	0	0	0	0	0	0	3	0	0	0	0	0	2	0	0	0	0	0	0	0	0	0	0	0	0	0	0	0	0	2	0	3	0	0	0	0	5	1	0
AC008267.1	0	0	0	0	0	0	0	0	0	0	0	0	0	0	0	0	0	0	0	0	0	0	0	0	0	0	0	0	0	0	0	0	0	0	0	0	0	0	0	0	0	0	0	0	0	0	0	0	0
AC008267.2	0	0	0	0	0	0	0	1	0	0	0	0	0	1	0	0	0	0	0	0	0	0	0	0	0	0	0	0	0	3	0	0	0	0	0	1	7	0	0	0	0	0	4	0	0	0	0	0	2
AC008267.4	0	0	0	0	1	0	0	0	0	0	0	0	0	0	0	0	0	0	0	0	0	0	0	0	4	0	0	0	0	1	0	10	12	11	0	0	10	0	0	0	0	10	0	0	32	27	4	6	13
AC008267.5	105	109	196	8	55	19	36	69	26	186	24	239	36	5	69	100	63	24	64	35	72	94	118	25	142	63	125	42	116	121	17	76	176	167	58	52	39	137	222	63	42	146	30	35	81	66	57	47	67
AC008267.6	0	0	0	0	0	0	0	0	0	0	0	0	0	0	0	0	0	0	0	0	0	0	0	0	0	0	0	0	0	0	0	0	0	0	0	0	0	0	0	0	0	0	0	0	0	0	0	0	0
AC008267.8	14	0	1	0	0	3	22	4	0	12	0	15	1	0	2	0	19	0	0	10	0	0	0	0	12	0	0	0	0	4	18	0	7	0	0	0	1	0	0	38	0	13	15	0	53	32	26	26	1
AC008268.1	0	0	0	0	0	0	0	0	0	0	0	0	0	0	0	0	0	0	0	0	0	0	0	0	0	0	0	0	0	0	0	0	0	0	0	0	0	0	0	0	0	0	2	0	0	0	0	0	0
AC008269.1	156	199	6	126	26	48	101	102	30	62	136	106	76	46	147	151	56	0	45	158	0	0	92	0	103	65	10	192	78	68	103	117	155	130	62	56	44	0	0	15	35	42	46	0	292	85	97	77	95
AC008273.1	0	0	0	0	0	0	17	3	0	0	0	0	0	0	0	0	0	0	43	3	0	0	0	0	0	0	0	9	0	0	0	4	2	52	0	0	0	0	0	0	0	0	9	0	0	2	0	0	0
AC008278.2	0	0	0	0	0	0	0	0	0	0	0	0	0	0	0	0	0	0	0	0	0	0	0	0	0	0	0	0	0	0	0	0	0	1	0	0	0	0	0	0	0	0	0	0	0	0	0	0	0
AC008280.1	0	0	0	0	0	0	0	1	0	0	0	0	0	0	0	0	0	0	0	0	0	0	0	0	0	0	0	0	0	0	0	0	0	0	0	0	0	0	0	0	0	0	0	0	0	0	0	0	0
AC008280.2	0	0	0	0	0	0	0	0	0	0	0	0	0	0	0	0	0	0	0	0	0	0	0	0	0	0	0	0	1	0	0	0	0	1	0	0	0	0	0	0	0	0	0	0	0	0	0	0	0
AC008280.3	62	15	20	17	8	7	38	20	0	0	31	9	29	12	57	34	31	1	0	24	14	91	34	0	51	0	0	0	22	46	23	93	21	51	33	109	12	2	15	52	22	0	1	0	10	17	26	23	31
AC008378.1	0	0	0	1	7	0	0	0	0	0	0	0	0	0	0	0	0	0	0	0	0	0	0	0	0	0	0	0	0	0	0	0	0	0	0	0	0	0	0	0	0	0	0	0	0	0	0	0	0
AC008379.1	1	29	0	0	0	0	18	14	7	23	0	0	17	9	2	18	18	0	0	2	0	0	8	0	13	8	0	0	0	5	0	13	12	12	3	0	1	0	0	3	0	20	13	0	2	12	5	5	16
AC008391.1	0	0	0	0	0	0	0	0	0	0	0	0	0	0	0	0	0	0	0	0	0	0	0	0	0	0	0	0	0	0	0	0	0	5	0	0	0	0	0	0	0	0	0	0	0	0	0	0	0
AC008395.1	0	0	0	0	0	0	0	0	0	0	0	0	0	0	0	0	0	0	0	0	0	0	4	0	0	0	0	0	0	0	0	0	0	0	0	0	0	18	0	0	0	0	0	0	0	0	0	0	0
AC008397.1	0	0	0	0	0	0	0	0	0	0	0	0	0	0	0	0	0	0	0	0	0	0	0	0	0	0	0	0	0	0	0	0	0	0	0	0	0	0	0	0	0	0	0	0	0	0	0	0	0
AC008397.2	4	1	51	0	0	0	4	5	15	0	0	8	0	0	0	14	0	0	0	12	0	0	28	0	9	76	0	0	0	0	0	0	0	25	0	0	0	0	0	16	0	45	24	0	0	5	12	11	0
AC008403.2	2	0	0	0	0	0	0	0	0	0	0	0	0	0	0	0	0	0	0	0	0	0	0	0	0	0	0	0	0	0	0	0	0	0	0	0	0	0	0	0	0	0	0	0	0	0	0	0	0
AC008403.3	0	0	2	0	0	1	0	0	0	0	0	2	0	0	0	5	6	0	0	1	2	1	0	0	0	0	0	1	0	0	0	0	0	0	0	0	1	0	0	1	0	0	3	0	8	1	0	0	1
AC008406.2	0	0	0	0	0	0	0	0	0	0	0	0	0	0	4	0	0	0	0	2	0	0	0	0	0	0	0	0	0	0	0	0	1	0	0	0	0	0	0	0	0	0	0	0	0	0	0	0	0
AC008406.3	0	0	0	0	0	0	0	0	0	0	0	4	0	0	0	0	0	0	0	0	0	0	0	0	0	0	0	0	0	0	0	0	0	2	0	0	0	0	0	0	0	0	0	0	0	0	0	0	0
AC008427.1	0	6	0	0	0	21	1	1	0	0	0	0	0	0	0	0	2	0	0	0	0	0	0	0	0	0	0	0	0	0	0	0	0	1	0	0	0	0	0	0	0	0	0	0	3	0	0	0	0
AC008429.1	3	27	0	7	44	61	23	13	0	23	48	38	32	0	21	15	19	1	30	42	0	0	10	0	32	0	19	0	15	13	0	24	13	43	12	14	3	0	0	13	14	3	12	67	22	1	22	23	9
AC008429.2	0	0	0	0	0	0	0	1	0	0	0	0	0	0	0	0	0	0	0	1	0	0	0	0	0	0	0	0	0	0	0	0	0	0	1	0	0	0	0	0	0	0	0	0	0	0	0	0	2
AC008429.3	0	0	0	0	0	0	0	0	0	0	0	0	0	0	0	0	0	0	0	2	0	0	0	0	0	0	0	0	0	0	0	0	0	0	0	0	0	0	0	0	0	0	0	0	0	0	0	0	0
AC008429.4	0	1	29	14	2	2	0	0	12	14	0	13	0	13	5	17	0	0	0	0	0	0	9	0	5	0	0	0	1	2	28	0	6	0	3	0	0	0	0	1	0	0	0	0	0	2	0	6	1
AC008432.1	0	0	0	0	0	0	0	0	0	0	0	0	0	0	0	0	0	0	0	0	0	0	0	0	0	0	0	0	0	0	0	0	0	0	0	0	0	0	0	0	0	0	0	0	0	0	0	0	0
AC008434.1	20	16	17	24	0	16	0	8	0	0	0	6	0	0	11	0	2	0	2	25	0	0	28	0	0	6	0	0	0	3	0	0	6	15	14	28	29	1	70	5	1	0	7	0	11	1	5	0	0
AC008438.1	0	1	0	0	0	0	2	13	0	0	0	0	0	0	1	0	0	0	5	0	0	12	0	0	1	13	11	0	0	1	0	6	6	3	7	0	4	0	0	5	0	21	0	0	5	0	2	2	10
AC008440.1	0	0	0	0	0	0	0	0	0	0	0	0	0	0	0	0	0	0	0	0	0	0	0	0	0	0	0	0	0	0	0	0	0	0	0	0	0	0	0	0	0	0	0	0	0	0	0	0	0
AC008440.2	0	1	0	0	0	0	0	0	1	0	0	0	0	3	0	0	0	0	1	0	0	0	0	0	0	1	0	0	0	0	0	0	0	1	0	0	0	0	1	0	0	0	0	0	0	0	0	1	0
AC008443.1	44	103	47	16	7	83	149	94	2	70	0	276	11	0	24	20	56	0	180	43	33	23	106	1	141	60	0	85	76	28	4	29	7	204	16	9	2	0	0	19	53	42	116	0	31	27	16	20	38
AC008443.4	0	0	0	0	0	0	0	0	0	0	0	0	0	0	0	0	0	0	0	0	0	0	0	0	0	0	0	0	0	0	0	0	0	0	0	0	0	0	0	3	0	0	0	0	0	0	0	0	0
AC008443.5	42	95	32	116	18	19	48	93	12	116	31	82	87	2	217	32	89	81	114	81	106	125	46	62	86	80	37	161	51	40	32	85	66	331	99	117	39	90	0	119	33	23	22	0	14	77	88	61	55
AC008443.6	0	3	0	0	0	0	0	0	0	28	0	0	1	0	21	0	0	0	0	4	13	3	5	0	5	34	0	31	11	4	0	2	18	17	11	1	6	0	0	5	0	0	8	0	1	0	0	3	17
AC008443.7	0	0	0	0	0	0	0	0	0	0	0	0	0	0	0	0	0	0	0	0	0	0	0	0	0	0	0	0	0	0	0	0	0	0	0	0	0	0	0	0	0	0	0	0	0	0	0	0	0
AC008443.8	24	29	22	2	0	0	15	6	0	0	0	10	0	0	0	0	1	0	21	12	0	0	2	0	0	0	0	0	0	0	0	2	12	21	6	0	15	0	0	7	0	0	0	0	10	0	7	12	3
AC008443.9	0	0	0	0	0	0	0	0	0	0	0	0	0	0	0	0	0	0	0	0	0	0	0	0	0	0	0	0	0	0	0	0	0	0	0	0	0	0	0	0	0	0	0	50	0	0	0	0	0
AC008446.1	1	0	2	0	0	0	1	0	0	0	0	1	0	0	0	0	0	0	0	0	1	1	0	0	1	1	0	1	0	0	0	0	0	0	1	0	0	0	0	1	0	0	0	0	0	0	0	0	0
AC008453.2	10	1	0	6	0	1	3	4	0	0	0	3	0	0	0	0	5	0	0	3	18	0	1	0	0	0	0	0	0	0	0	0	0	0	0	0	0	0	0	3	0	0	0	0	0	0	0	1	4
AC008459.1	1	0	0	0	0	0	0	1	0	0	0	0	0	0	0	7	0	0	0	0	0	0	0	0	0	0	0	0	0	1	0	0	0	0	0	0	0	0	0	0	0	0	0	0	0	0	0	0	0
AC008462.1	0	0	0	0	0	0	0	0	0	0	0	0	0	0	0	0	0	0	0	0	0	0	0	0	0	0	0	0	0	0	0	0	0	0	0	0	0	0	0	0	0	0	0	0	10	0	0	0	0
AC008463.2	8	17	2	1	0	7	9	0	0	0	11	7	3	0	0	0	6	0	0	0	0	73	0	0	5	12	0	0	10	1	0	2	0	3	0	5	10	0	0	7	0	4	2	0	1	0	0	4	0
AC008467.1	11	27	22	12	5	19	4	7	0	34	20	12	6	0	13	2	15	96	0	8	0	39	5	0	3	31	16	39	42	54	0	25	34	105	22	35	15	0	0	8	16	0	15	0	46	49	13	8	21
AC008481.1	0	5	0	1	1	0	1	5	0	0	1	29	1	0	7	0	9	0	0	0	1	0	4	0	0	13	65	0	0	6	0	6	0	37	5	0	1	0	0	11	0	0	3	0	0	0	0	1	1
AC008481.2	0	0	0	0	1	2	23	1	37	0	17	1	0	0	0	0	0	0	0	3	0	0	10	0	0	1	1	0	0	0	0	1	0	12	3	0	9	0	0	5	0	0	0	0	0	0	0	0	8
AC008489.1	0	0	0	0	0	0	0	0	0	0	0	0	0	0	0	0	0	0	0	0	0	0	0	0	0	0	0	0	0	0	0	0	0	0	0	0	0	0	0	0	0	0	0	0	0	0	0	0	0
AC008494.1	2	0	0	0	0	0	0	0	0	0	0	0	0	0	1	0	0	0	0	0	0	1	0	0	1	0	0	0	0	1	0	0	0	0	0	0	3	0	0	0	0	1	4	0	0	0	4	1	0
AC008494.2	0	0	0	0	0	0	0	0	42	0	0	0	0	0	0	0	0	0	0	0	0	0	0	0	0	0	0	0	0	0	0	0	0	0	0	0	0	0	0	0	0	0	0	0	0	0	0	0	0
AC008494.3	4	7	0	0	0	0	0	6	0	0	0	59	22	11	0	0	0	0	0	6	39	13	0	9	9	0	0	11	0	0	0	0	33	21	0	7	0	0	0	0	11	0	4	0	0	0	0	7	0
AC008496.2	0	0	0	0	0	0	0	0	0	0	0	0	0	0	0	0	0	0	0	0	0	0	0	0	0	0	0	0	0	0	0	0	0	6	0	0	0	0	0	0	0	0	0	0	0	0	0	0	0
AC008496.3	1	0	0	0	0	0	0	0	0	0	0	0	0	0	0	0	0	0	0	0	0	0	0	0	0	0	0	0	0	0	0	0	0	0	0	0	0	0	0	0	0	0	2	0	0	0	0	0	0
AC008498.1	0	0	0	0	0	0	0	0	0	0	0	0	0	0	0	0	0	0	0	0	0	0	0	0	0	0	0	0	0	0	0	0	0	0	0	0	0	0	0	0	0	0	0	0	0	0	0	0	0
AC008505.1	0	0	0	0	0	0	0	0	0	0	0	0	0	0	0	0	0	0	0	0	0	0	0	0	0	0	0	0	0	0	0	0	0	0	0	0	0	0	0	0	0	0	0	0	0	0	0	0	0
AC008507.1	0	0	0	6	0	0	1	8	0	0	0	0	0	0	0	0	0	0	0	0	0	0	9	0	0	0	0	0	0	5	0	0	0	13	7	0	9	0	0	3	18	0	8	0	0	0	0	3	0
AC008507.2	0	0	0	0	0	0	0	0	0	0	0	0	0	0	0	0	0	0	0	0	0	0	0	0	0	0	0	0	0	0	0	0	0	0	0	0	0	0	0	0	0	0	0	0	0	0	0	0	0
AC008507.3	0	0	0	0	0	0	0	0	0	0	0	1	0	0	0	0	0	0	0	0	0	0	0	0	0	0	0	0	0	0	0	0	0	0	0	2	0	0	0	0	0	0	0	0	0	0	0	0	0
AC008507.4	0	0	0	0	0	20	0	1	0	1	0	0	0	2	0	0	6	0	0	0	0	0	0	0	11	0	0	0	0	2	0	0	0	0	0	0	0	0	0	0	0	0	0	0	0	0	0	0	0
AC008507.5	8	0	0	0	0	0	0	0	0	0	0	0	0	0	0	0	0	0	0	0	0	0	0	0	0	0	0	0	0	0	0	0	0	3	0	0	0	0	0	0	0	0	0	0	0	0	0	0	0
AC008514.1	0	0	0	0	0	0	0	1	0	0	0	0	0	0	0	0	0	0	0	0	0	0	0	0	0	0	0	0	0	0	0	0	0	0	0	0	0	0	0	0	0	0	0	0	0	0	0	0	0
AC008514.2	0	0	0	0	0	0	0	0	0	0	0	0	0	0	0	0	0	0	0	0	0	0	0	0	0	0	0	0	0	0	0	0	0	0	0	0	0	0	0	0	0	0	0	0	15	0	0	0	0
AC008517.1	0	0	0	0	0	0	0	0	0	0	0	0	0	0	0	0	0	0	0	0	0	0	0	0	0	0	0	0	0	0	0	0	0	0	0	0	0	0	0	0	0	0	0	0	0	0	0	0	0
AC008521.2	0	0	0	0	0	0	0	0	0	0	0	0	0	0	0	0	0	0	0	0	0	0	0	0	0	0	0	0	0	0	0	0	0	0	0	0	0	0	0	0	0	0	0	0	0	0	0	0	0
AC008522.1	0	0	0	0	3	12	0	4	0	0	0	0	0	0	0	12	0	0	0	0	0	0	0	0	0	0	0	0	0	0	0	0	1	6	6	0	0	0	0	2	16	0	7	0	13	0	0	2	0
AC008525.1	0	0	0	0	0	0	0	0	0	0	0	0	0	0	0	0	0	0	0	0	0	0	0	0	0	0	0	0	0	0	0	0	0	0	0	0	0	0	0	0	0	0	0	0	0	0	0	0	0
AC008526.1	0	0	0	0	0	1	0	1	0	1	0	0	0	0	0	0	0	0	0	0	1	3	0	0	0	0	0	0	0	1	0	0	0	1	1	0	0	0	0	1	0	0	0	0	0	1	0	0	0
AC008532.1	0	1	0	0	0	1	0	0	0	0	0	9	0	0	0	0	9	0	0	0	0	1	3	0	0	0	0	0	0	2	0	5	0	2	9	0	0	0	1	0	0	0	4	0	0	0	0	3	7
AC008537.2	0	0	0	0	0	0	0	0	0	0	0	0	0	0	0	0	0	0	0	0	0	0	0	0	0	0	0	0	0	0	0	0	0	0	0	0	0	0	0	0	0	0	0	0	0	0	0	0	0
AC008537.3	95	27	72	59	4	18	117	133	0	10	0	0	33	5	41	19	0	115	54	96	0	333	14	0	36	102	0	25	7	48	63	27	28	480	38	82	47	0	0	111	18	0	96	0	45	40	39	15	24
AC008537.4	0	0	0	0	0	0	0	0	0	0	0	0	0	0	0	1	0	0	0	0	0	0	0	0	1	0	0	0	0	0	0	0	0	0	0	0	0	0	0	0	0	0	0	0	0	0	0	0	1
AC008543.1	0	0	0	0	0	0	3	10	0	0	0	0	0	0	3	0	0	0	0	1	0	79	4	9	2	21	0	0	0	0	0	16	0	61	6	7	8	0	0	19	0	0	12	0	0	0	0	0	1
AC008543.3	0	0	0	0	0	0	0	0	0	0	1	0	0	0	0	0	0	0	0	0	0	0	2	0	2	0	0	0	0	3	0	0	0	0	0	0	0	28	0	0	0	0	0	0	0	0	0	0	0
AC008543.5	0	0	0	0	0	0	0	0	0	0	0	0	0	0	0	0	0	0	0	0	0	0	0	0	0	0	0	0	0	0	0	0	0	7	0	0	0	0	0	0	0	0	0	0	0	0	0	0	0
AC008549.2	0	0	0	0	0	0	0	0	0	0	0	0	0	0	0	0	0	0	0	0	0	0	0	0	0	0	0	0	0	0	0	0	0	0	0	0	0	0	0	0	0	0	0	0	0	0	0	1	0
AC008549.3	1	10	0	1	0	23	1	0	0	0	0	1	0	0	7	0	0	0	0	0	1	7	12	0	0	0	35	1	0	3	0	17	8	1	3	1	6	0	1	13	11	23	1	0	0	0	2	2	1
AC008551.1	0	13	0	13	1	1	0	2	0	0	1	0	0	6	5	0	0	0	0	0	0	0	3	0	0	0	0	0	0	1	0	0	1	0	1	0	0	0	0	2	0	0	0	0	11	0	0	0	20
AC008554.1	0	0	0	0	0	0	0	0	0	0	0	0	0	0	0	0	0	0	0	0	0	0	0	0	0	0	0	0	0	0	0	0	0	0	0	0	0	0	0	0	0	0	0	0	0	0	0	0	0
AC008555.1	5	0	0	8	0	0	6	6	0	0	0	0	0	0	0	0	0	0	0	0	0	0	0	0	0	0	0	0	0	0	0	0	3	0	0	0	0	0	0	0	0	0	0	0	0	0	0	0	0
AC008555.2	0	0	0	3	0	0	0	4	0	0	0	0	0	0	0	35	0	0	0	0	0	0	0	0	12	0	0	0	0	2	0	0	0	0	1	3	0	0	0	4	0	0	9	0	0	0	0	0	0
AC008555.4	24	2	0	0	2	0	10	21	0	11	0	0	0	2	0	8	9	0	0	2	0	0	3	2	1	0	0	0	0	4	1	0	16	13	20	0	1	0	0	6	0	2	6	0	0	0	8	9	8
AC008555.5	0	0	0	0	0	0	0	0	0	0	0	0	0	0	0	0	0	0	0	0	0	0	0	0	0	0	0	0	0	0	0	0	0	0	0	0	0	0	0	0	0	0	0	0	0	0	0	0	0
AC008555.7	7	54	0	8	0	5	7	15	0	16	0	11	0	7	12	0	0	0	43	17	0	51	2	110	15	14	64	0	0	13	0	9	14	26	11	10	9	0	0	20	11	10	50	0	9	0	5	0	0
AC008556.1	5	1	0	0	1	0	10	45	0	0	0	4	0	0	3	0	0	0	0	0	13	8	0	0	2	0	0	0	0	13	14	3	2	10	5	0	7	0	0	15	13	0	25	1	0	1	0	0	8
AC008558.1	0	0	0	0	0	0	0	0	0	0	0	0	0	0	0	0	0	0	0	0	0	0	0	0	0	0	0	0	0	0	0	0	0	0	0	0	0	0	0	0	0	0	0	0	0	0	0	0	0
AC008567.2	0	0	0	0	0	0	0	0	0	0	0	0	0	0	0	0	0	0	0	0	0	0	0	0	0	0	0	0	0	0	0	0	0	0	0	0	0	0	0	4	0	0	0	0	0	0	0	0	0
AC008567.3	0	0	0	0	0	0	0	0	0	0	0	0	0	0	0	0	0	0	0	0	0	0	0	0	0	0	0	0	0	0	0	0	0	0	0	0	0	0	0	0	0	0	0	0	0	0	0	0	0
AC008568.1	0	0	0	0	0	0	0	0	0	0	0	15	0	0	0	0	0	0	0	0	0	0	0	0	0	0	0	0	0	0	0	0	0	0	0	0	0	0	0	0	0	0	0	0	0	0	0	0	0
AC008568.2	0	0	0	0	0	0	0	0	0	0	0	0	0	0	0	0	0	0	0	0	0	0	0	0	0	0	0	0	0	0	0	0	0	0	0	0	0	0	0	0	0	0	0	0	0	0	0	0	0
AC008569.1	0	8	0	0	0	0	0	1	0	0	0	0	0	0	2	0	10	0	0	0	0	7	0	0	0	0	0	0	0	2	0	0	0	0	0	0	2	0	0	4	0	7	2	0	0	0	0	0	0
AC008569.2	3	7	0	7	0	1	4	2	16	10	1	1	0	0	0	14	17	0	0	7	10	0	15	0	10	11	0	0	0	5	0	0	0	0	1	0	1	0	0	22	0	12	0	0	4	9	9	6	1
AC008571.2	0	7	0	0	0	0	2	0	0	0	0	0	0	0	0	0	0	0	0	0	0	0	0	0	0	0	0	0	0	0	0	0	0	0	0	0	0	0	0	0	0	0	4	0	0	0	0	0	0
AC008572.1	0	0	0	0	0	0	0	0	0	0	0	0	0	0	0	0	0	0	0	0	0	0	0	0	0	0	0	0	0	0	0	0	0	0	0	0	0	0	0	0	0	0	0	0	0	0	0	0	0
AC008575.1	0	0	0	0	0	0	0	6	0	0	0	0	0	0	0	0	0	0	0	0	0	0	0	0	0	0	0	0	0	0	0	0	0	0	0	0	0	0	0	0	0	0	0	0	0	0	0	0	0
AC008581.1	0	0	0	0	0	0	0	0	0	0	0	0	0	0	0	0	0	0	0	0	0	0	0	0	0	0	0	0	0	0	0	0	0	0	0	0	0	0	0	0	0	0	0	0	0	0	0	0	0
AC008581.2	0	0	0	0	0	0	0	0	0	0	0	0	0	0	0	0	0	0	0	0	0	0	0	0	0	0	0	0	0	0	0	0	0	0	0	0	0	0	0	0	0	0	0	0	0	0	0	0	0
AC008588.1	0	0	0	0	0	0	0	14	0	0	0	0	0	0	2	0	0	0	0	0	0	0	0	0	0	0	0	0	0	0	0	0	7	16	0	0	0	0	0	0	0	0	0	0	0	0	0	0	0
AC008591.1	0	5	0	0	0	0	0	0	0	0	0	0	1	0	0	12	0	0	0	0	0	0	0	0	0	0	0	0	0	0	0	0	0	0	0	0	0	0	0	0	0	0	0	0	0	0	0	0	0
AC008592.1	0	0	0	0	0	0	0	0	0	0	0	0	0	0	0	0	0	0	0	0	0	0	0	0	0	0	0	0	0	0	0	0	0	0	0	0	0	0	0	0	0	0	0	0	0	0	0	0	0
AC008592.3	1	4	0	2	0	0	0	0	1	0	0	1	0	0	0	8	0	0	0	0	0	0	2	0	0	0	0	0	0	0	0	0	0	0	0	0	0	0	0	0	1	0	0	0	0	0	0	0	0
AC008592.5	1	1	0	0	0	0	0	5	0	0	0	3	0	0	0	0	2	0	0	0	0	10	0	0	17	0	0	0	0	0	0	0	0	4	0	0	0	0	0	0	1	0	5	0	0	0	0	0	0
AC008608.1	0	1	0	0	0	0	0	0	0	0	0	0	0	0	0	0	0	0	0	0	0	0	0	0	0	0	0	0	0	0	0	0	0	0	0	0	0	0	0	0	0	0	0	0	0	0	0	0	0
AC008608.2	7	31	0	12	5	25	17	34	0	14	0	145	25	10	42	10	10	0	1	38	0	3	21	0	40	3	0	39	16	23	32	52	18	70	24	51	11	24	0	31	3	11	24	0	81	2	46	14	31
AC008609.1	0	0	0	15	0	1	14	0	0	0	0	4	0	0	0	0	0	0	16	0	0	0	1	0	0	0	0	0	0	1	0	0	3	0	14	12	1	0	0	0	0	0	0	0	0	4	8	2	18
AC008610.1	47	32	10	24	7	32	32	37	3	59	1	387	0	0	22	0	16	0	75	38	26	0	47	0	68	49	0	13	70	8	0	13	58	101	13	27	4	41	71	29	29	31	97	0	49	73	28	45	60
AC008619.1	0	0	0	0	0	0	0	0	0	0	0	0	0	0	0	0	0	0	0	0	0	0	0	0	0	0	0	0	0	0	0	0	0	0	0	0	0	0	0	0	0	0	0	0	0	0	0	0	0
AC008620.1	0	0	0	0	0	0	0	0	0	0	0	0	0	0	0	0	0	0	0	0	0	0	0	0	0	0	0	0	0	0	0	0	0	0	0	0	0	0	0	0	0	0	0	0	0	0	0	0	0
AC008622.2	0	15	0	5	0	0	0	12	0	0	0	0	16	0	0	0	8	0	0	0	0	0	5	0	2	0	0	0	0	0	0	0	5	6	1	0	9	0	0	7	0	4	9	168	0	0	0	5	0
AC008625.1	0	0	0	0	0	0	0	0	0	0	0	0	0	0	0	0	0	0	0	0	0	0	0	0	0	0	0	0	0	0	0	0	0	0	0	0	0	0	0	0	0	0	0	0	0	0	0	0	0
AC008627.1	0	0	0	0	0	0	0	0	0	0	0	0	0	0	0	0	0	35	0	0	0	0	0	0	3	10	0	0	0	0	0	0	0	0	0	0	0	0	0	6	0	0	0	0	0	3	0	0	0
AC008629.1	13	9	0	0	0	0	0	0	0	0	0	33	0	1	0	10	1	0	0	0	13	0	0	0	17	3	0	43	76	1	0	0	20	54	0	4	0	0	1	0	0	0	7	0	20	0	0	2	1
AC008629.3	0	0	0	0	0	0	0	0	0	0	0	0	0	0	0	0	0	0	0	0	0	0	0	0	0	0	0	0	0	0	0	0	0	0	0	0	0	0	0	0	0	0	0	0	0	0	0	0	0
AC008632.1	0	0	0	0	0	0	0	0	0	0	0	0	0	0	0	0	0	0	0	0	0	0	0	0	0	0	0	0	0	0	0	0	0	0	0	0	0	0	0	0	0	0	0	0	0	0	0	0	0
AC008641.1	0	0	0	0	0	0	0	0	0	0	0	0	0	0	0	0	0	0	0	0	0	0	0	0	1	11	0	0	0	2	0	0	0	0	0	0	0	0	0	2	0	0	0	0	0	0	0	0	0
AC008650.1	0	6	0	0	0	0	7	0	0	0	0	0	0	0	0	0	0	0	0	2	0	0	0	0	0	0	0	0	4	0	0	7	0	0	0	0	0	0	0	0	0	0	2	0	0	0	0	0	4
AC008652.1	0	0	0	0	0	0	0	0	0	0	0	0	0	0	0	0	0	0	0	0	0	0	0	0	0	0	0	0	0	0	0	0	0	0	0	0	0	0	0	0	0	0	0	0	0	0	0	0	0
AC008655.2	0	0	7	0	0	0	0	0	0	0	0	129	0	0	0	0	10	0	0	0	0	0	0	0	2	0	0	0	0	0	0	0	0	1	0	1	0	0	0	0	0	0	16	0	1	0	1	3	0
AC008663.2	0	0	0	0	0	0	0	0	0	0	0	0	0	0	0	0	0	0	0	0	0	0	0	0	0	48	0	0	0	0	0	0	0	0	0	0	0	0	0	0	0	0	0	0	0	0	0	0	0
AC008663.3	0	0	0	0	0	0	0	0	0	0	0	0	0	0	0	0	0	0	0	0	0	0	0	0	0	0	0	0	0	0	0	0	0	0	0	0	0	0	0	0	0	0	0	0	0	0	0	0	0
AC008667.1	4	0	0	0	0	0	0	0	0	0	0	0	0	0	0	0	1	0	14	4	0	0	0	0	0	0	0	0	0	3	0	0	0	0	0	0	0	0	0	0	0	0	3	0	0	0	0	0	7
AC008667.4	1	0	26	0	0	0	0	0	0	0	0	1	0	0	0	0	1	0	0	0	0	22	4	0	3	0	0	0	0	1	0	0	0	0	0	0	0	0	0	0	0	0	0	0	0	0	0	0	0
AC008674.1	0	0	0	0	0	0	0	0	0	0	0	3	0	0	0	0	0	0	0	0	0	0	0	0	12	0	0	0	0	0	0	0	0	0	0	0	0	0	0	0	0	0	0	0	0	0	0	0	0
AC008676.1	0	15	0	0	0	0	3	0	0	0	0	0	0	0	0	0	0	0	0	0	0	0	0	0	0	1	0	0	0	0	0	0	0	10	2	7	5	0	0	4	0	0	0	0	0	0	0	0	0
AC008676.2	0	0	0	0	0	0	0	0	0	0	1	0	0	0	0	0	0	0	0	1	0	0	0	0	0	0	0	0	0	0	0	0	0	0	0	0	1	0	0	0	0	0	0	0	0	0	0	0	0
AC008676.3	0	0	0	2	0	0	0	0	0	0	0	0	0	0	0	10	0	0	0	0	0	0	0	0	8	0	0	0	0	0	0	0	0	0	0	9	0	0	0	0	0	0	0	0	0	0	0	0	10
AC008677.1	0	1	0	0	0	0	0	0	0	0	0	0	0	0	0	0	0	0	0	2	0	0	0	0	3	0	0	0	0	0	0	0	0	1	0	0	0	0	0	0	2	0	0	0	1	1	0	0	3
AC008677.2	0	1	0	1	0	0	0	2	20	1	0	0	0	0	0	9	0	0	0	1	0	0	7	0	0	0	0	0	0	2	0	1	3	4	2	0	0	0	0	2	0	0	0	1	2	0	0	0	0
AC008679.1	0	0	0	0	0	0	0	0	0	0	0	0	0	0	0	0	0	0	0	0	0	0	0	0	0	0	0	0	0	0	0	0	0	0	0	14	0	0	0	0	0	0	0	0	0	0	0	0	0
AC008686.1	0	0	0	0	0	0	0	0	0	0	0	0	0	0	0	0	0	0	0	0	0	0	0	0	0	0	0	0	0	0	0	0	0	0	0	0	0	0	0	0	0	0	0	0	0	0	0	0	4
AC008687.2	0	0	0	0	0	0	0	0	0	0	0	10	0	0	0	0	0	0	0	0	0	0	0	0	0	0	0	0	0	0	0	0	0	0	0	0	0	0	0	0	0	0	0	0	0	0	0	0	0
AC008687.4	0	0	0	0	0	0	0	0	0	0	0	0	0	0	0	0	0	0	0	0	0	0	0	0	0	0	0	0	0	0	0	0	0	0	0	0	0	0	0	0	0	0	0	0	0	0	0	0	0
AC008691.1	0	0	0	0	0	49	0	0	0	0	1	0	0	0	0	0	0	0	0	0	0	0	0	0	0	0	0	1	0	11	0	0	0	78	0	0	0	0	0	0	0	11	0	0	12	7	2	7	0
AC008695.2	0	0	0	0	0	0	0	0	0	0	0	0	0	0	0	0	0	0	0	0	0	0	0	0	0	0	0	0	0	0	0	0	0	0	0	0	0	0	0	0	0	0	0	0	0	0	0	0	0
AC008705.1	0	0	0	0	0	0	0	0	0	0	0	0	0	0	0	0	0	0	0	0	0	0	0	0	0	0	0	0	0	0	0	0	0	0	0	0	0	0	0	1	0	0	0	0	0	0	0	0	0
AC008708.2	0	0	0	0	0	0	0	0	0	0	0	3	0	0	0	0	0	0	0	0	0	0	0	0	0	0	0	0	0	0	0	0	0	0	0	0	0	0	0	0	0	0	0	0	0	0	0	0	0
AC008716.1	0	0	0	0	0	0	0	0	0	0	0	0	0	0	0	0	0	0	0	0	0	0	0	0	0	0	0	0	0	0	0	0	2	0	0	0	0	0	0	0	0	0	0	0	0	0	0	0	0
AC008725.1	9	1	2	9	1	4	9	8	25	3	1	4	5	0	0	8	1	1	1	1	8	3	2	0	113	1	0	0	0	13	0	0	11	3	12	15	7	0	1	77	0	1	5	0	3	1	1	3	10
AC008728.1	0	0	0	0	0	0	0	0	0	0	0	0	0	0	0	0	0	0	0	0	0	0	0	0	0	0	0	0	0	0	0	0	0	0	0	0	0	0	0	0	0	0	0	0	0	0	0	0	0
AC008734.2	0	0	13	0	0	0	8	4	0	0	0	21	0	0	0	0	0	0	0	0	0	0	2	0	0	0	0	0	0	1	0	0	0	1	0	0	1	0	0	1	0	0	0	0	0	0	0	0	0
AC008735.1	10	13	0	61	67	19	24	37	0	17	99	0	54	16	35	41	24	0	0	24	10	0	26	17	47	36	0	0	46	39	46	12	33	14	33	5	18	0	0	36	42	32	10	0	71	65	16	24	4
AC008735.2	0	0	0	2	4	0	4	1	0	1	0	4	0	0	0	0	3	0	0	0	0	0	0	0	0	0	0	0	3	3	0	5	7	3	3	19	3	0	0	0	0	0	2	0	0	8	0	0	8
AC008735.3	0	0	0	0	0	0	0	0	0	0	0	8	0	0	0	0	2	0	1	0	0	0	0	0	0	0	0	0	0	0	0	0	0	4	0	0	0	0	0	0	0	0	2	0	30	0	0	0	1
AC008735.4	0	0	0	0	8	0	0	0	0	9	8	4	0	0	0	43	0	0	0	3	0	0	1	0	0	0	0	0	0	0	0	0	0	6	0	0	0	0	0	0	0	0	0	0	4	0	0	3	0
AC008735.5	0	0	0	0	0	0	0	3	0	0	0	0	0	0	0	0	0	0	0	4	0	0	0	0	0	0	0	0	0	0	0	0	0	0	0	0	0	0	0	0	0	0	0	0	0	0	0	0	0
AC008736.1	71	44	21	16	2	0	58	93	0	7	48	53	18	5	24	64	23	0	26	35	12	58	26	1	37	3	0	19	35	4	98	1	12	137	41	21	26	33	0	32	0	48	69	0	115	16	15	25	38
AC008736.2	0	0	0	0	0	0	0	0	0	0	0	0	0	0	0	0	0	0	0	0	0	0	0	0	0	0	0	0	0	8	0	0	0	0	0	0	0	0	0	0	58	0	1	0	0	0	0	0	0
AC008737.2	0	0	0	0	0	0	0	0	0	0	0	0	0	0	0	0	0	0	0	0	0	0	0	0	0	0	0	0	0	0	0	0	0	10	0	0	0	0	0	0	0	0	0	0	11	1	0	0	0
AC008737.3	0	0	0	0	0	0	0	0	0	0	0	0	0	0	0	0	0	0	0	0	0	0	0	0	0	0	0	2	0	0	0	0	0	1	0	0	0	0	0	0	0	0	0	0	0	0	0	0	0
AC008738.1	0	0	0	0	0	0	0	0	0	0	0	1	0	0	0	0	8	0	0	0	0	0	0	0	0	0	0	0	0	0	0	0	1	0	0	0	0	0	0	0	0	0	0	0	0	0	0	6	0
AC008738.2	0	0	0	2	0	14	0	0	0	0	0	0	0	0	0	0	10	0	0	1	0	0	0	0	0	0	1	0	0	0	77	0	0	0	0	0	0	0	0	4	0	0	0	0	0	0	0	2	8
AC008738.4	0	0	0	10	0	15	0	1	0	0	0	0	0	0	0	0	0	0	0	0	0	0	13	0	0	1	0	0	0	0	0	0	10	0	0	0	0	0	0	2	0	0	0	0	0	6	0	2	0
AC008738.6	0	0	0	0	0	0	0	0	0	0	0	0	0	0	0	0	0	0	0	0	0	0	0	0	0	0	0	0	0	0	0	0	0	0	0	0	0	0	0	0	0	0	0	0	0	0	0	0	0
AC008741.1	0	0	0	0	0	0	0	0	0	0	0	0	0	0	0	0	0	0	0	0	0	0	0	0	0	0	0	0	0	0	0	0	0	4	0	0	0	0	0	0	0	0	0	0	0	0	0	0	0
AC008742.1	0	0	0	0	0	0	0	2	0	0	0	0	0	0	0	0	0	0	0	0	0	0	0	0	0	0	0	0	0	0	0	0	0	0	0	0	0	0	0	0	0	0	0	0	0	0	0	0	0
AC008747.1	0	0	0	2	0	0	0	0	0	0	0	30	0	0	0	0	0	0	0	11	0	0	1	0	7	0	0	0	42	5	45	0	5	27	4	3	0	0	1	0	0	0	0	0	0	0	0	3	14
AC008750.2	0	0	0	0	0	0	0	0	0	0	0	0	0	0	0	0	0	0	13	0	0	0	3	0	0	0	0	0	0	0	0	0	0	2	0	0	10	8	0	20	0	0	0	0	0	0	0	0	0
AC008750.5	80	71	18	171	12	69	75	39	40	59	105	40	65	159	68	89	63	2	1	100	28	26	79	0	44	62	0	94	33	60	16	55	34	68	133	48	264	9	0	122	22	36	37	0	259	88	67	86	125
AC008750.7	0	0	0	0	0	0	0	0	0	0	0	3	0	0	0	0	0	0	0	0	0	0	0	0	0	0	0	0	0	0	0	0	0	0	0	0	0	0	0	1	0	0	0	0	0	0	0	0	0
AC008751.1	0	0	0	0	0	0	0	0	0	0	0	0	1	0	0	0	0	0	0	0	0	0	0	0	0	0	0	0	0	0	0	0	0	0	0	0	0	0	0	0	0	0	0	0	0	0	0	0	0
AC008751.2	0	0	0	0	0	0	0	0	0	0	0	0	0	0	0	0	0	0	11	0	0	0	0	0	0	0	0	0	0	0	0	0	0	0	0	0	0	0	0	0	0	0	0	0	0	0	0	0	0
AC008751.3	0	0	1	0	0	0	0	0	0	6	0	0	0	0	0	0	0	0	1	0	0	0	0	0	6	1	0	0	0	0	0	0	0	1	0	0	0	0	0	4	0	0	0	0	0	0	0	2	0
AC008752.1	0	0	0	0	0	0	0	0	0	0	0	0	0	0	0	0	0	0	0	0	0	0	0	0	0	0	0	0	0	0	0	0	0	0	0	0	0	0	0	0	0	0	0	0	0	13	0	0	0
AC008752.2	0	0	0	0	0	0	0	0	0	0	0	10	0	0	0	0	0	0	0	0	11	0	0	0	0	0	0	0	0	1	0	0	0	0	0	0	0	0	0	0	0	0	0	0	0	0	0	2	0
AC008752.3	0	0	0	0	0	0	0	0	0	0	0	0	0	0	0	0	0	0	0	0	0	0	0	0	0	0	0	0	0	4	0	0	2	0	0	0	1	0	0	0	3	0	0	0	6	0	0	1	0
AC008753.1	1	2	0	0	0	3	36	6	0	1	11	12	0	0	8	1	2	31	0	4	0	0	14	4	33	2	3	0	0	0	2	27	6	7	1	12	6	0	0	5	1	7	8	0	0	0	32	1	1
AC008758.2	0	0	0	0	0	0	0	0	0	0	0	0	0	0	18	0	0	0	0	0	0	0	0	0	0	0	0	0	0	0	0	0	0	1	0	0	0	0	0	2	0	0	0	0	0	0	0	0	0
AC008758.4	7	41	0	29	1	0	10	32	0	1	0	38	11	16	0	6	32	37	1	0	20	17	47	0	64	2	0	0	0	14	16	23	20	23	31	26	22	0	62	60	0	25	13	0	22	38	20	30	30
AC008759.2	0	0	0	0	0	0	0	0	0	0	0	0	0	0	0	0	0	0	0	0	0	0	0	0	0	1	0	0	0	0	0	0	0	0	0	10	0	0	0	0	0	0	0	0	0	0	0	2	0
AC008759.3	13	9	0	14	6	0	10	44	0	0	9	0	0	0	0	0	3	0	0	0	0	0	0	0	0	0	62	0	0	14	2	0	0	4	1	13	6	0	0	0	0	0	0	0	0	0	2	33	2
AC008760.1	0	0	0	0	0	0	0	0	0	0	0	0	0	0	0	0	0	0	0	3	0	0	0	0	0	0	0	0	0	0	0	0	0	0	0	0	0	0	0	0	0	0	0	0	0	0	0	0	0
AC008760.2	17	14	0	23	13	12	14	24	0	67	18	36	0	0	10	9	38	0	0	6	4	0	45	121	0	0	0	0	0	8	22	12	11	0	1	26	7	0	71	1	0	11	29	0	0	19	77	53	11
AC008761.2	0	0	0	0	0	0	0	0	0	0	0	0	0	0	0	0	0	0	0	0	0	0	0	0	0	0	0	0	0	0	0	0	0	0	0	0	0	0	0	0	0	0	0	0	0	0	0	0	0
AC008763.1	0	0	0	0	0	4	0	0	0	0	0	0	0	0	0	0	0	0	0	0	0	0	0	0	0	0	0	0	0	0	0	0	0	0	0	0	0	0	0	0	0	0	0	0	0	0	0	0	0
AC008763.2	11	0	0	0	0	0	4	0	0	13	0	0	0	0	0	0	0	0	0	0	31	17	0	0	0	0	0	0	0	0	0	0	0	9	0	0	0	0	0	2	0	0	0	0	0	5	1	0	5
AC008764.1	0	0	0	0	0	32	0	0	0	0	0	0	0	0	0	0	0	0	0	0	0	0	0	0	0	0	0	0	0	0	0	0	0	0	0	0	0	0	0	0	0	0	0	0	0	0	0	0	0
AC008764.10	252	129	133	164	263	211	184	198	40	78	267	67	173	299	218	168	199	391	39	189	27	167	305	7	118	135	287	101	103	137	111	191	111	350	137	220	159	75	48	169	190	152	135	234	264	155	131	184	161
AC008764.3	0	0	0	1	0	0	0	0	0	0	0	0	0	0	0	0	0	0	0	0	0	0	0	0	0	0	0	0	0	0	0	0	0	0	0	0	0	0	0	0	0	0	0	0	0	0	0	0	0
AC008764.4	0	1	0	0	0	0	0	0	0	0	0	0	0	0	0	0	0	0	0	0	0	0	0	0	0	0	0	0	0	0	0	0	0	0	0	0	0	0	0	0	0	0	0	0	0	0	0	0	2
AC008764.6	76	42	0	32	15	26	72	39	8	11	18	591	116	25	85	39	22	0	0	42	10	28	78	54	37	39	0	62	0	6	3	9	16	126	46	3	17	0	0	60	60	5	13	0	8	33	32	37	36
AC008764.7	175	90	20	107	118	62	177	195	47	165	205	69	144	96	136	159	95	0	33	97	18	101	153	29	127	68	0	190	111	128	24	121	87	220	130	104	93	71	216	153	78	102	202	0	154	258	186	140	101
AC008764.8	46	56	92	50	11	34	47	45	45	24	1	275	74	71	17	51	70	10	0	106	44	106	52	17	58	119	0	101	135	25	0	50	34	93	54	39	31	13	108	37	6	43	84	0	8	65	7	29	63
AC008764.9	0	0	0	0	0	0	0	0	0	0	0	0	0	0	0	0	0	0	0	0	0	0	0	0	0	0	0	0	0	0	0	0	0	0	0	0	0	0	0	0	0	0	0	0	0	0	0	0	0
AC008766.1	0	0	0	0	0	0	0	0	0	0	0	0	0	0	0	0	0	0	0	0	0	0	0	0	0	0	0	0	0	0	0	0	0	0	0	0	0	0	0	0	0	0	0	0	0	0	0	0	0
AC008770.2	0	0	0	0	0	0	0	0	0	0	0	1	0	0	0	0	0	0	0	0	0	0	0	0	0	0	0	0	0	0	0	0	0	0	0	0	0	0	0	0	0	0	0	0	0	0	0	0	0
AC008770.3	42	43	0	17	7	15	12	25	0	0	10	7	54	26	31	1	7	142	34	27	14	8	17	0	18	85	0	0	8	54	1	6	36	49	25	12	38	0	142	5	0	8	15	0	58	9	51	52	32
AC008771.1	189	256	12	120	11	45	22	31	9	189	66	120	65	114	36	33	242	2	113	88	112	13	70	60	69	29	49	105	39	105	56	68	179	167	87	31	31	36	0	82	29	71	117	0	78	53	60	60	64
AC008780.1	0	0	6	0	0	0	0	5	0	0	0	12	0	0	0	0	0	0	0	0	0	0	0	0	22	0	0	0	0	0	0	0	0	0	0	0	0	0	0	106	0	0	0	0	0	0	0	0	0
AC008780.2	0	0	0	0	0	0	0	0	0	0	0	0	0	0	0	0	0	0	0	0	0	0	0	0	0	0	0	0	0	0	0	0	0	0	0	0	0	0	0	0	0	0	0	0	0	0	0	0	0
AC008781.1	0	1	0	0	0	0	0	0	0	0	0	0	0	0	0	0	0	0	0	0	0	0	0	0	0	0	0	0	0	0	0	0	4	6	1	0	0	0	0	0	0	0	0	0	0	0	0	0	0
AC008781.2	0	0	0	0	0	0	0	0	0	0	0	0	0	0	0	0	0	0	0	0	0	0	0	0	0	0	0	0	0	0	0	0	0	0	0	0	0	0	0	0	0	0	0	0	0	0	0	0	0
AC008781.3	0	0	0	0	0	0	0	0	0	0	0	2	0	0	0	0	7	0	0	0	0	0	7	0	3	0	0	0	0	0	0	0	9	0	0	0	3	0	0	0	0	0	6	0	0	0	0	0	0
AC008798.2	0	0	0	0	0	0	0	8	20	0	0	3	13	4	0	0	0	0	0	4	0	0	0	0	6	17	0	0	0	0	0	0	13	9	6	0	0	0	0	0	0	0	0	0	0	0	0	0	5
AC008798.3	0	0	0	0	0	0	0	0	0	0	0	0	0	0	0	0	0	0	0	0	0	0	0	0	0	0	0	0	0	0	0	0	0	0	0	0	0	0	0	0	0	0	0	0	0	0	0	0	0
AC008799.1	0	0	0	0	0	0	0	0	0	3	0	1	0	0	0	0	0	0	0	0	0	0	0	0	0	0	0	0	0	0	0	0	0	0	0	0	0	16	0	0	0	0	0	0	0	0	0	0	0
AC008802.1	3	26	1	0	1	0	0	14	0	0	0	6	2	0	1	0	1	0	0	0	0	0	0	0	30	0	0	22	11	6	1	1	0	15	2	0	0	0	0	2	14	2	2	0	28	1	12	2	3
AC008805.2	0	6	0	3	0	0	0	5	26	0	0	0	0	0	0	0	0	0	0	0	0	1	5	0	2	0	0	0	0	8	0	0	0	12	0	0	0	0	0	1	0	0	0	0	0	0	0	0	10
AC008806.1	0	0	0	0	0	0	0	0	0	0	0	0	0	0	0	0	0	0	0	0	0	0	0	0	0	0	0	0	0	0	0	0	0	0	0	0	0	0	0	0	0	0	0	0	0	0	0	0	0
AC008808.1	0	0	0	0	0	0	0	0	0	0	0	0	0	0	0	0	0	0	0	0	0	0	0	0	0	0	0	0	0	0	0	0	0	0	0	0	0	0	0	0	0	0	0	0	0	0	0	0	0
AC008810.1	0	5	0	0	0	0	0	14	0	0	0	0	0	0	0	0	0	0	0	0	0	0	0	0	0	0	0	0	0	0	0	0	0	0	0	0	0	0	0	0	0	0	5	0	0	0	0	0	0
AC008813.1	1	9	1	8	2	21	11	13	22	9	12	4	0	1	7	1	16	0	12	22	1	1	8	0	19	39	0	0	60	10	8	24	4	19	25	18	9	0	0	10	5	26	14	3	12	10	1	4	16
AC008825.1	0	0	0	0	0	0	0	0	0	0	0	0	0	0	0	0	0	0	0	0	0	0	0	0	0	0	0	0	0	0	0	0	0	0	0	0	0	0	0	0	0	0	0	0	0	0	0	0	0
AC008834.1	0	0	0	1	0	0	0	0	0	0	0	0	0	0	0	0	0	0	0	0	1	0	0	0	0	0	0	0	0	0	0	0	0	0	0	0	0	0	0	0	0	0	0	0	0	0	0	0	0
AC008840.1	0	0	0	0	0	0	0	11	0	0	0	1	0	0	0	0	0	0	0	0	0	0	0	0	1	0	0	0	0	0	0	0	0	5	4	0	6	0	0	0	0	0	4	0	0	5	18	1	0
AC008850.1	24	66	140	54	21	0	16	53	17	42	0	39	138	31	25	67	50	3	30	173	76	4	51	3	121	508	57	129	55	20	15	38	35	23	26	55	61	76	2	74	174	46	72	1	64	40	21	23	20
AC008868.1	0	2	2	0	0	0	0	1	2	1	1	0	3	4	0	2	0	1	1	0	1	3	3	2	1	2	0	1	0	0	0	1	0	2	0	2	2	0	5	1	1	0	0	4	1	0	0	0	0
AC008870.2	95	77	0	79	67	71	158	131	78	123	72	135	77	67	52	67	63	0	132	128	108	0	131	1	65	120	0	41	0	47	0	99	58	75	62	53	38	15	0	80	54	115	83	102	134	128	49	83	89
AC008870.3	0	0	0	0	0	0	0	0	0	0	0	0	0	0	0	0	0	0	0	14	0	0	0	0	0	0	0	0	0	0	0	0	0	0	0	0	0	0	0	0	0	0	0	0	4	0	0	0	0
AC008870.4	0	0	0	0	0	0	0	0	0	0	0	0	0	0	0	0	0	0	0	0	10	0	0	0	2	0	0	0	0	0	0	0	0	3	0	0	0	0	0	0	0	0	0	0	0	0	0	0	0
AC008871.1	0	0	0	0	0	0	0	0	0	0	0	0	0	0	0	0	0	0	0	0	0	0	0	0	0	0	0	0	0	0	0	0	0	0	0	0	0	0	0	0	0	0	0	0	0	0	0	0	0
AC008873.1	0	2	0	0	0	0	0	0	0	0	0	0	0	0	0	0	0	0	0	0	0	0	0	0	0	0	0	0	0	0	0	0	0	0	0	0	1	0	0	0	0	0	0	0	10	0	0	0	0
AC008875.1	13	0	22	0	0	3	32	25	0	0	0	62	45	0	38	13	16	0	0	20	0	60	38	0	17	0	0	0	0	11	0	12	5	53	17	32	8	0	0	9	0	0	3	0	5	17	2	5	12
AC008875.2	0	4	0	0	0	7	7	13	0	0	0	8	0	16	2	0	6	0	0	0	0	5	19	0	0	0	0	0	0	5	0	2	1	37	0	0	0	0	0	2	0	0	4	0	0	0	0	2	0
AC008875.3	194	188	116	146	116	132	229	501	110	69	210	41	159	193	482	110	201	6	0	130	162	96	602	70	139	311	37	80	162	129	121	207	82	655	102	622	134	0	231	107	195	136	154	103	195	22	147	101	269
AC008877.1	0	0	0	0	0	0	0	0	0	0	0	0	0	0	0	0	0	0	0	0	0	0	0	0	0	0	0	0	0	0	0	0	0	0	0	0	0	0	0	0	0	0	0	0	0	0	0	0	0
AC008878.1	0	0	0	0	0	0	4	0	0	0	0	0	0	0	0	0	0	0	0	4	0	0	1	0	0	0	0	0	0	0	0	0	0	1	0	0	1	0	0	3	0	0	5	0	0	0	0	2	0
AC008878.2	0	0	0	0	0	0	0	1	0	0	0	0	0	0	0	0	0	0	0	0	0	0	0	0	0	0	0	0	0	0	0	0	0	0	0	0	0	0	0	0	0	0	0	0	0	0	0	1	0
AC008878.4	0	0	0	0	0	0	0	0	0	0	0	0	0	0	0	0	0	0	0	0	0	0	0	0	0	0	0	0	0	0	0	0	0	0	0	0	0	0	0	0	0	0	0	0	0	0	0	0	0
AC008883.3	210	100	53	79	14	24	41	162	12	60	7	131	166	28	54	76	117	196	28	386	131	0	72	54	69	90	0	36	0	142	366	50	214	197	118	25	28	6	0	58	159	37	164	0	25	29	10	26	39
AC008885.1	0	0	0	0	0	0	0	0	0	0	0	0	0	0	0	0	0	0	0	0	0	0	0	0	2	0	0	0	0	0	0	0	0	0	0	0	0	0	0	0	0	0	0	0	0	0	0	0	0
AC008885.2	0	0	0	4	0	0	0	0	29	0	0	0	0	0	0	0	0	0	0	5	0	0	0	0	17	0	0	0	0	0	0	0	0	0	3	0	0	0	0	2	0	0	0	0	0	0	0	0	2
AC008892.1	0	0	0	0	0	0	0	0	0	0	0	0	0	0	0	0	0	0	0	8	0	0	0	0	0	0	0	0	0	0	0	5	0	0	0	0	0	0	0	2	0	0	0	0	0	0	0	0	0
AC008894.1	0	0	0	0	0	0	0	0	0	0	0	0	0	0	0	0	0	0	0	0	0	0	0	0	0	0	0	0	0	0	0	0	0	0	0	0	0	0	0	0	0	0	0	0	0	0	0	0	0
AC008894.2	10	0	0	0	0	0	0	0	0	0	0	0	0	0	0	0	0	0	0	3	0	0	0	0	0	23	0	0	0	0	0	0	0	4	0	0	0	0	0	0	0	17	4	0	0	0	0	0	0
AC008894.3	4	0	0	0	0	63	14	10	0	0	0	45	0	2	1	0	7	0	0	14	0	4	2	0	13	0	0	0	18	1	0	0	4	40	2	0	4	0	1	0	0	0	12	0	2	6	0	0	24
AC008895.1	153	93	72	138	14	146	161	96	72	87	232	76	136	207	202	141	142	51	26	140	94	65	258	0	190	135	0	36	49	113	47	121	63	94	103	98	136	39	1	227	95	97	106	0	188	94	119	155	138
AC008897.1	0	0	0	0	0	0	0	5	0	1	0	0	0	0	0	0	0	0	0	18	0	0	0	0	10	0	1	0	0	0	0	0	10	3	0	0	0	0	0	1	0	12	5	0	0	3	0	0	0
AC008897.2	3	2	0	6	37	19	6	0	0	0	6	0	0	0	12	13	9	0	0	15	14	0	22	0	0	18	1	0	12	32	0	71	68	40	42	0	0	0	0	2	0	0	11	0	0	10	13	1	4
AC008897.3	67	14	32	11	0	4	31	61	0	0	20	18	125	39	24	2	9	0	0	76	77	28	72	0	12	113	97	0	0	172	53	60	48	114	119	32	59	14	0	15	72	34	91	0	0	69	2	12	141
AC008906.1	7	41	6	8	19	0	22	38	0	14	0	9	11	0	1	0	11	0	0	7	0	0	0	0	1	40	0	29	0	11	0	4	6	16	10	0	1	0	0	1	10	12	0	91	6	30	15	18	0
AC008906.2	0	0	0	0	0	0	0	2	0	0	0	0	0	0	0	0	0	0	0	0	0	0	0	0	0	0	0	0	0	1	0	0	0	3	0	0	0	0	0	3	0	21	0	0	0	0	0	0	0
AC008915.1	36	22	23	24	0	0	0	9	23	15	28	0	45	0	6	57	6	1	0	3	36	0	20	7	36	17	0	0	0	18	0	6	32	11	11	18	21	0	0	17	0	0	6	280	30	20	4	13	37
AC008915.2	13	43	0	10	7	62	78	29	0	0	30	11	43	0	46	45	8	5	19	25	2	0	43	0	35	18	37	45	37	36	66	29	27	22	50	44	20	0	50	13	39	49	43	0	42	1	21	26	25
AC008937.3	13	12	0	0	1	0	0	0	0	0	0	7	0	0	0	0	1	0	0	0	20	0	0	0	0	0	39	0	0	0	0	0	1	18	6	0	0	8	0	0	0	0	0	0	2	0	1	0	0
AC008938.1	0	0	0	0	0	0	0	4	0	0	0	1	0	0	0	0	0	0	0	0	0	0	1	0	0	0	0	0	0	0	0	0	1	0	0	0	0	0	0	0	0	0	0	0	0	1	0	0	0
AC008945.1	0	0	0	0	0	0	0	0	0	0	0	0	0	0	0	0	11	0	0	0	0	0	0	0	0	0	0	0	0	0	0	0	0	0	0	0	0	0	0	6	0	0	0	0	0	0	0	0	0
AC008946.1	61	57	0	12	15	10	17	12	0	13	16	138	0	0	29	32	26	0	0	41	45	164	2	0	55	0	53	43	66	17	0	2	15	127	3	11	8	17	186	21	20	18	30	0	40	6	6	12	23
AC008953.1	0	27	2	2	3	44	41	20	0	37	0	18	0	1	24	0	2	1	3	9	21	8	8	1	3	25	3	2	2	19	74	5	2	6	5	15	0	1	1	17	2	24	10	1	3	0	23	8	11
AC008957.1	0	1	0	15	0	0	1	2	0	14	0	0	0	0	0	0	0	0	0	1	0	0	0	0	0	0	0	0	0	0	0	6	0	0	5	0	0	0	0	1	0	0	1	0	0	12	6	7	0
AC008957.2	0	0	0	0	0	0	0	0	0	0	2	0	0	0	0	0	0	0	0	0	0	0	0	0	0	0	0	0	0	0	0	0	0	0	0	0	0	0	0	0	0	1	0	0	0	1	0	0	0
AC008957.3	168	139	60	110	94	176	63	110	27	87	171	22	50	52	46	116	55	153	98	3	21	112	3	55	59	43	256	40	36	43	150	39	41	40	37	203	32	209	0	311	174	165	63	401	20	102	150	120	49
AC008964.1	0	3	0	0	10	0	0	0	0	0	0	3	0	0	8	0	9	0	0	8	0	0	0	0	0	25	0	0	0	0	0	0	0	0	0	0	0	0	0	0	0	0	0	0	0	8	11	8	8
AC008966.1	95	82	0	27	29	23	47	38	0	51	21	158	48	41	56	66	68	209	72	144	135	8	54	157	63	45	51	141	189	116	56	78	140	96	87	119	20	70	62	29	0	0	52	0	95	22	29	71	63
AC008966.2	3	20	0	17	4	0	6	36	0	29	38	8	31	2	9	16	6	81	0	13	20	12	5	115	6	2	0	234	30	10	3	55	21	63	8	81	7	40	0	19	21	0	13	0	7	0	35	21	21
AC008966.3	0	0	0	0	0	0	0	0	0	0	11	0	0	0	0	0	0	0	0	0	0	0	0	0	0	0	0	0	0	0	0	0	0	0	0	0	0	0	0	0	0	0	0	0	0	0	0	0	0
AC008967.1	0	0	0	0	0	0	0	0	0	0	0	0	0	0	0	0	0	0	0	0	0	0	0	0	0	0	0	0	0	0	0	0	0	0	0	0	0	0	0	0	0	0	0	0	0	0	0	3	0
AC008969.1	139	217	73	234	56	210	253	139	6	112	14	226	28	87	171	173	114	181	18	240	45	157	34	1	198	68	38	81	132	146	33	36	106	205	112	90	97	100	321	217	100	60	158	256	191	101	112	160	202
AC008969.2	0	0	0	0	0	0	0	0	0	0	0	0	0	0	0	0	0	0	0	0	0	0	0	0	0	0	0	0	0	0	0	0	0	0	8	0	0	0	0	0	0	0	0	0	0	0	0	0	0
AC008972.1	0	0	0	2	0	0	10	7	0	0	0	0	18	4	7	0	5	0	50	33	0	0	0	0	11	0	43	0	0	2	0	0	5	7	11	0	9	0	0	6	0	0	9	106	0	0	0	4	0
AC008972.2	14	2	0	0	8	17	0	2	0	0	0	0	0	8	1	5	11	0	0	0	0	0	2	0	0	0	27	0	0	5	0	0	20	4	8	0	3	0	0	7	0	0	10	35	8	0	13	4	0
AC008982.2	0	0	0	0	0	0	0	0	0	0	0	0	0	0	0	0	0	0	0	0	0	0	0	0	1	1	0	0	0	0	0	0	0	0	0	0	0	0	0	0	0	0	0	0	0	0	0	0	0
AC008982.4	0	0	0	0	0	0	0	0	0	0	0	0	1	0	0	0	0	0	0	0	0	0	0	0	0	0	0	0	0	0	0	0	0	0	0	0	0	0	0	0	0	0	0	0	0	0	0	0	0
AC008985.1	0	0	0	0	0	0	0	0	0	0	0	0	0	0	0	1	0	0	0	0	0	0	0	0	0	0	0	0	0	0	0	0	0	0	0	0	0	0	0	0	0	0	0	0	0	0	0	0	0
AC008993.1	0	0	0	0	0	0	0	0	0	0	0	0	0	0	0	0	0	0	0	0	0	0	0	0	0	0	0	0	0	0	0	0	0	0	0	0	0	0	0	0	0	0	0	0	0	0	0	0	0
AC009005.1	22	11	0	0	0	0	0	10	0	0	0	5	0	45	1	0	9	99	0	6	0	34	8	0	28	9	0	0	0	2	0	19	18	100	0	12	0	0	0	30	0	0	12	0	0	0	1	5	15
AC009014.1	0	0	0	0	0	0	0	0	0	0	0	0	0	0	0	0	0	0	0	0	0	0	0	0	0	0	0	0	0	0	0	0	0	6	0	0	0	0	0	0	0	0	0	0	0	0	0	0	0
AC009022.1	37	21	0	11	2	24	30	27	2	44	23	68	8	16	29	10	26	5	23	18	69	17	11	1	11	43	0	9	20	5	12	15	14	21	41	46	15	1	162	39	6	21	22	0	25	52	40	22	18
AC009022.2	0	0	0	0	0	0	0	0	0	0	0	0	0	0	0	0	0	0	0	0	0	0	0	0	0	0	0	0	0	0	0	0	0	0	0	0	0	0	0	0	0	0	0	0	0	0	0	0	0
AC009027.1	0	0	0	0	0	0	0	0	0	0	0	0	0	0	0	0	0	0	0	0	0	0	0	0	0	0	0	0	0	0	0	0	0	0	0	0	0	0	0	0	0	0	0	0	0	0	0	0	0
AC009032.1	0	3	0	0	0	0	0	0	0	0	0	9	0	0	0	0	0	0	0	3	0	17	7	0	0	7	0	0	0	1	0	0	1	2	1	0	0	0	0	0	25	41	0	0	4	15	0	0	1
AC009035.1	0	0	0	1	0	0	2	1	0	0	0	0	0	1	1	0	0	0	0	1	0	0	7	0	1	32	0	0	1	0	0	0	1	0	0	0	0	0	0	1	0	0	0	0	0	1	1	4	0
AC009041.1	0	0	0	0	0	0	0	0	0	0	0	0	0	0	0	0	0	0	0	0	0	0	0	0	0	0	0	0	0	0	0	0	0	0	0	0	0	0	0	0	0	0	0	0	0	0	0	0	0
AC009041.2	1	5	4	15	0	12	2	45	0	95	0	0	0	0	2	10	0	0	0	51	0	467	5	0	185	0	0	279	0	0	1	13	16	7	35	13	0	0	54	254	310	119	17	0	1984	285	29	14	3
AC009041.4	0	4	0	0	0	0	0	21	0	0	0	8	0	0	6	0	0	0	0	2	0	0	0	0	18	0	0	25	0	9	1	15	5	14	9	0	10	0	0	12	0	18	7	0	0	0	0	0	0
AC009044.1	0	0	0	0	0	0	6	0	0	14	0	1	0	0	0	19	0	0	0	1	0	0	5	0	0	13	0	0	0	1	0	0	0	0	0	0	7	0	0	0	0	0	0	0	0	0	0	0	0
AC009053.1	26	23	0	2	0	0	5	5	0	0	13	3	0	0	3	1	9	0	1	6	5	17	27	0	3	5	0	0	16	3	4	0	4	2	18	0	0	0	0	2	0	4	2	0	0	17	4	3	0
AC009053.2	0	0	0	0	0	0	0	0	0	0	0	3	0	0	0	0	0	0	0	0	0	0	1	0	0	0	0	0	0	0	0	9	2	9	0	0	0	0	0	0	5	0	0	0	0	0	0	0	0
AC009053.3	0	0	0	0	0	0	0	0	0	0	0	0	0	0	0	0	0	0	0	0	0	0	0	0	0	0	0	0	0	0	0	0	0	0	0	0	0	0	0	0	0	0	0	0	0	0	0	0	0
AC009054.1	22	17	0	29	29	5	33	12	42	17	67	1	18	54	49	0	30	0	40	39	47	25	58	0	17	0	0	0	0	9	0	34	28	0	20	10	21	0	114	15	0	12	5	0	24	30	18	10	34
AC009054.2	8	10	14	1	2	21	34	5	0	22	0	4	27	0	3	0	2	0	35	1	12	44	27	0	20	11	120	11	0	8	7	26	6	15	20	0	9	19	0	11	14	16	37	22	42	20	0	2	15
AC009055.2	0	2	0	0	0	0	0	0	0	0	0	0	0	0	0	0	0	0	0	0	0	0	0	0	0	0	0	0	0	0	0	0	0	0	0	0	0	0	0	0	0	0	0	0	0	0	0	0	0
AC009060.1	0	0	0	0	4	0	0	0	0	0	0	0	0	0	1	0	0	0	0	0	0	0	0	0	0	0	0	0	0	0	0	0	0	0	0	0	0	0	0	0	0	0	0	0	0	0	0	0	0
AC009061.2	93	159	13	284	36	69	207	211	79	110	64	245	145	53	87	203	138	137	170	193	50	72	467	2	148	93	49	200	50	115	1	96	111	128	170	54	96	19	70	110	27	30	47	0	370	160	152	206	199
AC009063.2	0	6	0	1	5	20	0	0	0	0	0	30	0	0	0	0	0	0	0	0	0	0	0	1	48	0	0	0	2	1	0	0	4	0	0	0	2	0	0	1	14	0	0	1	0	2	0	0	0
AC009063.3	0	0	0	0	0	0	0	0	0	0	0	0	0	0	0	0	0	0	0	0	0	0	6	0	0	0	0	0	0	0	0	0	0	0	0	0	0	0	0	0	0	0	0	0	0	0	0	0	0
AC009065.1	4	6	17	0	0	7	12	0	1	0	0	39	0	0	0	0	0	0	0	46	0	0	2	0	0	6	0	0	0	4	0	0	0	10	0	0	0	7	0	4	0	0	0	0	14	14	7	8	0
AC009065.2	3	1	0	0	0	0	0	0	0	28	0	0	0	0	0	0	0	0	0	21	0	0	0	0	0	0	0	10	0	0	0	0	0	2	2	0	0	0	0	1	12	0	0	0	0	2	0	0	0
AC009065.3	0	2	0	0	0	0	0	0	0	0	0	0	0	0	0	0	0	0	0	0	0	0	0	0	0	0	0	0	0	0	0	0	0	0	4	0	0	0	0	0	0	0	0	0	0	0	2	0	0
AC009065.4	42	67	0	19	11	34	19	61	0	44	60	86	0	96	62	66	24	0	13	35	0	3	89	0	56	0	102	34	18	23	3	71	51	23	52	17	14	0	0	42	29	0	38	0	100	21	38	30	55
AC009065.5	0	0	0	0	0	0	0	0	0	0	0	0	0	0	0	0	0	0	0	0	0	0	0	0	0	0	0	0	0	0	0	0	0	0	0	0	0	0	0	0	0	0	0	0	0	0	0	0	0
AC009065.7	0	0	0	0	0	0	0	0	0	0	0	0	0	0	0	0	0	0	0	8	0	0	0	0	0	0	0	0	0	0	0	0	0	0	0	0	0	0	0	0	0	0	0	0	0	10	0	0	0
AC009065.8	21	6	0	0	4	1	18	3	0	0	0	18	0	0	4	6	14	0	0	53	0	6	8	0	19	34	0	0	0	2	0	3	5	21	3	0	0	0	0	12	0	11	2	0	0	33	5	2	9
AC009075.1	0	0	0	5	0	17	14	1	0	0	48	0	0	0	0	0	0	0	0	2	0	0	6	0	6	0	0	0	0	0	0	0	0	0	3	0	0	0	0	7	0	0	0	0	1	3	0	0	0
AC009075.2	0	0	0	0	0	0	0	0	0	0	0	0	0	0	0	0	0	0	0	0	0	0	0	0	0	0	0	0	0	0	0	0	0	0	0	0	0	0	0	0	0	0	0	0	0	0	0	0	0
AC009078.1	0	0	0	0	0	0	0	0	0	0	0	0	0	0	0	0	0	0	0	0	0	0	0	0	0	0	0	0	0	0	0	0	0	0	0	0	0	0	0	0	0	0	0	0	0	0	0	0	0
AC009078.3	0	0	0	0	0	0	0	0	1	0	0	0	0	0	0	0	0	0	0	0	0	0	0	0	0	0	0	0	0	0	0	0	0	0	0	0	0	0	0	1	0	0	0	0	0	0	14	0	0
AC009081.2	0	0	0	0	0	0	0	0	0	0	0	0	0	0	0	0	0	0	0	0	0	0	0	0	0	0	0	0	0	0	0	0	0	0	0	0	0	0	0	0	0	0	0	0	0	0	0	0	0
AC009084.2	12	1	0	4	1	1	1	2	1	0	1	4	0	21	0	1	10	1	0	10	0	2	13	0	3	10	0	0	0	2	0	1	7	2	1	7	16	0	0	2	3	0	6	0	17	13	9	2	7
AC009086.1	0	0	0	0	0	0	0	0	0	0	0	0	0	0	0	0	0	1	0	0	0	0	0	0	0	0	0	0	0	0	0	0	0	0	0	0	0	0	0	0	0	0	0	0	0	0	0	0	0
AC009086.2	0	0	0	0	0	0	0	0	14	0	0	0	0	0	0	0	0	0	0	0	0	0	0	0	0	0	0	0	0	0	0	0	5	0	0	0	0	0	0	0	0	0	0	0	0	0	0	0	0
AC009088.1	4	0	13	1	6	1	4	1	21	0	0	13	4	0	0	0	18	0	0	3	1	0	2	0	7	0	0	22	0	1	0	9	0	11	0	18	4	0	0	10	5	0	0	0	3	11	27	5	6
AC009088.2	0	10	0	0	0	0	0	0	0	0	0	0	0	0	0	0	0	0	0	0	0	0	0	0	0	0	0	0	0	0	0	0	0	0	0	0	0	0	0	0	0	0	0	0	0	0	0	0	0
AC009088.3	0	0	0	0	0	0	5	0	0	0	0	0	0	0	0	0	0	0	0	0	0	0	0	0	0	0	0	0	0	0	0	0	0	0	0	0	0	0	0	0	0	0	0	0	0	0	0	0	0
AC009088.4	31	52	28	23	66	111	107	25	14	9	15	22	8	54	6	42	19	0	29	7	65	21	17	107	19	148	56	39	105	35	22	45	5	41	66	21	18	24	114	20	36	127	85	67	0	8	2	12	47
AC009090.1	182	38	18	38	5	21	58	52	24	25	71	28	83	28	67	86	100	0	54	72	40	23	23	20	60	90	0	0	28	54	0	52	80	45	90	44	15	0	76	152	29	82	54	0	46	62	91	51	143
AC009090.3	4	0	0	0	0	0	0	0	0	19	0	0	0	0	0	0	0	0	0	3	0	0	0	0	0	0	0	38	0	0	0	7	0	5	0	0	0	0	0	0	0	0	0	0	0	2	0	0	0
AC009090.4	0	0	0	0	0	0	0	0	9	0	0	0	0	0	0	0	0	0	0	0	0	0	3	0	0	0	0	0	0	0	0	0	0	0	0	0	0	0	0	24	0	0	0	0	0	0	0	1	0
AC009090.5	11	0	12	31	0	1	17	8	0	0	5	0	0	0	0	52	11	0	0	11	0	0	5	0	13	0	0	0	7	10	0	10	0	0	14	6	6	0	0	17	0	1	0	0	0	7	10	6	10
AC009090.6	0	0	0	0	0	0	0	0	0	0	0	0	0	0	0	0	0	0	0	0	0	0	0	0	0	0	0	0	0	0	0	0	0	0	1	0	0	0	0	1	0	0	0	0	0	0	0	0	0
AC009093.1	0	5	0	0	0	0	2	1	0	0	0	0	0	0	0	0	0	0	0	0	0	0	0	0	0	0	0	0	0	0	0	0	0	0	8	0	0	0	0	22	0	0	0	0	0	0	0	0	4
AC009093.10	0	0	0	0	0	0	0	0	0	0	0	0	0	0	0	0	0	0	0	0	0	0	0	0	0	0	0	0	0	0	0	0	0	0	0	0	0	0	0	0	0	0	0	0	0	0	0	0	0
AC009093.2	14	10	26	0	0	0	23	18	0	0	10	0	0	0	0	5	17	0	0	8	0	10	9	0	31	0	0	0	0	1	0	0	7	1	1	8	10	0	0	0	0	0	6	0	13	3	12	6	11
AC009093.3	1	0	0	0	0	0	0	0	0	7	1	0	0	0	0	0	0	0	0	0	1	0	0	0	0	0	0	0	1	0	0	0	0	0	5	0	0	0	0	0	0	0	0	0	0	0	0	0	0
AC009093.4	1	0	0	0	0	0	0	0	0	0	0	0	0	0	0	0	0	0	0	0	0	0	0	0	0	0	0	0	0	0	0	0	0	0	0	0	0	0	0	4	0	0	0	0	0	0	0	0	0
AC009093.5	0	0	0	0	0	0	2	0	0	0	0	0	0	0	0	0	0	0	0	0	0	0	0	0	0	0	0	34	0	0	0	0	2	0	0	0	0	0	0	0	0	0	0	0	0	0	0	0	0
AC009093.6	53	15	68	19	0	47	47	40	0	23	0	249	27	0	9	53	65	0	50	16	29	0	29	15	49	0	4	49	0	11	0	25	23	84	43	3	17	0	70	41	1	15	96	0	44	57	0	4	91
AC009093.7	8	0	0	0	0	0	0	0	0	7	0	0	0	0	0	0	0	0	0	1	0	0	7	0	5	0	0	0	0	3	0	0	0	6	6	0	0	0	0	1	0	0	4	0	0	14	0	0	0
AC009093.8	8	0	0	18	19	0	0	10	0	0	0	1	0	41	0	0	21	0	0	6	0	23	13	0	21	0	0	0	0	4	0	29	23	25	12	0	36	0	24	6	0	3	13	0	44	0	21	6	0
AC009094.1	8	18	3	0	12	22	7	5	0	2	2	3	0	0	3	16	1	0	0	1	1	12	4	1	5	6	0	0	2	2	1	6	6	5	8	5	0	1	7	5	1	3	4	0	0	1	0	1	4
AC009095.1	0	0	0	0	0	0	0	0	0	0	0	0	0	0	0	0	0	0	0	0	0	0	0	0	0	0	0	0	0	0	0	0	0	0	0	0	0	0	0	0	0	0	0	0	0	0	0	0	0
AC009097.1	0	0	0	0	0	0	0	0	0	0	0	0	0	0	0	0	0	0	0	0	0	0	0	0	0	0	0	0	0	0	0	0	0	0	0	0	0	0	0	0	0	0	0	0	0	0	0	0	0
AC009097.2	6	0	0	0	0	0	4	0	0	20	0	0	0	0	0	0	18	0	0	0	0	0	0	0	0	0	0	0	0	0	0	15	0	6	0	0	0	0	0	8	0	13	0	0	0	2	0	0	0
AC009097.3	1	0	0	0	1	1	10	21	11	0	2	0	0	0	0	1	1	0	1	1	11	0	7	0	3	0	0	0	0	0	0	0	4	9	1	0	0	0	1	0	0	3	0	0	0	1	1	1	0
AC009097.4	0	0	0	0	0	0	0	0	0	0	0	0	0	0	0	0	0	0	0	0	0	0	0	0	0	0	0	0	0	0	0	0	0	0	0	0	0	0	0	0	0	0	0	0	0	0	0	0	0
AC009102.1	38	0	0	0	0	1	0	0	0	0	0	0	0	0	0	0	0	0	13	0	0	0	0	0	0	27	0	0	0	0	20	0	9	0	0	0	2	0	0	6	0	0	25	0	0	28	0	0	0
AC009102.2	0	0	0	0	0	0	0	4	0	0	0	0	0	0	0	0	0	0	0	0	0	0	0	0	0	0	0	0	0	0	0	0	0	0	0	0	0	0	0	0	0	0	0	0	0	0	0	0	0
AC009102.3	7	0	0	0	0	0	0	0	0	0	0	0	0	0	0	0	0	0	0	0	0	0	0	0	0	0	0	0	0	0	0	0	0	0	0	0	0	0	0	0	0	0	0	0	0	0	0	0	0
AC009107.2	1	4	0	0	2	0	5	12	0	0	0	20	4	0	0	3	4	4	0	13	0	0	12	0	1	0	0	0	0	5	0	0	30	0	4	0	0	27	0	2	0	30	7	0	17	24	20	21	10
AC009108.1	0	0	0	0	0	0	1	0	1	0	0	0	0	0	0	0	0	0	0	1	0	0	0	0	0	0	0	0	0	1	0	1	1	6	0	1	1	0	0	0	0	0	1	0	0	0	0	1	0
AC009108.3	0	0	0	0	0	0	0	0	0	0	0	0	0	0	0	0	0	0	0	15	0	0	2	0	0	0	0	0	0	4	0	0	2	1	4	0	0	0	0	0	0	1	0	0	0	0	0	7	1
AC009108.4	0	0	0	0	0	0	0	0	0	0	0	0	0	0	0	0	0	0	0	0	0	0	0	0	0	0	0	0	0	0	0	0	0	0	0	0	0	0	0	0	0	0	0	0	0	0	0	0	0
AC009108.5	0	0	0	0	0	0	0	0	0	0	0	3	0	0	0	0	0	0	0	0	0	0	0	0	0	0	0	0	0	0	0	0	0	0	0	0	0	1	0	0	0	0	1	0	0	0	0	1	0
AC009110.1	0	0	0	0	0	0	0	0	0	0	0	0	0	0	0	0	0	0	0	0	0	52	0	0	0	0	0	0	0	0	0	0	0	0	0	0	0	0	0	0	0	0	0	0	0	0	0	0	0
AC009113.1	43	79	103	124	13	117	74	105	0	22	27	142	69	68	105	92	138	81	72	107	200	217	183	285	174	42	109	195	118	80	124	78	231	521	117	122	99	33	126	79	14	20	165	0	183	42	63	69	73
AC009117.1	0	0	0	0	0	0	0	0	0	0	0	0	0	0	0	0	0	0	0	0	0	0	0	0	0	0	0	0	0	0	0	0	0	0	0	0	0	0	0	0	0	0	0	0	0	0	1	0	0
AC009117.2	0	0	0	0	0	0	0	0	0	0	0	0	0	0	0	0	0	0	0	0	0	0	0	0	0	0	0	0	0	0	0	0	0	0	0	0	0	0	0	0	0	0	0	0	0	0	0	0	0
AC009118.1	0	0	0	0	4	0	2	2	0	0	15	0	0	0	0	0	0	0	0	0	0	0	0	0	0	0	0	0	0	0	0	0	0	0	0	0	3	0	0	4	0	0	0	0	0	0	0	0	0
AC009118.2	32	52	19	12	14	36	16	11	0	1	0	46	14	0	2	22	15	0	0	10	28	101	41	1	59	25	79	67	0	13	34	21	29	139	6	25	3	16	0	11	0	2	22	0	17	4	20	20	23
AC009118.3	144	131	34	222	42	19	142	120	38	139	91	65	182	71	130	188	168	154	35	42	45	91	154	0	104	43	116	184	100	139	34	114	142	193	123	147	88	0	238	42	32	7	96	199	215	34	133	112	143
AC009119.1	0	12	0	0	4	0	0	1	0	0	0	0	0	0	0	0	7	0	0	0	0	0	3	0	1	0	0	0	0	0	0	0	0	0	0	0	0	0	0	5	0	0	1	0	0	0	1	5	9
AC009119.2	0	0	0	0	0	0	0	0	0	0	0	0	0	0	0	0	0	0	0	0	0	0	0	0	0	0	0	0	0	0	0	0	0	0	0	0	0	0	0	0	0	0	0	0	0	0	0	0	0
AC009120.1	147	154	26	97	88	116	143	81	65	53	127	87	170	99	60	103	125	1	74	158	2	32	332	1	91	9	20	17	38	83	18	48	134	114	162	138	100	25	1	106	1	42	37	0	170	175	83	33	117
AC009120.2	405	429	96	421	135	302	420	340	417	231	356	389	595	215	296	288	304	232	188	434	131	147	701	54	310	258	149	270	92	171	181	278	261	531	240	357	375	156	342	320	276	143	258	427	445	395	181	138	394
AC009120.3	0	0	0	0	0	0	0	0	0	0	0	0	0	0	13	0	0	0	0	0	0	0	0	0	0	0	0	0	0	4	0	0	0	0	0	0	0	0	0	0	0	0	0	0	0	0	0	0	0
AC009120.4	0	0	0	0	0	0	0	0	0	0	0	0	0	0	0	0	0	0	0	0	0	0	0	0	0	0	0	0	0	0	0	0	0	0	0	0	0	0	0	0	0	0	0	0	0	0	0	0	0
AC009120.5	145	56	43	105	1	92	91	123	92	92	0	148	155	167	107	168	54	0	159	251	95	22	79	0	145	39	0	51	50	120	0	43	197	75	99	126	53	44	64	40	13	64	94	0	249	158	30	36	137
AC009121.2	0	0	0	0	1	13	6	10	0	0	0	5	0	0	0	0	0	0	0	0	0	0	2	0	2	4	0	0	0	0	0	0	2	29	0	0	0	0	0	0	0	0	16	0	0	0	0	0	0
AC009121.3	0	0	0	0	0	0	6	0	0	0	0	25	0	0	0	0	0	0	0	0	0	0	7	0	0	0	0	0	0	0	0	0	0	39	0	0	0	0	0	3	0	0	9	0	0	0	0	1	0
AC009123.1	8	1	0	0	0	0	1	1	0	0	0	0	0	0	1	0	0	0	0	5	0	0	0	0	1	0	0	0	0	0	0	0	5	0	0	0	0	0	0	1	0	0	1	0	0	0	1	0	0
AC009126.1	36	22	29	10	25	0	4	45	0	27	0	61	36	13	44	7	9	0	40	11	10	13	9	0	20	1	190	6	20	41	51	48	10	85	18	17	37	0	0	33	8	0	39	0	16	3	6	12	34
AC009127.1	0	0	0	0	0	0	10	0	0	0	0	0	0	0	0	0	0	0	0	0	0	0	0	0	0	0	0	0	0	2	0	0	0	0	0	0	0	0	0	0	0	0	0	0	0	5	0	0	0
AC009127.2	0	0	0	0	0	1	0	2	0	0	0	1	0	0	0	0	1	0	0	0	0	0	0	0	0	0	0	0	0	0	1	0	0	0	1	0	0	0	0	0	0	0	0	0	0	0	0	0	0
AC009133.1	224	158	347	332	172	217	389	555	275	703	263	1172	163	97	249	265	409	278	216	330	279	19	2560	3	845	20	47	189	546	160	53	404	134	393	314	217	158	57	146	271	30	100	355	1	1419	354	360	453	501
AC009133.2	0	0	0	0	0	0	0	0	0	0	0	7	0	0	0	0	0	0	0	0	0	0	0	0	0	0	0	0	0	0	0	0	5	0	0	0	0	0	0	0	0	0	0	0	0	0	0	0	0
AC009133.3	0	1	0	0	0	0	0	0	0	1	0	0	0	0	0	0	0	0	0	1	0	0	0	0	0	0	0	0	0	0	0	0	0	0	0	0	0	0	0	1	0	0	0	0	0	1	0	0	0
AC009133.4	13	13	60	14	0	2	21	9	0	10	0	91	0	0	1	2	0	0	0	3	0	0	101	0	3	0	0	21	0	8	27	11	0	33	23	19	1	0	0	6	5	0	17	0	25	6	10	14	17
AC009135.1	0	0	0	0	0	0	0	3	0	0	0	0	0	0	0	0	0	0	0	0	0	0	0	0	0	0	0	0	0	0	0	0	0	10	0	0	0	0	0	0	0	0	0	0	0	0	0	0	0
AC009135.2	4	1	0	0	0	306	652	304	0	0	0	144	94	0	0	0	0	0	39	203	138	78	0	0	0	75	0	0	0	175	74	0	0	380	0	0	29	0	1	90	0	0	0	0	0	7	1	12	380
AC009136.2	0	0	0	0	0	0	0	1	0	0	0	0	0	0	0	0	3	0	0	0	0	0	0	0	0	0	0	0	0	0	0	0	0	7	0	0	0	0	0	0	0	0	0	0	0	0	0	1	0
AC009137.2	5	6	0	0	1	0	0	0	0	0	0	0	8	0	0	0	0	0	0	0	0	2	0	0	0	0	48	0	0	5	0	0	0	2	0	0	0	0	0	0	3	0	0	0	0	0	0	3	0
AC009139.1	0	0	0	0	0	0	0	0	0	0	0	0	0	0	0	0	0	0	0	0	0	0	0	0	0	0	0	0	0	0	0	0	0	0	0	0	0	0	0	0	0	0	0	0	0	0	0	0	0
AC009139.2	0	0	0	0	0	0	0	0	0	0	0	0	0	0	0	0	0	0	0	0	0	0	0	0	0	0	0	0	0	0	0	0	0	0	0	0	0	0	0	0	0	0	0	0	0	0	0	0	0
AC009145.1	72	27	0	16	2	51	3	62	9	42	25	13	67	46	13	40	28	0	12	17	0	0	20	0	14	0	32	40	92	30	39	14	33	58	30	34	10	32	11	24	19	58	30	0	77	57	78	10	4
AC009145.2	0	0	0	0	0	0	0	0	0	0	0	0	0	0	0	0	0	0	0	0	0	0	0	0	0	0	0	0	0	0	0	0	0	0	0	0	0	0	0	0	0	0	0	0	0	0	0	0	1
AC009145.4	77	10	15	67	7	43	46	27	1	37	28	25	18	0	14	22	28	25	2	28	24	13	33	3	30	2	1	19	30	37	0	34	31	31	39	10	10	0	76	11	0	54	57	0	18	14	11	13	14
AC009148.1	11	26	0	16	0	29	8	16	1	0	0	157	9	1	23	0	13	0	42	46	0	43	19	23	30	3	0	40	0	19	0	0	10	24	31	3	1	0	0	39	12	14	4	0	32	30	7	7	9
AC009153.1	0	1	0	0	0	0	0	0	0	0	0	0	0	0	0	0	0	0	0	0	0	0	0	0	0	0	0	0	0	0	0	0	0	0	0	0	0	0	0	0	0	0	0	0	0	0	0	0	0
AC009154.1	0	0	0	0	0	0	0	0	0	0	0	0	0	0	0	0	0	0	0	0	0	0	0	0	0	0	0	0	0	0	0	0	0	0	0	0	1	0	0	0	0	0	0	0	0	0	0	0	0
AC009154.2	0	0	0	0	0	0	0	0	0	0	0	0	0	0	0	0	0	0	0	0	0	0	0	0	0	0	0	0	0	0	0	0	0	0	0	0	0	0	0	2	0	0	0	0	0	0	0	0	0
AC009158.1	0	0	0	0	0	0	0	0	0	0	0	0	0	0	0	0	0	0	0	0	0	0	0	0	0	0	0	0	0	0	0	0	0	0	0	0	0	0	0	0	0	0	0	0	0	0	0	0	0
AC009159.1	17	0	0	0	0	0	0	0	0	0	0	0	0	0	0	0	0	0	0	0	0	0	0	0	8	0	0	0	0	0	0	0	0	2	0	0	0	0	0	1	0	0	0	0	0	0	0	0	0
AC009159.2	13	0	0	0	0	0	0	0	0	0	38	5	0	0	4	0	0	0	0	6	43	0	0	0	0	0	0	0	0	0	0	0	0	0	0	0	9	0	0	2	0	0	5	0	4	0	0	0	0
AC009159.3	37	4	54	7	0	0	26	56	2	18	0	88	0	0	3	0	35	0	74	14	55	0	38	35	20	0	0	0	22	19	23	3	27	39	10	7	0	12	0	22	0	6	46	0	23	11	15	6	9
AC009159.4	7	2	0	60	13	11	15	33	12	1	0	0	38	32	26	55	2	0	121	48	0	0	6	15	7	0	0	11	0	4	0	22	19	4	34	28	15	1	0	5	0	32	13	0	9	0	1	8	10
AC009163.1	0	0	0	0	0	0	0	0	0	0	0	0	0	0	0	0	0	0	0	0	0	0	0	0	0	0	0	0	0	0	0	0	0	0	0	0	0	0	0	0	0	0	0	0	0	0	0	0	0
AC009163.2	29	7	0	3	0	0	2	12	0	0	0	4	0	10	0	35	0	0	0	0	0	8	8	0	4	11	0	0	0	3	0	0	4	0	4	0	0	30	0	6	0	15	0	0	13	8	6	0	0
AC009163.3	2	1	0	0	0	0	2	1	0	0	0	9	0	0	0	0	0	0	0	0	0	0	0	0	0	0	0	0	0	1	0	0	0	0	0	0	0	0	0	1	0	0	1	0	0	0	0	0	0
AC009163.4	1	13	34	10	8	0	3	15	0	0	40	5	29	0	1	11	9	0	0	6	20	1	31	0	15	0	0	0	0	2	0	5	21	10	29	6	0	0	0	4	0	24	6	0	0	5	19	6	16
AC009163.5	0	0	0	0	0	0	0	4	0	0	0	0	0	0	0	0	0	0	0	0	0	0	0	0	0	0	0	0	0	0	0	1	0	0	0	0	3	0	0	0	0	0	0	0	0	0	0	0	0
AC009163.6	0	0	0	0	0	0	0	0	0	0	0	0	0	0	3	0	0	0	0	0	0	0	0	0	0	0	0	10	0	2	0	0	0	0	7	0	0	0	0	2	0	0	0	0	19	0	0	0	0
AC009163.7	16	4	0	21	0	0	0	15	0	10	0	24	1	0	0	0	3	0	32	15	0	0	7	0	23	0	0	33	0	6	2	14	30	0	0	0	1	0	0	19	0	1	5	0	9	3	1	12	49
AC009166.2	0	0	0	0	0	0	0	0	0	0	0	0	0	5	0	0	0	0	0	0	0	0	0	0	0	0	0	0	0	0	0	0	0	0	0	0	0	0	0	0	0	0	0	0	0	1	0	0	0
AC009166.3	0	0	0	0	0	0	0	0	0	0	0	0	0	0	0	0	0	0	0	0	0	0	0	0	0	0	0	0	0	0	0	0	0	0	0	0	0	0	0	0	0	0	0	0	0	0	0	0	0
AC009169.1	0	0	0	0	0	0	0	0	0	0	0	0	0	0	0	0	0	0	0	0	0	0	0	0	0	0	0	0	0	0	0	0	0	0	0	0	0	0	0	0	0	0	0	0	0	0	0	0	0
AC009171.1	0	0	0	0	0	0	0	0	0	0	0	1	0	0	1	1	0	0	0	0	0	0	0	0	0	0	0	0	0	0	0	0	0	0	1	0	0	0	0	0	0	0	0	1	0	0	0	0	0
AC009171.2	6	6	0	0	2	0	1	0	0	0	0	7	12	0	0	0	1	0	1	0	3	7	4	0	0	0	0	0	0	24	2	0	6	4	13	0	13	0	1	17	0	0	6	0	0	0	0	3	12
AC009220.1	1	12	0	14	21	48	31	6	0	2	10	12	15	1	8	29	23	0	2	2	3	5	11	11	13	3	61	24	8	6	1	28	16	22	11	37	3	3	1	9	16	36	12	2	2	9	2	7	20
AC009220.2	6	5	0	5	0	20	5	2	0	0	0	0	4	1	0	3	0	29	0	0	0	0	4	0	4	0	2	0	0	0	0	0	12	0	0	1	0	0	0	6	0	0	0	2	0	8	0	1	0
AC009220.3	0	0	0	0	0	0	0	0	0	0	0	0	0	0	0	0	0	0	0	0	0	0	0	0	0	0	0	0	0	0	0	0	0	1	0	0	0	0	0	0	0	0	0	0	0	0	0	0	0
AC009226.1	0	0	0	0	0	0	0	0	0	0	0	0	0	0	0	0	0	0	0	0	0	0	0	0	0	0	0	0	0	0	0	0	0	0	0	0	0	0	0	0	0	0	0	0	0	0	0	0	0
AC009227.1	0	0	0	0	0	0	0	0	0	0	0	0	0	0	0	0	0	0	0	0	0	0	0	0	0	0	0	0	0	0	0	0	0	0	0	0	0	0	0	0	0	0	0	0	0	1	0	0	0
AC009228.1	0	0	0	17	0	0	2	13	0	0	7	18	0	0	12	1	0	0	0	1	23	0	0	0	3	1	0	16	0	3	0	0	3	20	19	31	5	0	0	5	0	0	0	0	15	8	0	1	0
AC009228.2	0	0	0	3	0	0	0	0	0	0	0	0	0	0	0	0	0	0	0	0	0	0	0	0	0	0	0	0	0	0	0	0	0	0	0	0	0	0	0	0	0	0	0	0	0	0	0	0	0
AC009229.2	0	0	0	0	0	0	0	0	0	0	0	0	0	0	0	0	0	0	0	0	0	0	0	0	0	0	0	0	0	0	0	0	0	0	0	0	0	0	0	0	0	0	0	0	0	0	0	0	0
AC009229.3	0	0	0	0	0	19	5	3	0	0	0	1	0	0	0	0	0	0	0	0	0	0	32	0	0	0	0	0	0	0	30	0	0	0	2	0	0	0	0	4	0	0	0	0	14	0	0	0	0
AC009229.4	0	0	0	0	0	0	0	0	0	0	0	0	0	0	0	0	0	0	0	0	0	0	0	0	0	0	0	0	0	0	0	0	0	0	1	0	0	0	0	0	0	10	0	0	0	0	0	0	0
AC009236.1	0	6	0	5	0	0	0	0	0	0	0	0	0	0	0	0	0	0	0	0	0	0	5	0	0	8	0	0	0	1	0	0	0	0	0	0	0	1	0	0	0	0	0	0	0	0	0	0	0
AC009236.2	0	0	0	0	0	0	0	0	0	0	0	0	0	0	0	0	0	0	0	0	0	0	0	0	0	0	0	0	0	1	0	0	0	0	0	0	0	0	0	0	0	0	0	0	0	0	0	0	0
AC009237.14	2	1	0	0	0	0	0	2	0	0	0	23	0	0	0	0	0	0	0	2	0	6	0	0	18	0	0	38	0	1	3	0	0	17	0	0	0	0	0	1	0	0	2	0	0	0	0	3	0
AC009237.15	0	6	0	0	0	0	0	0	0	0	0	0	0	0	0	0	0	0	0	0	0	0	0	0	0	0	0	0	0	0	0	0	4	3	0	0	0	0	0	2	0	0	5	0	0	0	0	0	0
AC009237.3	18	20	2	5	1	0	31	32	0	0	0	4	0	0	9	26	31	0	0	25	0	20	4	0	12	0	0	0	52	11	0	15	38	19	7	0	0	0	7	6	0	4	18	0	11	32	0	9	15
AC009242.1	21	4	0	45	1	12	14	5	19	22	33	15	0	1	2	0	7	0	0	15	0	3	4	0	14	0	42	0	51	8	0	0	0	13	7	7	7	0	0	6	0	0	2	0	28	0	0	7	5
AC009244.1	0	0	0	0	0	0	0	0	0	0	0	0	0	0	0	0	0	0	0	2	0	0	0	0	0	0	0	0	0	0	0	0	0	0	0	0	0	0	0	0	0	0	0	0	0	0	0	0	0
AC009244.2	0	0	0	0	0	0	0	0	0	0	0	0	0	0	0	0	0	0	0	0	0	0	0	65	0	0	0	0	0	0	0	5	0	0	0	0	0	0	0	0	0	0	0	0	0	0	0	0	0
AC009245.1	26	15	98	18	25	32	23	20	1	18	3	15	38	5	31	14	7	14	2	15	0	10	14	1	11	2	1	1	1	5	8	11	12	34	12	14	17	3	1	26	39	16	20	5	28	1	9	5	3
AC009248.2	0	0	12	0	0	0	0	0	0	0	0	0	0	0	0	0	0	0	0	0	0	0	3	0	0	0	0	0	0	0	0	0	0	0	0	0	1	0	0	0	0	0	0	0	0	5	0	1	0
AC009262.1	0	0	0	0	0	0	0	0	0	0	0	0	0	0	0	0	0	0	0	0	0	0	0	0	0	0	0	0	0	0	0	0	0	0	0	0	0	0	0	0	0	0	6	0	0	0	0	0	0
AC009263.1	0	0	1	0	0	0	0	0	0	0	0	0	0	0	0	0	0	0	0	0	0	0	0	0	0	0	0	0	0	1	0	0	0	0	0	0	0	0	0	0	0	0	0	0	0	0	0	0	0
AC009264.1	0	0	0	0	0	0	0	0	0	0	0	0	0	0	0	0	0	0	0	0	0	0	0	0	0	25	0	0	0	0	0	0	0	0	0	0	0	0	0	1	0	0	0	0	0	0	0	0	0
AC009268.1	0	0	0	0	0	0	0	0	0	0	0	0	0	0	0	0	0	0	0	0	0	0	0	0	0	0	0	0	0	0	0	0	0	0	0	0	0	0	0	0	0	0	0	0	0	0	0	0	0
AC009268.2	23	0	0	0	6	0	0	0	0	0	0	0	11	0	1	0	12	0	0	12	0	0	6	0	0	0	0	0	0	2	75	0	0	7	0	3	0	0	0	5	0	0	11	0	0	0	0	0	0
AC009269.1	0	0	0	0	0	0	0	0	0	0	0	0	0	0	0	0	0	0	0	0	0	0	0	0	0	0	0	0	0	0	0	0	0	0	0	0	0	0	0	0	0	0	0	0	0	0	0	0	0
AC009269.4	0	5	0	0	0	0	0	0	0	0	0	0	0	0	0	0	0	0	0	0	0	0	0	0	0	0	0	0	0	0	0	0	0	0	0	0	0	0	0	0	0	0	0	0	0	0	0	0	0
AC009269.5	0	2	0	0	4	0	7	2	0	0	0	15	0	0	0	0	0	0	25	0	0	12	0	0	0	0	0	0	0	0	0	18	3	0	0	0	0	0	0	0	0	0	0	0	3	0	0	0	0
AC009271.1	0	2	0	0	5	0	0	0	0	1	0	4	0	0	1	0	0	0	0	11	0	0	3	0	0	53	0	0	0	0	0	0	0	0	0	0	0	0	0	1	0	0	3	0	0	1	6	1	0
AC009271.2	0	0	0	0	0	0	0	0	0	0	0	0	0	0	0	0	0	0	0	0	0	0	0	0	0	30	0	0	0	0	0	0	0	0	0	0	0	0	0	0	0	0	0	0	0	0	0	0	0
AC009275.1	38	17	0	6	0	58	24	2	0	9	0	3	41	2	0	1	11	68	0	175	30	0	0	0	7	21	0	0	67	4	0	0	41	65	23	18	6	0	0	7	1	0	65	0	3	0	6	1	23
AC009276.1	0	0	0	0	0	0	0	0	0	0	0	0	0	0	0	0	0	0	0	0	0	0	0	0	0	0	0	0	0	0	0	0	0	0	0	0	0	0	0	0	0	0	0	0	0	0	0	1	0
AC009283.1	31	53	0	28	4	46	42	27	0	72	4	38	97	36	25	19	46	56	1	14	49	6	58	0	21	14	39	34	21	56	16	32	12	73	31	81	14	13	0	45	41	2	56	0	47	5	29	47	36
AC009292.1	0	0	0	0	0	0	0	0	0	0	0	0	0	0	0	0	0	0	0	0	0	0	0	0	0	0	0	0	0	0	0	0	0	0	0	0	0	0	0	0	0	0	0	0	0	0	0	0	0
AC009299.2	0	0	0	0	0	0	0	0	0	0	1	0	0	0	1	0	0	0	0	0	0	0	0	0	0	0	0	0	0	1	0	1	0	0	1	0	9	0	0	0	0	0	0	0	0	0	0	0	1
AC009299.3	0	0	0	0	0	0	0	0	0	0	0	8	0	0	8	0	0	0	0	0	0	0	0	0	0	0	0	0	0	4	0	0	0	0	0	0	0	0	0	0	0	0	0	0	0	0	0	0	5
AC009301.1	0	0	0	0	0	0	0	0	0	0	0	0	0	0	0	0	0	0	0	0	0	0	0	0	0	0	0	0	0	0	0	0	0	0	0	0	0	0	0	0	0	0	0	0	0	0	0	0	0
AC009302.1	3	7	0	0	0	3	12	9	0	2	3	1	1	0	19	14	1	0	0	3	2	11	11	0	8	1	1	0	0	2	0	2	5	2	0	0	1	0	0	7	0	2	7	0	0	0	2	0	1
AC009303.1	0	0	0	5	9	0	8	5	0	0	0	1	0	0	0	0	0	0	0	0	0	13	0	0	0	0	0	0	0	0	0	5	0	16	0	0	0	0	0	0	0	0	0	0	0	0	9	0	0
AC009303.4	8	8	4	14	24	35	43	83	51	15	1	35	17	3	40	29	0	0	0	33	16	38	46	24	46	0	104	41	32	20	30	26	48	43	43	17	26	0	0	38	16	15	67	0	22	5	3	21	95
AC009309.1	1	21	15	0	0	21	5	19	0	25	35	1	1	60	54	5	0	0	0	21	50	0	28	0	12	0	0	0	0	38	0	43	8	99	36	0	10	0	0	3	79	0	45	0	0	4	32	7	23
AC009312.1	0	0	0	0	0	0	0	0	0	0	0	0	0	0	5	0	0	0	0	0	0	0	0	0	0	0	0	0	0	0	0	0	0	0	0	0	0	0	0	0	0	0	0	0	0	0	0	0	1
AC009313.1	0	0	0	0	0	0	0	0	0	0	0	0	0	0	0	0	0	0	0	0	0	0	0	0	0	0	0	0	0	0	0	0	0	0	0	0	0	0	0	0	0	0	0	0	0	0	0	0	0
AC009313.2	0	0	0	0	0	0	0	0	0	0	0	0	0	0	0	0	0	0	0	0	0	0	0	0	0	0	0	0	0	0	0	0	3	0	0	0	0	0	0	0	0	0	0	0	0	0	0	0	0
AC009314.1	0	0	0	0	0	0	0	0	0	0	0	0	0	0	0	0	0	0	0	0	0	0	0	0	0	0	0	0	0	0	0	0	0	0	0	0	0	0	0	0	0	0	0	0	0	0	0	0	0
AC009315.1	0	0	0	0	0	0	1	4	0	0	0	0	0	0	0	0	0	35	0	0	0	0	0	0	0	0	0	0	0	0	34	2	0	0	0	0	0	0	0	0	0	0	0	0	0	0	0	0	0
AC009318.1	11	48	0	63	10	8	20	16	0	12	0	18	149	0	21	26	78	70	46	47	36	1	28	0	98	41	0	1	26	58	17	0	49	52	55	81	22	39	78	55	17	7	24	0	74	29	52	26	44
AC009318.2	21	58	0	18	6	0	27	29	1	52	0	78	38	7	20	11	6	103	43	35	0	19	18	21	26	7	0	60	7	30	3	13	34	39	28	46	17	0	24	31	61	16	70	0	94	1	19	45	17
AC009318.3	30	30	29	21	3	34	18	14	0	7	36	5	26	1	12	34	17	2	73	15	0	14	5	17	21	17	0	0	5	11	0	0	12	19	22	34	6	3	0	24	47	0	7	0	19	5	11	5	20
AC009318.4	11	31	0	17	0	30	0	9	35	20	20	0	0	21	13	9	24	0	2	14	15	0	20	1	50	12	0	75	0	42	0	0	8	67	20	53	6	17	0	17	49	0	28	0	56	14	0	13	46
AC009336.1	0	0	0	0	0	0	0	1	0	0	0	0	0	0	0	0	0	0	0	0	0	0	0	0	0	0	0	0	0	0	0	0	0	0	0	0	0	0	0	2	0	0	0	0	0	0	0	0	0
AC009336.2	0	5	0	0	0	0	0	0	0	0	0	0	0	0	0	0	0	0	0	0	0	0	0	0	0	0	0	0	0	0	0	0	0	0	0	0	0	0	0	0	0	0	0	0	0	0	0	0	0
AC009362.1	58	84	6	51	8	53	98	76	1	24	43	17	22	21	39	46	31	135	65	53	19	84	22	83	21	47	25	26	113	44	6	80	251	155	47	89	59	5	2	24	8	17	38	3	22	14	16	22	56
AC009365.1	0	0	0	0	0	0	0	0	0	0	0	0	0	0	0	0	0	0	0	0	0	0	0	0	0	0	0	0	0	0	0	0	0	0	0	0	0	0	0	0	0	0	0	0	0	0	0	0	0
AC009365.2	0	3	0	0	0	3	4	0	0	0	0	0	0	0	0	0	7	0	0	0	0	0	0	0	0	0	0	0	0	0	0	0	0	3	0	0	0	1	0	0	0	0	0	1	0	0	0	0	3
AC009387.1	0	0	0	3	0	0	0	0	0	0	48	0	0	0	6	0	0	0	0	24	0	0	0	0	69	0	0	0	0	0	0	0	0	0	0	0	0	0	0	39	0	0	0	0	0	0	0	0	0
AC009403.1	121	32	56	31	19	36	61	60	83	83	29	341	0	4	34	44	38	0	0	80	15	55	30	0	76	16	25	11	77	41	49	15	78	80	53	23	36	52	0	82	11	0	55	0	12	52	25	58	69
AC009403.2	3	0	0	11	0	0	4	2	0	0	0	0	0	0	0	0	4	0	0	1	0	0	1	0	0	0	0	0	0	0	0	0	0	0	0	0	0	0	0	0	50	0	1	0	0	0	0	0	0
AC009404.1	248	46	18	80	86	80	106	117	74	94	58	127	68	40	47	9	48	0	67	181	15	16	74	3	105	147	34	89	86	54	3	36	26	232	44	62	56	0	188	93	52	64	104	0	33	140	86	48	57
AC009407.1	0	1	1	0	0	0	0	0	0	0	0	18	1	0	0	0	3	0	0	0	0	27	116	0	7	0	0	0	0	0	0	0	0	0	0	0	0	0	0	3	0	0	0	0	4	3	0	2	0
AC009408.1	0	0	0	0	0	0	0	0	0	0	0	0	0	0	0	0	0	0	1	0	0	0	0	0	0	0	0	0	0	0	0	0	0	0	0	1	0	0	0	0	0	0	0	0	0	0	0	0	0
AC009411.1	4	1	0	0	0	0	0	0	0	0	0	0	0	0	0	0	0	0	0	0	0	0	0	0	0	0	0	0	0	0	0	0	0	0	0	0	0	0	0	0	0	0	0	0	0	0	0	0	0
AC009411.2	6	2	0	0	0	0	0	0	0	0	0	13	0	0	0	0	0	0	0	0	0	0	0	0	0	0	0	0	0	0	0	0	0	0	0	0	0	0	0	0	0	0	0	0	0	0	0	1	0
AC009413.1	1	3	2	1	2	5	3	10	0	7	3	3	2	0	0	1	7	1	2	4	37	13	1	0	9	3	0	0	0	5	1	0	0	6	2	26	1	0	0	6	3	2	17	0	0	1	11	8	3
AC009413.2	0	0	0	0	0	0	0	0	0	0	0	0	0	0	0	0	0	0	0	0	0	0	0	0	0	0	0	0	0	0	0	0	0	0	0	0	0	0	0	2	0	0	1	0	3	0	0	0	0
AC009432.2	1	0	0	0	0	0	1	0	0	0	0	0	0	0	0	0	0	0	0	0	0	0	0	0	0	0	0	0	0	0	0	0	0	0	0	0	0	0	0	0	0	0	0	0	0	0	0	0	0
AC009434.1	0	0	0	0	0	0	0	0	0	0	0	0	0	0	0	0	0	0	0	0	0	0	0	0	0	0	0	0	0	0	0	0	0	0	0	0	0	0	0	0	0	0	0	0	0	0	0	0	0
AC009435.1	0	0	0	0	0	0	0	0	0	0	0	0	0	0	0	0	0	0	0	0	0	0	0	0	0	0	0	0	0	0	0	0	0	0	0	0	0	0	0	0	0	0	0	0	0	0	0	0	0
AC009446.1	0	0	0	0	0	0	0	0	0	0	0	0	0	0	0	1	0	0	0	0	1	0	2	0	0	0	0	1	0	0	0	0	0	0	0	0	0	0	0	0	0	1	0	1	0	0	0	0	0
AC009464.1	0	0	0	0	0	0	0	0	0	0	0	2	0	0	0	6	0	0	0	0	0	0	0	0	15	0	0	0	0	0	0	0	0	0	0	0	0	0	0	0	0	0	0	0	0	0	0	0	0
AC009468.2	0	0	0	0	0	0	0	0	0	0	0	0	0	0	0	0	0	0	0	0	0	0	0	0	0	0	0	0	0	0	0	0	0	12	0	0	0	0	0	0	0	0	0	0	0	0	0	0	0
AC009474.2	0	1	0	2	1	0	0	0	0	0	0	0	0	0	3	0	0	0	0	0	0	0	2	0	2	1	0	0	0	3	0	0	2	0	1	0	0	0	0	0	0	0	0	0	0	0	0	0	0
AC009477.1	0	0	0	0	0	0	0	0	0	0	0	0	0	0	0	0	0	0	0	0	0	0	0	0	0	0	0	0	0	0	0	0	0	0	0	0	0	0	0	0	0	0	0	0	0	0	0	0	0
AC009480.2	0	0	0	0	0	1	0	0	0	0	0	1	0	0	0	0	0	0	0	0	0	0	0	0	0	0	0	0	0	0	0	0	0	0	0	0	0	0	0	0	0	0	0	0	0	1	0	0	0
AC009486.1	0	0	0	0	0	0	0	0	0	0	0	0	0	0	0	0	0	0	0	0	0	0	0	0	0	0	0	0	0	0	0	0	0	3	0	0	0	0	0	0	0	0	0	0	0	0	0	0	0
AC009486.2	0	0	0	0	0	0	0	0	0	0	0	0	0	0	0	0	0	0	0	0	0	0	0	0	6	0	0	0	0	0	0	0	0	4	0	0	0	0	0	0	0	0	0	0	0	2	0	0	0
AC009487.1	0	0	0	0	0	0	0	0	0	64	0	0	0	0	0	0	0	0	0	0	0	0	0	0	0	0	0	0	0	0	0	0	0	0	0	0	0	0	0	0	0	0	0	0	0	0	0	0	0
AC009487.2	2	2	29	0	0	0	13	7	0	0	0	5	6	0	0	0	6	0	0	1	0	0	3	0	2	4	0	0	0	0	0	0	7	0	0	0	0	0	0	0	0	0	0	0	0	46	0	10	2
AC009494.2	0	0	0	0	0	0	0	0	0	0	0	0	0	0	0	0	0	0	0	0	0	0	0	0	0	0	0	0	0	0	0	0	0	0	0	0	0	0	0	0	0	0	0	0	0	0	0	0	0
AC009495.1	8	2	0	13	13	16	6	13	1	0	0	0	48	0	25	32	0	114	0	0	0	0	6	0	16	49	19	0	0	18	0	18	11	47	35	9	45	0	0	5	0	0	0	0	6	56	32	3	0
AC009495.2	0	0	0	0	0	0	0	0	0	0	0	0	0	0	0	0	0	0	0	0	0	0	0	0	0	0	0	0	0	1	0	0	0	9	0	0	0	0	0	0	0	0	0	0	0	0	0	0	0
AC009495.3	0	0	0	0	0	0	2	0	0	0	0	0	0	0	0	0	0	0	0	0	0	0	0	0	0	0	0	0	0	0	0	0	0	0	0	0	0	0	0	0	0	0	0	0	0	0	0	0	0
AC009498.1	0	0	0	0	0	0	0	0	0	0	0	5	0	0	0	0	0	0	0	0	0	0	0	0	0	0	0	0	0	0	0	0	0	0	0	0	0	0	0	0	0	0	0	0	0	0	0	0	0
AC009501.2	0	0	0	0	0	0	0	0	0	0	0	0	0	0	0	0	0	0	0	0	0	0	0	0	0	0	0	0	0	2	0	0	0	0	0	0	0	0	0	0	0	0	0	0	0	0	0	0	0
AC009501.3	0	0	0	0	0	78	7	5	0	67	15	0	16	0	0	23	0	0	0	0	0	0	0	0	0	35	0	0	0	13	0	0	3	0	0	0	0	0	0	0	0	0	0	0	0	0	0	0	0
AC009502.1	0	0	0	0	0	0	0	0	0	0	0	0	0	0	0	0	0	0	0	0	0	0	0	0	0	0	0	0	0	0	0	0	0	0	0	0	0	0	0	0	0	0	0	0	0	0	0	0	0
AC009506.1	5	64	37	11	1	14	45	58	12	88	5	49	56	0	17	44	23	0	0	42	57	66	31	29	90	10	142	66	49	28	9	62	77	113	18	54	7	0	0	19	64	17	48	0	16	10	17	25	75
AC009509.1	42	4	0	0	68	0	0	0	0	51	0	0	0	0	0	0	0	0	69	75	0	0	0	0	0	0	0	0	0	0	0	0	0	0	0	63	0	0	0	0	0	126	0	0	0	0	0	0	0
AC009509.2	0	0	0	0	0	0	0	0	0	0	0	2	0	0	0	0	0	0	0	0	0	0	0	0	0	0	0	0	0	0	0	0	0	0	0	0	0	0	0	0	0	0	0	0	0	0	0	0	0
AC009509.4	17	18	20	23	0	46	32	14	59	1	48	10	2	0	10	27	7	56	0	2	18	19	14	0	8	0	0	0	0	3	0	25	9	29	18	15	8	0	0	8	34	14	14	0	34	68	6	21	9
AC009517.1	0	1	0	0	2	2	5	25	0	4	4	2	0	0	4	1	0	0	0	1	1	2	0	0	4	2	1	0	0	1	0	3	0	19	1	2	0	0	0	0	4	4	8	0	1	1	0	4	2
AC009518.1	0	0	0	0	0	0	0	0	0	0	0	0	0	0	0	0	0	0	0	0	0	0	0	0	0	0	0	0	0	0	0	0	0	0	0	0	0	0	0	0	0	0	0	0	0	0	0	0	0
AC009518.2	0	0	0	0	0	0	0	0	0	0	0	0	0	0	0	0	0	0	0	0	0	0	0	0	0	0	0	0	0	0	0	0	0	0	0	0	0	0	0	0	0	0	0	0	0	0	0	0	0
AC009522.1	15	0	0	7	0	0	0	0	0	0	0	6	0	0	4	0	1	0	0	6	0	51	4	0	7	0	0	0	0	3	0	0	6	18	0	1	3	0	0	0	0	0	5	0	23	0	6	6	3
AC009533.1	7	2	0	0	0	11	0	2	0	0	1	0	0	0	0	0	0	0	0	1	0	0	5	0	0	1	0	0	0	0	0	0	0	0	0	0	0	0	0	10	0	0	0	0	0	0	0	0	0
AC009533.3	0	0	0	0	0	0	0	0	0	0	0	0	0	0	0	0	0	0	0	0	0	0	0	0	0	0	0	0	0	0	0	0	0	0	0	0	0	0	0	0	0	0	0	0	0	0	0	0	0
AC009533.4	0	0	0	0	0	0	0	0	0	0	0	0	0	0	0	0	0	0	0	0	0	0	0	0	0	0	0	0	0	0	0	0	2	0	0	0	0	0	0	0	0	0	0	0	0	0	0	0	0
AC009541.1	0	0	0	0	0	0	0	1	0	0	0	0	0	0	0	0	13	0	0	0	0	0	0	0	1	0	0	0	0	0	0	0	0	0	0	0	0	0	0	0	0	0	0	0	0	0	0	0	0
AC009542.1	0	0	0	0	0	0	0	0	0	0	0	0	0	0	0	0	0	0	0	0	0	0	0	0	0	0	0	0	0	0	0	0	0	0	0	0	0	0	0	0	0	0	0	0	0	0	0	0	0
AC009549.1	8	6	14	37	0	0	4	0	0	0	0	7	0	6	0	0	4	0	25	0	0	196	0	19	49	0	0	0	0	1	0	7	0	1	0	16	0	36	0	2	0	0	0	0	0	0	26	4	0
AC009554.2	0	0	0	0	0	0	0	0	0	0	0	0	0	0	0	0	0	0	0	0	0	0	0	0	0	0	0	0	0	0	0	0	0	0	0	0	0	0	0	3	0	0	0	0	0	0	0	0	0
AC009558.1	0	0	0	0	0	0	0	0	0	0	0	0	0	0	0	0	0	0	0	0	0	0	0	0	0	0	0	0	0	0	0	0	6	0	0	0	0	0	0	0	0	0	0	0	0	0	0	0	0
AC009558.2	0	0	0	0	0	0	0	0	9	0	0	0	0	0	0	0	0	0	0	0	0	0	0	0	0	0	0	0	0	0	0	0	0	0	0	0	0	0	0	7	0	0	0	0	0	12	0	0	0
AC009560.1	0	3	0	14	2	5	16	56	0	0	0	51	12	0	8	0	20	159	0	12	12	1	20	0	75	48	55	26	0	28	18	21	20	59	10	0	8	0	0	7	0	0	20	0	7	3	9	1	16
AC009560.4	0	0	0	0	0	0	0	0	0	0	0	0	0	0	0	0	0	0	0	0	0	0	0	0	0	0	0	0	0	0	0	0	0	0	0	0	0	0	0	0	0	0	0	0	0	0	0	0	0
AC009570.1	10	55	0	16	12	19	62	15	10	60	0	74	18	10	0	0	7	89	0	23	15	0	20	0	9	0	10	1	0	19	33	18	25	20	30	35	11	33	0	12	16	33	27	0	37	20	7	7	1
AC009570.2	0	0	0	0	0	0	0	0	0	0	0	0	0	0	0	0	0	0	0	0	0	0	0	0	0	0	0	0	0	0	0	0	0	0	0	0	0	0	0	0	0	0	0	0	0	0	0	0	0
AC009597.1	0	0	0	0	0	0	0	0	0	0	0	0	0	0	0	0	0	0	0	0	0	0	0	0	0	0	0	0	0	0	0	0	0	0	0	0	0	0	0	0	0	0	0	0	0	0	0	0	0
AC009623.1	0	0	0	0	0	0	0	0	0	0	0	0	0	0	0	0	0	0	0	0	0	0	0	0	0	0	0	0	0	0	0	0	0	0	0	0	0	0	0	0	0	0	0	0	0	0	0	0	0
AC009623.2	0	0	0	0	0	0	0	0	0	0	0	0	0	0	0	0	0	0	0	0	0	0	0	0	0	0	0	0	0	0	0	0	0	0	0	0	0	0	0	0	0	0	0	0	0	0	0	0	0
AC009630.1	24	5	0	15	12	17	42	74	0	18	0	0	43	2	24	37	5	0	31	0	40	14	0	0	21	31	0	0	32	28	2	14	10	24	38	0	3	0	1	7	0	3	15	0	29	12	7	2	17
AC009630.2	0	0	0	0	0	0	0	1	0	0	0	0	0	0	0	0	0	0	0	0	0	16	0	0	0	0	0	0	0	1	0	1	0	0	0	0	0	0	0	0	0	0	0	86	0	0	0	0	0
AC009630.4	0	0	0	0	0	0	0	10	0	0	47	0	0	0	0	0	0	0	0	6	0	0	0	0	0	0	0	0	0	0	0	0	0	7	0	0	0	0	0	0	6	0	0	0	0	0	0	0	0
AC009643.1	0	0	0	0	0	0	0	0	0	0	0	0	0	0	0	0	0	0	0	0	0	0	0	0	0	0	0	0	0	0	0	0	0	0	0	0	0	0	0	0	0	0	0	0	0	0	0	0	0
AC009646.1	0	0	0	0	0	0	0	0	0	0	0	0	0	0	0	0	0	0	0	0	0	0	0	0	0	0	0	0	0	0	0	0	0	0	0	0	0	0	0	0	0	0	0	0	0	0	0	0	0
AC009652.1	0	0	0	0	0	0	0	0	0	0	0	0	0	0	0	0	0	0	0	3	0	0	0	0	0	0	0	0	0	0	0	0	2	0	0	0	0	0	0	0	0	0	0	0	0	0	0	0	0
AC009654.1	0	0	0	0	0	0	0	0	0	0	0	0	0	0	0	0	0	0	2	0	0	0	0	0	0	0	0	0	0	0	0	0	0	0	0	0	0	0	0	0	0	0	0	0	0	0	0	0	0
AC009656.1	0	0	0	0	0	0	0	0	0	0	0	0	0	0	0	0	0	0	0	0	0	0	0	0	0	0	0	0	0	0	0	0	0	0	0	0	0	0	0	0	0	0	0	0	0	0	0	0	0
AC009686.1	0	0	0	0	0	0	0	0	0	0	0	0	0	0	0	0	0	0	0	0	0	0	0	0	0	0	0	0	0	0	0	0	0	0	0	0	0	0	0	0	0	0	0	0	0	0	0	0	0
AC009686.2	5	0	0	0	0	0	0	0	0	0	0	0	0	0	0	0	0	0	0	2	0	0	0	0	0	0	0	0	0	0	0	17	0	0	0	0	0	0	0	0	0	0	0	0	0	0	0	2	0
AC009690.1	0	0	0	0	0	0	0	0	0	0	0	0	0	0	0	0	0	0	0	0	0	0	0	0	0	0	0	0	0	0	0	0	0	0	0	0	0	0	0	0	0	0	0	0	0	0	0	0	0
AC009704.2	0	3	0	0	2	0	0	0	0	2	0	17	0	0	2	0	0	0	0	0	0	0	0	0	26	0	0	0	0	0	0	0	0	1	6	0	0	0	0	4	0	0	1	0	0	6	7	2	4
AC009704.3	0	0	0	0	0	0	0	0	0	0	0	0	0	0	0	0	0	0	0	0	0	0	2	0	0	0	0	0	0	0	0	0	0	0	0	0	0	0	0	0	0	0	0	0	0	0	0	0	0
AC009712.1	0	1	0	0	4	0	0	0	0	0	0	0	0	0	0	0	0	0	0	0	0	0	0	0	0	0	0	0	0	0	0	0	0	0	0	0	0	0	0	0	0	0	0	0	0	0	0	0	0
AC009716.1	1	0	0	0	0	0	0	0	0	0	0	0	0	0	0	0	0	0	0	0	0	0	0	0	0	0	0	0	0	0	0	0	0	0	0	0	0	0	0	0	0	0	0	0	0	0	0	0	0
AC009716.2	0	18	0	10	6	51	17	5	0	0	31	0	42	0	0	0	0	0	0	3	1	0	8	0	8	0	0	0	0	0	0	7	17	0	5	0	0	0	0	6	11	5	0	0	27	38	17	9	4
AC009720.1	0	0	0	0	0	0	0	0	0	0	0	0	0	0	0	0	0	0	0	0	0	0	0	0	0	0	0	0	0	0	0	0	0	0	0	0	0	0	0	0	0	0	0	0	0	0	0	0	0
AC009729.1	0	0	0	0	0	0	0	0	0	0	0	0	0	0	0	0	0	0	0	0	0	0	0	0	0	0	0	0	0	0	0	0	0	0	0	0	0	0	0	0	0	0	0	0	0	0	0	0	0
AC009731.1	0	0	0	0	0	0	0	0	0	0	0	0	0	0	0	0	0	0	0	0	0	0	0	0	0	0	0	0	0	0	0	0	0	0	0	0	0	0	0	0	0	0	0	0	0	0	0	0	0
AC009754.1	11	5	0	7	0	0	0	0	0	0	7	0	0	0	10	0	3	0	0	5	0	13	1	0	0	0	0	0	0	1	0	0	0	16	0	0	3	0	0	7	0	0	10	0	0	7	0	2	0
AC009754.2	0	7	0	22	0	0	0	0	0	0	0	8	0	0	0	0	0	0	0	7	0	0	7	0	0	0	0	0	0	1	10	0	4	8	3	0	0	0	0	0	0	0	18	0	0	0	0	2	0
AC009774.1	0	0	0	0	0	0	0	0	0	0	0	0	0	0	0	0	0	0	0	0	0	0	0	0	0	0	0	0	0	0	0	0	0	0	0	0	0	0	0	0	0	0	0	0	0	0	0	0	0
AC009779.2	38	57	0	48	25	25	93	91	20	80	12	104	8	22	44	38	90	230	109	60	90	60	50	2	68	0	145	141	20	56	62	21	146	42	49	57	29	49	1	69	18	98	40	0	52	35	57	45	33
AC009779.3	0	0	0	0	0	0	0	0	0	0	0	0	0	0	0	0	0	0	0	0	0	0	0	0	0	0	0	0	0	0	0	0	0	0	0	0	0	0	0	0	0	0	0	0	0	0	0	0	0
AC009779.4	2	1	0	2	1	3	3	3	0	0	0	0	1	0	0	0	2	0	0	3	2	0	0	0	7	0	0	0	0	1	0	0	2	2	0	0	0	0	0	0	0	1	0	1	2	0	2	0	0
AC009779.5	0	0	0	0	0	0	0	0	0	0	0	0	0	0	0	0	0	0	0	0	0	0	0	0	0	0	0	0	0	0	0	0	0	0	0	0	2	0	0	0	0	0	0	0	0	0	0	0	0
AC009784.1	0	0	0	0	0	0	0	0	0	0	0	0	0	0	0	0	0	0	0	0	0	0	0	0	0	0	0	0	0	0	0	0	0	0	0	0	0	0	0	2	0	0	0	0	0	0	0	0	0
AC009802.1	0	0	0	0	0	0	1	0	0	0	0	7	12	0	13	11	0	0	0	0	0	0	0	0	0	0	19	0	0	2	0	0	6	8	4	0	0	0	0	1	0	0	0	0	0	0	0	8	4
AC009803.1	0	2	0	3	0	0	0	1	0	0	0	0	0	0	0	0	0	0	0	0	0	0	0	0	6	0	0	0	0	0	2	0	0	0	0	0	9	0	0	0	0	0	0	0	7	0	0	0	0
AC009804.1	0	0	0	0	0	0	0	0	0	0	0	0	0	0	0	0	0	0	0	0	0	0	0	0	0	0	0	0	0	0	0	0	0	0	0	0	0	0	0	0	0	0	0	0	0	0	0	0	0
AC009804.2	0	0	0	0	0	3	0	0	0	0	0	0	0	0	0	0	0	0	1	0	0	0	0	0	0	7	0	0	0	0	0	0	0	0	0	0	0	0	0	0	0	0	0	0	0	0	0	0	1
AC009812.1	34	61	22	19	6	46	66	73	35	18	0	46	4	0	19	47	42	0	67	29	44	12	85	60	34	48	35	135	10	26	73	10	11	96	35	41	8	41	0	27	78	41	45	0	16	11	33	31	3
AC009812.3	2	2	0	1	9	4	15	1	3	1	1	1	4	1	13	0	2	0	1	0	1	1	4	0	3	1	0	0	0	4	1	1	0	6	10	1	1	12	0	0	3	0	1	0	0	0	1	0	0
AC009812.4	0	88	14	16	12	43	9	69	48	56	0	45	4	5	30	3	0	44	59	23	45	16	35	10	18	24	12	105	0	25	6	12	15	67	37	24	23	44	0	27	0	19	48	0	0	21	19	17	19
AC009831.1	6	9	0	8	19	0	0	51	0	28	14	22	0	0	17	30	11	0	0	14	46	1	1	0	44	0	0	19	0	10	22	23	24	47	21	26	3	10	0	21	1	0	18	0	5	0	11	23	12
AC009831.3	0	10	0	13	0	0	0	9	0	0	0	0	0	1	13	0	0	0	0	0	0	0	0	0	0	0	0	0	0	0	0	0	6	10	0	0	3	0	0	7	0	0	0	0	5	0	0	8	0
AC009831.4	0	1	0	0	0	0	1	0	0	0	0	0	0	1	0	1	0	0	0	0	1	0	1	0	0	1	0	0	0	0	0	0	0	1	0	0	1	0	0	0	0	0	0	0	0	0	0	0	0
AC009878.1	0	0	0	0	0	0	17	0	0	0	0	0	0	0	4	0	0	0	0	6	0	0	0	0	0	0	0	0	0	9	0	0	0	0	1	0	0	0	0	0	0	0	0	0	0	7	0	0	0
AC009878.2	0	0	0	0	0	0	0	0	0	0	0	0	0	0	0	0	0	0	0	0	0	0	0	0	0	0	0	0	0	0	0	0	0	0	0	0	0	0	0	0	0	0	0	0	0	0	0	0	0
AC009879.1	39	3	0	6	0	4	0	12	0	0	0	0	0	26	16	3	5	0	1	21	0	0	26	0	0	10	0	0	0	1	28	0	1	14	8	60	10	0	0	6	0	0	0	0	3	5	7	2	8
AC009879.3	0	0	0	0	0	0	0	0	0	0	0	0	0	0	0	0	0	0	0	0	0	0	0	0	0	0	0	0	0	0	0	0	0	0	0	0	0	0	0	0	0	0	0	0	0	0	0	0	0
AC009879.4	11	12	0	0	0	0	9	26	0	20	0	6	0	0	0	0	0	0	31	18	0	0	44	0	31	0	0	0	0	1	0	0	17	3	0	0	3	0	0	1	0	0	11	0	6	2	17	3	0
AC009884.1	0	0	0	0	0	0	0	0	0	0	0	0	0	0	0	0	0	0	0	0	0	0	0	0	0	0	0	0	0	0	0	0	4	0	0	0	0	0	0	0	0	0	0	0	0	0	0	0	0
AC009899.1	0	0	0	0	0	0	0	0	0	0	0	0	0	0	0	0	0	0	0	0	0	0	0	0	0	0	0	0	0	0	0	0	0	0	0	0	0	0	0	0	0	0	0	0	0	0	0	0	0
AC009902.2	0	0	0	0	0	0	0	0	0	0	0	0	0	0	0	0	0	0	0	1	0	0	0	0	0	0	0	0	0	0	0	0	0	0	0	0	0	0	0	0	0	0	4	0	0	0	0	0	0
AC009902.3	8	0	0	0	0	0	0	0	0	0	0	7	0	0	0	0	0	0	0	12	0	62	0	0	5	7	0	0	0	0	0	0	0	0	0	0	0	0	0	9	0	2	13	0	0	1	0	0	0
AC009908.1	0	0	0	0	0	0	0	0	0	0	0	0	0	0	0	0	0	0	0	0	0	0	0	0	0	0	0	0	0	0	0	0	0	0	0	0	0	0	0	0	0	0	0	0	0	0	0	1	0
AC009927.1	0	0	0	0	0	0	0	0	1	0	0	0	0	0	0	0	1	0	1	0	0	0	0	0	0	0	0	0	0	0	0	0	0	0	1	0	0	0	0	0	0	0	0	0	0	0	0	0	3
AC009930.1	0	0	0	0	0	0	0	0	0	0	0	0	0	0	0	0	0	0	0	0	0	0	0	0	0	0	0	0	0	0	0	0	0	0	0	0	0	0	0	0	0	0	0	0	0	0	0	0	0
AC009948.1	0	2	0	0	1	0	1	2	0	0	0	0	0	0	4	0	0	0	0	0	0	0	0	0	1	0	0	0	0	0	0	0	0	0	1	0	0	0	0	0	0	0	0	0	0	0	0	0	9
AC009948.2	0	0	0	0	11	9	0	2	0	0	0	1	0	0	32	14	0	0	0	4	37	0	17	0	0	0	0	0	0	10	0	0	0	0	9	0	7	0	0	23	1	0	0	0	0	0	0	2	10
AC009948.3	0	0	0	0	0	0	0	0	0	1	0	0	0	0	0	0	0	0	0	3	0	0	12	0	0	0	0	0	0	3	0	1	1	0	0	6	0	0	0	4	2	0	0	160	0	0	0	1	0
AC009948.4	144	21	0	68	41	50	84	151	17	12	13	32	23	4	29	101	44	0	30	34	0	9	134	104	36	12	74	59	16	74	37	60	17	95	79	19	0	0	59	101	36	25	18	0	56	136	120	36	138
AC009949.1	0	0	0	0	0	0	0	0	0	0	0	0	0	0	0	0	0	0	0	0	0	0	0	0	0	0	0	0	0	0	0	0	0	0	0	0	0	0	0	0	0	0	0	0	0	0	0	0	0
AC009950.1	6	5	3	3	1	10	6	9	2	0	29	0	14	5	3	3	7	0	1	1	0	14	9	0	7	23	0	0	24	5	0	5	7	3	1	3	39	2	0	3	0	2	1	0	1	1	8	12	12
AC009951.4	30	31	21	5	40	27	20	37	14	12	61	8	0	40	16	41	10	86	0	24	0	0	13	0	34	0	96	0	9	11	5	36	17	19	8	45	39	48	35	5	5	30	16	148	49	24	7	9	50
AC009951.6	13	27	43	27	8	0	15	75	0	0	0	4	52	9	33	69	13	0	52	20	19	49	15	0	24	0	198	0	41	51	63	19	5	20	43	27	8	0	1	52	13	0	0	2	0	7	10	15	22
AC009955.1	0	0	0	0	0	0	0	0	0	0	0	0	0	0	0	0	0	0	0	0	0	0	0	0	0	0	0	0	0	0	0	0	0	0	0	0	0	0	0	0	5	0	0	0	0	0	0	0	0
AC009955.2	97	0	1	9	18	72	55	56	0	0	0	0	0	2	26	33	0	0	0	38	11	9	101	0	3	10	0	0	32	1	6	53	5	92	6	0	4	0	0	9	8	0	72	0	0	0	0	0	49
AC009955.3	0	5	0	16	0	0	7	0	0	0	0	2	0	0	7	0	0	0	0	23	5	0	15	0	0	0	0	0	2	6	0	0	72	18	18	0	9	0	1	0	0	0	1	0	0	5	0	0	4
AC009955.4	19	9	0	4	0	0	5	8	0	0	0	10	0	0	12	0	7	0	41	8	33	6	8	0	8	31	0	93	0	7	1	8	4	20	14	5	0	0	0	2	0	26	6	0	0	1	3	5	1
AC009961.1	39	52	8	85	14	14	18	32	0	48	24	7	9	8	61	50	16	74	19	21	14	10	47	0	45	25	0	28	0	21	50	16	19	22	36	66	33	19	0	21	13	11	24	0	24	7	25	11	53
AC009961.2	8	1	0	1	0	0	0	58	0	0	0	0	21	0	0	0	2	0	0	0	0	0	0	0	0	5	0	25	0	0	0	0	0	0	0	5	2	0	6	10	0	0	0	0	0	0	0	5	5
AC009961.3	2	2	0	3	9	0	9	14	0	0	0	0	0	0	1	1	0	0	0	7	0	0	5	0	0	0	0	1	0	0	0	0	0	1	3	1	0	0	0	0	0	23	1	0	0	0	1	2	1
AC009961.4	0	5	0	5	0	0	3	2	0	0	0	0	0	0	0	0	0	0	0	1	0	0	3	0	0	0	0	0	0	0	0	0	0	5	0	0	0	0	0	4	0	0	0	0	0	0	0	6	3
AC009962.1	16	1	3	22	17	22	7	28	0	0	3	17	26	0	0	4	4	0	9	5	19	0	13	0	22	0	0	0	100	5	1	16	10	18	2	0	4	0	6	20	2	0	16	0	0	3	0	5	5
AC009963.3	0	4	2	0	1	0	0	0	0	0	0	0	0	0	0	0	0	0	0	0	0	0	0	0	0	0	1	0	0	0	0	1	2	0	0	0	0	1	0	3	0	1	0	0	0	1	0	0	0
AC009967.1	0	0	0	0	0	0	0	0	0	0	0	0	0	0	0	0	0	0	0	0	0	0	5	0	0	0	0	0	0	0	0	0	0	0	0	0	0	0	0	0	0	0	0	0	0	0	0	0	0
AC009967.2	0	0	0	0	0	0	0	0	0	0	0	0	0	0	0	0	0	0	0	0	0	0	0	0	0	0	0	0	0	0	0	0	0	0	0	0	0	0	0	0	0	0	0	0	0	0	0	0	0
AC009974.1	25	41	0	17	2	0	1	5	0	5	0	0	0	0	4	11	34	0	0	3	13	0	3	0	0	43	0	7	0	13	8	11	12	0	8	0	0	0	5	11	9	12	34	0	9	0	0	13	2
AC009974.2	0	0	0	0	0	0	0	0	0	0	0	0	0	0	0	0	0	0	0	0	0	0	0	0	0	0	0	0	0	0	0	0	0	0	0	0	0	0	0	0	0	0	0	0	0	0	0	0	0
AC009975.1	0	0	0	0	0	0	0	0	0	0	0	0	0	0	0	0	0	0	0	0	0	0	0	0	0	0	0	0	0	0	0	0	0	16	0	0	0	0	0	3	0	0	0	0	0	0	0	0	0
AC009975.2	0	0	0	0	0	0	0	0	0	0	0	0	0	0	0	0	0	0	0	0	0	0	0	0	0	0	0	0	0	0	1	0	0	2	0	0	0	0	0	0	0	0	1	0	0	0	0	0	0
AC009988.1	0	0	0	0	0	0	0	0	0	0	0	5	0	0	0	0	0	0	0	0	0	0	1	0	0	0	0	0	0	0	0	0	0	0	0	0	0	0	0	0	0	0	0	0	0	0	0	0	0
AC009996.1	120	131	104	139	217	105	126	196	26	50	492	30	88	145	172	142	142	41	36	100	46	30	221	0	138	41	0	0	0	102	158	53	94	103	217	122	87	0	149	95	30	68	114	0	102	172	83	39	83
AC009997.1	0	0	0	0	0	0	0	0	0	0	0	0	0	0	0	0	0	0	0	0	0	0	0	0	0	0	0	0	0	0	0	0	0	1	0	0	0	0	0	0	0	0	1	0	0	0	1	1	0
AC010086.1	0	0	0	0	0	0	0	0	0	0	0	0	0	0	0	0	0	0	0	0	0	0	0	0	0	0	0	0	0	0	0	0	0	0	0	0	0	0	0	0	0	0	0	0	0	0	0	0	0
AC010086.3	5	0	0	0	0	0	0	0	0	0	0	0	0	0	0	0	0	0	0	0	0	0	0	0	0	0	0	0	0	0	0	0	0	0	0	0	0	0	0	0	0	0	0	0	0	0	0	1	0
AC010092.1	0	0	0	0	0	0	0	0	0	0	0	0	0	0	0	0	0	0	0	0	0	0	0	0	0	5	0	0	0	2	0	0	0	0	0	0	0	0	0	0	0	0	0	0	0	0	0	0	0
AC010095.1	0	0	0	0	0	0	0	0	0	0	0	0	0	0	0	0	0	0	0	0	0	0	0	0	0	0	0	0	0	0	0	0	0	0	0	0	0	0	0	0	0	0	0	0	0	0	0	0	0
AC010096.1	0	0	0	0	0	0	0	0	0	0	1	0	0	35	0	1	16	0	0	0	0	0	2	0	0	0	0	0	0	0	0	0	11	0	7	0	0	0	0	4	0	0	0	0	0	0	0	0	0
AC010099.1	2	2	3	2	0	3	6	9	0	4	1	5	1	0	4	0	5	0	2	4	1	9	4	2	6	7	1	6	2	7	11	1	1	38	3	3	8	4	0	6	10	2	28	0	0	0	4	7	9
AC010132.1	0	0	0	0	0	0	0	0	0	0	0	0	0	0	0	0	0	0	0	0	0	0	0	0	0	0	0	0	0	0	0	0	0	0	0	0	0	0	0	0	0	0	0	0	0	0	0	0	0
AC010132.4	0	0	0	0	0	92	7	14	0	0	0	8	0	0	0	0	0	0	0	0	0	0	12	0	0	0	0	0	0	1	0	0	0	48	3	0	0	0	0	0	0	0	0	0	0	3	0	0	0
AC010136.1	34	14	0	52	235	20	66	8	0	18	199	34	15	5	23	70	9	71	0	7	0	0	190	0	13	0	50	13	93	92	85	90	44	306	39	38	19	0	234	65	3	6	5	1	23	4	38	22	25
AC010148.1	0	0	0	2	0	0	16	37	0	0	0	0	0	0	2	0	0	0	0	0	0	0	0	0	0	0	0	0	0	0	0	0	0	39	0	0	3	0	0	0	0	0	0	0	0	1	6	0	40
AC010157.1	0	0	0	0	0	0	0	0	0	0	0	0	0	0	0	0	0	0	0	0	0	0	0	0	0	0	0	0	0	0	0	0	0	0	0	0	0	0	0	0	0	0	0	0	0	0	0	0	0
AC010163.1	0	0	0	0	0	0	0	0	0	0	0	0	0	0	0	0	0	0	0	0	0	0	0	0	0	0	0	0	0	0	0	0	0	0	0	0	0	0	0	0	0	0	0	0	0	0	0	0	0
AC010163.2	0	0	0	0	0	0	0	0	0	0	0	0	0	0	0	0	0	0	0	0	0	0	0	0	0	0	0	0	0	0	0	0	0	0	3	3	1	0	0	0	0	0	0	0	0	0	0	0	0
AC010163.3	0	0	0	0	0	0	0	0	0	0	0	0	0	0	0	0	0	0	0	0	0	0	0	0	0	0	0	0	0	0	0	0	0	0	0	0	0	0	0	0	0	0	0	0	0	0	0	0	0
AC010168.1	0	0	0	0	0	0	0	0	0	0	0	0	0	0	0	0	0	0	0	0	0	0	0	0	0	0	0	0	0	0	0	0	0	0	0	0	0	0	0	0	0	0	0	0	0	0	0	0	0
AC010168.2	618	111	401	381	255	131	353	176	414	110	406	159	209	356	415	221	110	376	90	148	174	70	1391	91	287	266	867	169	407	286	65	257	453	235	408	370	206	7	222	209	8	215	226	7	307	336	205	112	170
AC010173.1	11	34	33	2	0	39	9	0	0	0	0	4	0	0	0	3	0	0	0	5	5	2	9	0	6	0	0	0	0	0	0	0	16	0	5	0	0	0	0	23	0	0	5	0	8	10	2	1	10
AC010175.1	0	0	0	0	0	0	0	1	0	0	0	0	0	0	0	0	0	0	0	0	0	0	0	0	0	0	0	0	0	0	0	0	0	0	0	0	0	0	0	0	0	0	0	0	12	0	0	5	0
AC010177.1	0	0	0	0	0	0	0	0	0	0	0	0	0	0	0	0	0	0	0	0	0	0	0	0	0	0	0	0	0	0	0	0	0	0	0	0	0	0	0	0	0	0	0	0	0	0	0	0	0
AC010181.1	0	0	0	0	0	0	0	0	0	0	0	0	0	0	0	0	0	0	0	0	0	0	0	0	0	0	0	0	6	0	0	0	0	0	0	0	0	0	0	0	0	0	0	0	0	0	0	0	0
AC010182.1	0	0	0	0	0	0	0	0	0	0	0	0	0	0	0	0	0	0	0	0	1	0	0	0	0	0	0	0	0	0	0	0	0	11	0	0	0	0	0	0	0	0	0	0	0	0	1	0	1
AC010185.1	0	1	0	0	0	0	0	0	0	0	0	0	0	0	0	0	0	0	0	0	0	0	0	0	0	0	0	0	0	0	0	0	0	0	0	0	0	0	0	0	0	0	0	0	0	0	0	0	0
AC010186.1	0	0	0	0	0	0	0	0	0	0	0	0	0	0	0	0	0	0	0	0	0	0	0	0	0	10	0	0	0	0	0	0	0	0	0	0	0	0	0	0	0	0	4	0	0	0	0	0	0
AC010186.2	0	8	0	16	0	0	0	0	0	0	0	0	0	0	0	0	0	0	28	5	7	2	0	0	6	0	0	0	0	0	0	0	7	0	0	0	3	0	0	7	0	0	4	0	0	8	6	9	2
AC010186.3	5	8	0	23	22	0	1	0	0	7	0	0	3	0	7	0	22	0	0	7	0	9	0	0	0	0	0	16	0	5	20	0	4	12	0	0	11	0	0	16	0	0	0	0	0	0	5	5	10
AC010197.2	0	0	0	0	0	0	0	0	0	1	0	9	0	0	0	0	0	0	0	4	0	0	0	0	0	0	0	0	0	0	0	0	0	3	0	0	0	0	0	0	0	0	0	0	0	0	0	0	0
AC010198.1	0	4	0	0	0	0	0	0	11	0	0	0	0	0	0	0	0	0	0	0	0	0	0	0	0	0	0	0	0	0	0	0	0	5	0	0	14	0	0	0	0	0	2	0	0	0	0	0	0
AC010198.2	19	37	212	17	21	162	111	157	0	24	16	4	125	18	71	0	15	0	21	113	112	306	367	80	153	43	101	170	119	121	25	33	64	65	97	129	99	54	2	24	49	147	116	0	54	165	42	35	104
AC010200.1	0	0	0	0	0	0	0	0	0	0	0	0	0	0	0	0	0	0	0	7	0	0	0	0	0	0	0	0	0	0	0	0	0	0	0	0	0	0	0	0	0	0	0	0	0	0	0	0	0
AC010201.1	9	18	58	1	0	27	20	17	0	6	0	33	0	0	31	14	0	0	23	27	0	18	0	1	60	0	0	0	3	0	4	27	7	35	4	32	0	32	0	26	53	0	21	0	10	3	0	6	7
AC010201.2	8	14	0	0	0	25	4	12	0	4	10	135	1	0	44	0	0	0	1	13	0	10	5	0	41	0	0	12	10	0	0	0	0	14	3	1	8	0	0	2	0	0	19	0	5	7	0	14	0
AC010201.3	0	0	0	0	0	0	0	0	0	0	0	0	0	0	0	0	0	0	0	0	0	0	0	0	7	0	0	0	0	0	0	0	0	0	0	0	0	0	0	0	0	0	0	0	0	0	0	0	0
[truncated: 37,737 more rows]
[truncated: 90 more columns]
