# Supplementary material for: Transcriptome in paraffin samples for the diagnosis and prognosis of adrenocortical carcinoma
Source: Eur J Endocrinol. 2022 Mar 10;186(6):607–17. doi: 10.1530/EJE-21-1228 (PMC9066577; doi:10.1530/EJE-21-1228)
Supplement: Supplementary Table S4. Differentially expressed genes between transcriptome groups. [file supplementary_table_3.csv]

gene	median_C1A	median_C1B	median_C1	median_C2	p_kruskal	p_kruskal_adj	NMF_rank1	NMF_rank2	NMF_rank3	FC_C1AvsC1B	p_wilcox_C1AvsC1B	p_wilcox_C1AvsC1B_adj	FC_C1AvsC2	p_wilcox_C1AvsC2	p_wilcox_C1AvsC2_adj	FC_C1BvsC2	p_wilcox_C1BvsC2	p_wilcox_C1BvsC2_adj	FC_C1vsC2	p_wilcox_C1vsC2	p_wilcox_C1vsC2_adj
TPX2	8.93	7.02	7.82	5.27	1.6e-14	3.9e-10	20.53	12.26	15.77	0.35	2.3e-06	0.00031	0.75	1.1e-11	5.7e-09	0.4	9.6e-08	5.7e-06	0.59	5.1e-13	1.3e-09
PTTG1	9.58	7.81	8.57	5.41	3.1e-14	3.9e-10	21.34	11.91	18.09	0.29	1.5e-05	0.001	0.82	6.3e-12	3.8e-09	0.53	9,00E-08	5.5e-06	0.69	3.5e-13	1.1e-09
CDK1	7.76	6.17	6.95	2.4	3,00E-14	3.9e-10	18.53	4.18	14.95	0.4	2.5e-06	0.00032	1.36	9.1e-12	5,00E-09	0.96	1.2e-07	6.8e-06	1.18	6.1e-13	1.4e-09
TMPO	9.88	9.53	9.75	8.02	1,00E-13	5.4e-10	NA	NA	NA	0.04	0.13	0.41	0.31	2,00E-15	1.1e-11	0.27	1.2e-12	9.2e-10	0.29	1.9e-14	7.2e-10
MKI67	8.91	6	7.4	3.84	8.2e-14	5.4e-10	22.08	6.04	14.82	0.5	3.5e-08	1.9e-05	1.15	1.1e-11	5.7e-09	0.65	6.7e-06	0.00017	0.92	1.8e-11	8.4e-09
GYPC	7.23	8.68	8.21	9.7	8.8e-14	5.4e-10	NA	NA	NA	-0.2	0.00048	0.011	-0.38	2.5e-15	1.1e-11	-0.19	1.6e-10	4,00E-08	-0.28	1.5e-13	9.4e-10
NCAPG	7.49	5.53	6.35	1.35	9.7e-14	5.4e-10	17.55	2.06	13.71	0.43	3.3e-05	0.0018	1.6	1.5e-11	6.3e-09	1.17	1.2e-07	6.8e-06	1.4	1.1e-12	1.7e-09
KCNQ1	6.7	8.72	7.87	10.6	1.2e-13	5.6e-10	6.25	33.6	19.16	-0.41	6.9e-06	0.00064	-0.67	2.3e-10	4.7e-08	-0.25	5.8e-10	1.1e-07	-0.45	1,00E-12	1.6e-09
HSD3B2	10.8	8.46	10.01	14.46	2.1e-13	7.8e-10	18.25	46.69	11.14	0.3	0.012	0.095	-0.4	4.4e-11	1.4e-08	-0.7	5,00E-15	2.5e-11	-0.54	1,00E-13	7.5e-10
C2CD2	11.45	10.6	11	12.34	2.4e-13	7.8e-10	NA	NA	NA	0.13	4.5e-05	0.0022	-0.11	1.2e-08	9.6e-07	-0.25	4,00E-15	2.3e-11	-0.18	1.5e-12	1.7e-09
FARP1	11.99	9.41	10.91	11.03	2.7e-13	7.8e-10	NA	NA	NA	0.3	5.1e-14	1.9e-09	0.11	2.8e-07	1.2e-05	-0.19	4.7e-09	5.6e-07	-0.03	0.74	0.84
HMGB3	9.67	9.34	9.5	7.75	2.7e-13	7.8e-10	NA	NA	NA	0.06	0.13	0.41	0.31	2.3e-16	8.3e-12	0.25	7.4e-11	2.2e-08	0.28	6.3e-14	7.5e-10
DTL	6.7	5.31	6.06	2.51	2,00E-13	7.8e-10	17.06	3.14	12.95	0.4	0.00053	0.012	1.32	5.1e-12	3.5e-09	0.93	3,00E-07	1.4e-05	1.14	9.6e-13	1.6e-09
UBE2C	7.57	5.49	6.82	2.26	3,00E-13	8.1e-10	17.5	4.6	13.44	0.42	0.00022	0.0064	1.42	1.1e-11	5.7e-09	1	4.1e-07	1.8e-05	1.23	2,00E-12	1.9e-09
HELLPAR	7.45	5.71	6.46	3.61	3.6e-13	9,00E-10	17.04	6.77	13.49	0.34	0.00014	0.0047	1.01	1.5e-11	6.3e-09	0.67	4.6e-07	2,00E-05	0.85	2.2e-12	1.9e-09
GSTA4	10.17	9.9	10.06	12.23	4,00E-13	9.4e-10	NA	NA	NA	0.02	0.47	0.68	-0.27	2.8e-14	6.3e-11	-0.29	1.9e-12	1.3e-09	-0.28	4.5e-14	7.5e-10
PCLAF	8.13	6.58	7.2	3.72	4.5e-13	9.8e-10	20.03	6.92	14.39	0.39	6.2e-05	0.0027	1.04	8.2e-12	4.7e-09	0.65	4,00E-06	0.00011	0.86	9.5e-12	5.4e-09
TWIST1	7.01	8.47	7.53	3.6	4.7e-13	9.8e-10	13	7.43	23.9	-0.24	0.0017	0.026	0.81	4.7e-09	4.6e-07	1.05	2.3e-10	5.2e-08	0.93	3.9e-13	1.1e-09
GAS2L3	8.48	6.53	7.72	5.25	5.2e-13	9.8e-10	NA	NA	NA	0.35	1.1e-07	3.9e-05	0.65	9.9e-12	5.3e-09	0.3	0.00013	0.0018	0.48	2.5e-10	5,00E-08
MRC1	7.3	8.08	7.69	9.84	5,00E-13	9.8e-10	NA	NA	NA	-0.21	0.0016	0.025	-0.44	5.4e-16	8.5e-12	-0.23	1.2e-08	1.1e-06	-0.33	9.5e-13	1.6e-09
HELLS	8.57	7.09	7.79	5.96	5.7e-13	1,00E-09	NA	NA	NA	0.25	1,00E-06	0.00017	0.51	2,00E-15	1.1e-11	0.26	3,00E-06	8.8e-05	0.39	3.9e-11	1.3e-08
FUS	11.87	11.87	11.87	10.74	7.3e-13	1.2e-09	NA	NA	NA	0.01	0.61	0.78	0.13	1.8e-14	5,00E-11	0.12	1.5e-11	6.4e-09	0.12	8.9e-14	7.5e-10
FBXO9	9.94	9.64	9.81	10.85	7.6e-13	1.2e-09	NA	NA	NA	0.05	0.027	0.16	-0.11	3.4e-11	1.2e-08	-0.16	1.8e-13	2.4e-10	-0.14	2.5e-13	1.1e-09
ARRB2	8.88	9.75	9.46	10.86	8.1e-13	1.2e-09	NA	NA	NA	-0.11	0.00032	0.0085	-0.24	2.5e-15	1.1e-11	-0.13	5.9e-08	3.9e-06	-0.18	3.3e-12	2.4e-09
BUB1	5.85	3.8	4.86	0	8.3e-13	1.2e-09	14.35	0.9	8.59	0.64	3.1e-06	0.00037	1.63	3.4e-11	1.2e-08	1	9.9e-06	0.00023	1.35	7.8e-11	2.1e-08
TOP2A	10.13	7.78	8.65	6.12	8.3e-13	1.2e-09	21.01	14.74	17.61	0.32	5,00E-06	5,00E-04	0.71	2.6e-11	9.5e-09	0.39	7.9e-06	0.00019	0.56	3.3e-11	1.1e-08
AUXG01000058.1	7.54	5.55	6.68	8.93	8.4e-13	1.2e-09	NA	NA	NA	0.49	1.4e-06	0.00022	-0.22	8.7e-06	0.00019	-0.71	5.2e-11	1.7e-08	-0.45	1.1e-10	2.6e-08
COX6A1	9.85	10.78	10.37	9.33	1,00E-12	1.3e-09	NA	NA	NA	-0.12	2.6e-09	3.5e-06	0.07	0.00069	0.0064	0.19	1.5e-15	1.3e-11	0.13	2.8e-09	3.1e-07
NR3C1	9.78	10.21	9.95	8.99	9.5e-13	1.3e-09	NA	NA	NA	-0.04	0.0057	0.059	0.12	2.9e-10	5.5e-08	0.16	1.5e-13	2.3e-10	0.14	6.1e-13	1.4e-09
CLCN4	7.43	8.08	7.81	5.61	1.2e-12	1.4e-09	NA	NA	NA	-0.09	0.0023	0.032	0.45	3.3e-09	3.4e-07	0.54	9.3e-10	1.5e-07	0.5	7.6e-13	1.5e-09
H2AFZ	10.93	10.7	10.72	9.03	1.2e-12	1.4e-09	NA	NA	NA	0.04	0.14	0.43	0.22	2.3e-14	5.9e-11	0.18	1.6e-10	4,00E-08	0.2	2.6e-13	1.1e-09
RNF44	9.42	10.6	9.94	8.72	1.2e-12	1.4e-09	NA	NA	NA	-0.12	1.2e-05	0.00089	0.1	1,00E-05	0.00022	0.22	1.3e-16	2.3e-12	0.16	5.6e-11	1.6e-08
TROAP	6.72	4.9	5.91	1.09	1.3e-12	1.4e-09	16.99	2.2	12.21	0.48	0.00011	0.0039	1.55	5.7e-11	1.7e-08	1.07	8.4e-07	3.2e-05	1.33	1.1e-11	6,00E-09
ATXN7L3B	9.37	9.92	9.75	8.69	1.4e-12	1.4e-09	NA	NA	NA	-0.06	0.0017	0.026	0.13	1.3e-08	1,00E-06	0.19	1.8e-14	6.3e-11	0.16	2.3e-12	2,00E-09
RFWD3	9.23	8.95	9.14	7.82	1.4e-12	1.4e-09	NA	NA	NA	0.04	0.24	0.54	0.21	1.2e-15	1.1e-11	0.17	8.2e-10	1.4e-07	0.19	2.8e-13	1.1e-09
SLC39A3	9.34	9.81	9.55	8.41	1.4e-12	1.4e-09	NA	NA	NA	-0.06	0.0096	0.084	0.13	1.2e-09	1.6e-07	0.19	6.1e-14	1.3e-10	0.16	9,00E-13	1.6e-09
UGCG	12.6	9.33	11.31	11.32	1.4e-12	1.4e-09	NA	NA	NA	0.38	1.5e-12	2.7e-08	0.13	2.1e-06	6.2e-05	-0.25	4.2e-09	5.2e-07	-0.05	0.6	0.73
CAND1	10.17	10.38	10.29	9.59	1.6e-12	1.5e-09	NA	NA	NA	-0.02	0.081	0.31	0.09	4.4e-11	1.4e-08	0.11	4.4e-13	4.2e-10	0.1	3.7e-13	1.1e-09
CCNB2	7.04	3.81	6.05	2.19	1.6e-12	1.5e-09	19.36	2.57	7.79	0.81	5.5e-07	0.00012	1.45	4.7e-12	3.3e-09	0.64	0.0041	0.028	1.1	6.2e-09	5.7e-07
KIF20B	9.18	7.77	8.43	6.96	1.6e-12	1.5e-09	NA	NA	NA	0.2	4.1e-06	0.00043	0.39	5,00E-15	2,00E-11	0.2	5.3e-06	0.00014	0.3	7.1e-11	1.9e-08
WDR62	5.7	3.89	4.64	0	1.6e-12	1.5e-09	14.33	1.55	7.39	0.62	1.9e-05	0.0012	1.62	1.2e-11	6,00E-09	1	2.9e-05	0.00054	1.34	1.2e-10	2.8e-08
GATA6-AS1	8.8	7.39	8.06	9.76	1.7e-12	1.5e-09	NA	NA	NA	0.23	1.9e-06	0.00027	-0.12	1.7e-05	0.00033	-0.35	2.5e-15	1.8e-11	-0.23	1.4e-10	3.2e-08
CBX5	11.15	11.18	11.17	10.21	1.8e-12	1.6e-09	NA	NA	NA	-0.03	0.26	0.54	0.11	2.3e-10	4.7e-08	0.14	2.3e-14	7.4e-11	0.12	3.1e-13	1.1e-09
DDX23	8.69	9.06	8.88	8.13	2,00E-12	1.7e-09	NA	NA	NA	-0.05	0.0033	0.041	0.09	3.4e-08	2.2e-06	0.14	6.3e-15	2.8e-11	0.11	3,00E-12	2.3e-09
DLGAP5	4.85	1.87	3.83	0	2,00E-12	1.7e-09	13.76	0.19	3.32	1.07	5.1e-07	0.00011	1.89	8.9e-12	4.9e-09	0.82	0.0029	0.021	1.45	1.5e-08	1.1e-06
NDRG4	9.47	13.49	11.37	11.69	2.6e-12	2.1e-09	NA	NA	NA	-0.45	2.6e-11	1.9e-07	-0.27	3.4e-08	2.2e-06	0.18	1.3e-07	7.2e-06	-0.03	0.91	0.94
AMH	4.7	0.54	3.51	0	2.7e-12	2.1e-09	11.99	0	3.12	1.05	1.2e-05	0.00089	2.18	3.6e-12	2.8e-09	1.12	0.00053	0.0055	1.74	3.1e-09	3.3e-07
CPT1A	10.41	9.99	10.2	11.54	2.7e-12	2.1e-09	NA	NA	NA	0.06	0.03	0.17	-0.13	3.1e-09	3.3e-07	-0.19	3.4e-14	9.2e-11	-0.16	1.2e-12	1.7e-09
USP48	9.87	9.5	9.74	11.02	2.7e-12	2.1e-09	NA	NA	NA	0.07	0.016	0.12	-0.14	1.6e-09	2,00E-07	-0.21	1.5e-13	2.3e-10	-0.17	1.4e-12	1.7e-09
DDB1	11.47	10.82	11.06	12.1	2.8e-12	2.1e-09	NA	NA	NA	0.05	0.0028	0.037	-0.08	2.5e-09	2.8e-07	-0.14	6.1e-13	5.4e-10	-0.11	2.7e-12	2.1e-09
NUF2	7.15	4.48	5.62	2.99	2.8e-12	2.1e-09	17.08	4.75	10.24	0.59	1.3e-05	0.00095	1.23	5.7e-11	1.7e-08	0.63	2.5e-05	0.00048	0.96	1.5e-10	3.4e-08
PPFIA4	5.31	3.34	4.2	0	2.9e-12	2.1e-09	13.66	0	7.83	0.66	9.8e-05	0.0037	1.82	3.3e-11	1.2e-08	1.16	3.3e-06	9.6e-05	1.53	4.9e-11	1.5e-08
PRC1	7.09	5.81	6.6	3.79	3.2e-12	2.3e-09	17.37	7.26	13.32	0.34	0.00059	0.013	0.98	1.3e-11	6,00E-09	0.64	8.8e-06	0.00021	0.82	2.4e-11	9.7e-09
PBK	6.14	3.44	5.05	0	3.3e-12	2.3e-09	15.65	0.39	7.69	0.68	8,00E-05	0.0032	1.91	2,00E-11	7.9e-09	1.23	8.6e-06	0.00021	1.61	9,00E-11	2.3e-08
SYT9	0	2.81	1.18	6.38	3.3e-12	2.3e-09	0.13	17.88	5.41	-0.81	0.0055	0.058	-1.71	1.2e-10	2.9e-08	-0.9	1.7e-07	9,00E-06	-1.25	3.1e-12	2.3e-09
HCLS1	7.64	9.15	8.61	10.27	3.4e-12	2.3e-09	NA	NA	NA	-0.23	2.5e-05	0.0015	-0.39	1.2e-14	3.6e-11	-0.16	4,00E-06	0.00011	-0.27	7.1e-11	1.9e-08
DYNLL1	11.58	12.01	11.71	10.33	3.5e-12	2.3e-09	NA	NA	NA	-0.06	0.042	0.21	0.15	2.8e-09	3.1e-07	0.2	6.1e-14	1.3e-10	0.18	1.4e-12	1.7e-09
MCM10	6.04	4.49	5.22	2.6	3.5e-12	2.3e-09	15.57	4.07	9.39	0.56	7.4e-06	0.00067	1.23	2.3e-11	8.7e-09	0.67	0.00018	0.0023	0.97	6,00E-10	9.9e-08
PKMYT1	6.57	5.43	6.09	1.82	3.6e-12	2.3e-09	16.96	2.29	13.47	0.41	0.0012	0.02	1.41	8.3e-11	2.3e-08	1	5.7e-07	2.3e-05	1.22	9.6e-12	5.4e-09
PNMA8B	8.54	7.07	8.19	10.33	3.6e-12	2.3e-09	NA	NA	NA	0.27	0.0081	0.076	-0.24	4.4e-11	1.4e-08	-0.52	2.2e-09	3.1e-07	-0.37	1.5e-12	1.7e-09
RAP1B	9.31	9.61	9.43	8.52	3.7e-12	2.3e-09	NA	NA	NA	-0.03	0.06	0.26	0.12	1.8e-10	3.9e-08	0.16	1.2e-12	9.2e-10	0.14	9.5e-13	1.6e-09
TUBA1A	10.43	10.35	10.41	8.81	4.3e-12	2.6e-09	NA	NA	NA	0	0.99	1	0.21	1.2e-10	2.9e-08	0.21	2.6e-13	3,00E-10	0.21	4.9e-13	1.3e-09
CENPF	9.63	6.84	8.16	6.07	4.4e-12	2.6e-09	22.05	14.88	14.03	0.49	2.3e-07	6.6e-05	0.68	7.1e-16	8.5e-12	0.19	0.0074	0.043	0.46	2.4e-08	1.7e-06
STMN1	10.18	9.15	9.65	8.37	4.6e-12	2.7e-09	NA	NA	NA	0.17	1.7e-06	0.00025	0.32	2.6e-13	4.5e-10	0.15	6.1e-06	0.00016	0.24	2.1e-10	4.3e-08
MND1	6.05	5.8	5.87	0	5.3e-12	3,00E-09	13.29	0.42	15.6	0.07	0.77	0.89	1.64	6.3e-11	1.9e-08	1.57	1.5e-08	1.3e-06	1.61	6.7e-13	1.4e-09
SHOC1	8.36	0	3.99	3.05	5.3e-12	3,00E-09	23.18	5.12	0	2.16	7.1e-10	1.5e-06	1.09	2.3e-08	1.6e-06	-1.07	0.00064	0.0064	0.38	0.15	0.35
C19orf48	8.87	8.34	8.67	6.55	5.8e-12	3.3e-09	NA	NA	NA	0.07	0.13	0.41	0.41	5,00E-14	1.1e-10	0.34	3.8e-09	4.8e-07	0.37	1.6e-12	1.7e-09
AURKB	7.76	5.76	6.61	3.91	6.4e-12	3.5e-09	17.76	6.55	13.74	0.41	0.00011	0.0039	1.04	7.6e-11	2.1e-08	0.63	1.4e-05	3,00E-04	0.85	1,00E-10	2.4e-08
NBPF1	7.21	5.98	6.77	8.07	7.1e-12	3.9e-09	NA	NA	NA	0.21	0.00072	0.014	-0.19	1.1e-06	3.7e-05	-0.4	1.5e-14	5.9e-11	-0.29	3.2e-11	1.1e-08
FAM83D	7.14	5.51	6.69	0	7.4e-12	4,00E-09	18.46	0	13.42	0.44	0.004	0.047	1.72	2.2e-11	8.4e-09	1.28	2,00E-06	6.4e-05	1.51	1.9e-11	8.7e-09
RNF34	8.77	8.51	8.66	7.78	8.1e-12	4.2e-09	NA	NA	NA	0.02	0.17	0.44	0.14	1.6e-12	1.5e-09	0.12	4.1e-10	8,00E-08	0.13	1.6e-12	1.7e-09
PRKD3	10.2	7.75	8.82	9.15	8,00E-12	4.2e-09	NA	NA	NA	0.33	2.1e-11	1.9e-07	0.11	0.00022	0.0026	-0.22	2,00E-10	4.7e-08	-0.04	0.2	0.43
DIAPH3	6.58	3.52	5.41	0.97	8.3e-12	4.3e-09	17.94	1.43	6.78	0.81	6.6e-06	0.00061	1.6	7.5e-12	4.4e-09	0.78	0.0044	0.029	1.25	9.2e-09	7.9e-07
C1QA	9.87	11.44	10.6	12.53	8.4e-12	4.3e-09	NA	NA	NA	-0.15	0.00052	0.012	-0.31	2.8e-14	6.3e-11	-0.16	1.4e-06	4.8e-05	-0.24	4.3e-11	1.3e-08
GPX8	8.7	9.04	8.94	6.42	9.1e-12	4.4e-09	NA	NA	NA	-0.02	0.33	0.54	0.47	3.3e-09	3.4e-07	0.5	1.9e-09	2.8e-07	0.49	1.2e-12	1.7e-09
P4HA2	8.48	8.84	8.58	6.21	9.1e-12	4.4e-09	NA	NA	NA	-0.07	0.084	0.31	0.46	7.8e-08	4.3e-06	0.54	2,00E-10	4.7e-08	0.5	2.8e-12	2.2e-09
ECE1	11.84	11.61	11.78	12.89	9,00E-12	4.4e-09	NA	NA	NA	0.02	0.18	0.46	-0.11	6.5e-11	1.9e-08	-0.14	1.3e-11	5.9e-09	-0.12	1.5e-12	1.7e-09
GIHCG	8.16	8.38	8.28	6.88	9.8e-12	4.7e-09	NA	NA	NA	-0.04	0.22	0.52	0.29	2.3e-10	4.7e-08	0.33	4,00E-12	2.3e-09	0.31	1.6e-12	1.7e-09
KNL1	6.43	4.54	5.56	1.99	9.9e-12	4.7e-09	15.4	3.56	10.87	0.5	6.2e-05	0.0027	1.3	1.1e-10	2.8e-08	0.8	2.6e-05	5,00E-04	1.07	2.4e-10	4.8e-08
LINC02363	8.15	7.23	7.94	11.3	1.1e-11	5.2e-09	13.7	35.3	12.05	0.22	0.07	0.29	-0.38	3.1e-08	2,00E-06	-0.6	4.1e-14	1,00E-10	-0.48	4.6e-12	3.1e-09
VSIG4	8.2	9.58	8.78	11.07	1.2e-11	5.6e-09	NA	NA	NA	-0.14	0.0054	0.057	-0.34	5.2e-13	7,00E-10	-0.2	5.4e-08	3.7e-06	-0.27	1.3e-11	6.5e-09
AC092155.1	0.51	0	0	5.96	1.3e-11	5.9e-09	1.12	17.35	0	0.94	0.025	0.15	-1.02	1.9e-06	5.7e-05	-1.96	6.1e-11	1.9e-08	-1.41	8.7e-12	5.2e-09
ZEB2	10.02	9.92	10	11.03	1.3e-11	5.9e-09	NA	NA	NA	0.01	0.52	0.72	-0.15	2.6e-12	2.1e-09	-0.16	2.9e-10	6,00E-08	-0.15	1.6e-12	1.7e-09
C6orf89	10.43	10.56	10.51	11.26	1.4e-11	6,00E-09	NA	NA	NA	0.01	0.48	0.69	-0.11	1.5e-11	6.3e-09	-0.11	9.5e-11	2.7e-08	-0.11	1.8e-12	1.8e-09
CENPI	5.6	3.05	4.96	0	1.4e-11	6,00E-09	16.46	1.28	6.2	0.71	4.6e-06	0.00047	1.43	2.6e-11	9.5e-09	0.71	0.0027	0.02	1.11	1.2e-08	9.5e-07
ORC6	6.73	6.28	6.55	3.74	1.4e-11	6,00E-09	14.42	7.1	15.95	0.05	0.31	0.54	0.83	2.8e-09	3.1e-07	0.78	4.2e-09	5.2e-07	0.81	2,00E-12	1.9e-09
TM7SF2	11.13	11.91	11.61	13.27	1.4e-11	6,00E-09	NA	NA	NA	-0.12	0.0082	0.076	-0.26	6.1e-13	7.6e-10	-0.14	4.1e-08	2.9e-06	-0.2	1.2e-11	6.2e-09
ZNF271P	8.92	8.75	8.82	9.68	1.4e-11	6,00E-09	NA	NA	NA	0.02	0.11	0.37	-0.11	5.7e-11	1.7e-08	-0.13	5.7e-11	1.8e-08	-0.12	2.5e-12	2,00E-09
SPIN4	8.56	8.08	8.23	7.04	1.5e-11	6.3e-09	NA	NA	NA	0.14	0.00048	0.011	0.32	3,00E-12	2.4e-09	0.18	1.3e-07	7.2e-06	0.26	3.9e-11	1.3e-08
CCNA2	6.47	5.39	5.91	3.52	1.6e-11	6.5e-09	NA	NA	NA	0.31	8.4e-05	0.0033	0.82	5,00E-10	8.2e-08	0.51	6.3e-06	0.00016	0.67	1.7e-10	3.7e-08
GNPTAB	8.05	9.14	8.57	7.47	1.6e-11	6.5e-09	NA	NA	NA	-0.18	3.4e-07	8.7e-05	0.13	0.0014	0.011	0.31	2.8e-14	8.2e-11	0.23	1,00E-08	8.4e-07
SEPTIN4	9.14	8.69	8.92	11.44	1.6e-11	6.5e-09	NA	NA	NA	0.04	0.44	0.65	-0.28	1.8e-10	3.9e-08	-0.32	1.1e-11	5.2e-09	-0.3	2.1e-12	1.9e-09
ZWINT	7.56	6.35	6.9	4.3	1.6e-11	6.5e-09	16.34	8.37	15.72	0.2	0.0014	0.023	0.83	9.1e-10	1.3e-07	0.63	3.2e-07	1.5e-05	0.73	2.3e-11	9.6e-09
CHEK1	5.6	4.21	5.28	2.28	1.7e-11	6.6e-09	NA	NA	NA	0.4	0.00019	0.0058	1.08	9.3e-11	2.5e-08	0.68	3.3e-05	6,00E-04	0.89	2.6e-10	5.1e-08
MPEG1	6.56	7.38	6.92	8.44	1.7e-11	6.6e-09	NA	NA	NA	-0.21	4.1e-05	0.002	-0.35	9.8e-15	3.2e-11	-0.14	8.2e-05	0.0012	-0.24	6.5e-10	1,00E-07
NEIL1	8.13	7.48	7.77	9.79	1.7e-11	6.6e-09	NA	NA	NA	0.13	0.052	0.24	-0.23	1.7e-08	1.3e-06	-0.36	4.4e-13	4.2e-10	-0.29	6.6e-12	4.1e-09
NEXN	8.75	9.01	8.95	10.54	1.7e-11	6.6e-09	NA	NA	NA	-0.03	0.41	0.62	-0.23	2.6e-12	2.1e-09	-0.21	8.2e-10	1.4e-07	-0.22	2.5e-12	2,00E-09
CPNE4	0	6.17	2.62	0	1.8e-11	6.7e-09	0.28	0.16	15.59	-1.45	2.9e-06	0.00036	0.79	0.011	0.054	2.24	4.9e-11	1.6e-08	1.69	1.9e-07	8.8e-06
DAAM2	8	6.74	7.43	9.66	1.8e-11	6.7e-09	NA	NA	NA	0.26	0.00055	0.012	-0.21	8.7e-05	0.0013	-0.48	1.3e-16	2.3e-12	-0.34	3,00E-10	5.6e-08
PIK3R1	9.98	11.29	10.88	9.83	1.8e-11	6.7e-09	NA	NA	NA	-0.2	1.4e-09	2.1e-06	0.01	0.55	0.69	0.21	1.2e-15	1.3e-11	0.11	1.5e-05	0.00029
TMIGD3	5.42	5.24	5.28	7.85	1.8e-11	6.7e-09	8.3	26.54	5.93	0.18	0.52	0.72	-0.48	2.8e-09	3.1e-07	-0.66	5.1e-09	6,00E-07	-0.57	2.2e-12	1.9e-09
AF106564.1	5.64	5.66	5.66	0	1.9e-11	6.9e-09	11.58	0	13.87	0.03	0.81	0.92	1.88	2,00E-10	4.2e-08	1.85	4.8e-09	5.7e-07	1.86	2.2e-12	1.9e-09
NDUFA12	9.14	9.47	9.36	8.31	1.9e-11	6.9e-09	NA	NA	NA	-0.04	0.028	0.17	0.16	1.6e-08	1.2e-06	0.2	1.4e-12	1,00E-09	0.18	9.1e-12	5.4e-09
ZNF711	10.1	6.03	8.29	9.49	1.9e-11	6.9e-09	21.85	28.65	6.79	0.77	3.8e-09	4.3e-06	0.08	0.043	0.14	-0.69	1,00E-09	1.6e-07	-0.26	0.015	0.069
ASPM	8.35	4.51	6.32	2.59	2.1e-11	7.4e-09	19.75	3.52	9.54	0.76	8.7e-07	0.00016	1.46	3,00E-10	5.6e-08	0.69	0.00093	0.0086	1.12	1.2e-08	9.5e-07
CD163	8.07	9.35	8.43	10.54	2.1e-11	7.4e-09	NA	NA	NA	-0.19	0.002	0.029	-0.38	6.1e-13	7.6e-10	-0.19	3.4e-07	1.6e-05	-0.28	4.1e-11	1.3e-08
CDKN3	7.38	4.97	6.23	1.82	2.1e-11	7.4e-09	17.44	3.31	10.51	0.56	1.6e-05	0.0011	1.41	2.4e-10	4.9e-08	0.85	8.1e-05	0.0012	1.16	1.2e-09	1.6e-07
EBF1	8.52	8.55	8.52	6.55	2.3e-11	7.9e-09	NA	NA	NA	0.01	0.9	0.98	0.37	1.3e-11	6,00E-09	0.36	2.6e-10	5.6e-08	0.37	2.7e-12	2.1e-09
PLOD3	9.32	9.2	9.27	8.13	2.3e-11	7.9e-09	NA	NA	NA	0.04	0.29	0.54	0.19	5.2e-13	7,00E-10	0.15	7.1e-09	7.8e-07	0.17	4.3e-12	2.9e-09
MAGED2	11.88	12.83	12.23	10.71	2.4e-11	8.2e-09	NA	NA	NA	-0.11	0.0013	0.022	0.13	2,00E-07	9.2e-06	0.23	2.6e-12	1.6e-09	0.18	4.8e-11	1.5e-08
CENPA	4.95	2.22	3.8	0	2.5e-11	8.5e-09	13.94	0.22	5.31	0.75	0.00016	0.0052	1.71	1.9e-11	7.8e-09	0.96	0.00029	0.0034	1.38	1.5e-09	1.9e-07
RPL3	11.17	10.95	11.03	12.1	2.7e-11	9.1e-09	NA	NA	NA	0.03	0.17	0.44	-0.1	2.3e-08	1.6e-06	-0.14	3.1e-13	3.3e-10	-0.12	7,00E-12	4.3e-09
ACADVL	11.58	11.57	11.58	12.52	2.8e-11	9.2e-09	NA	NA	NA	-0.02	0.5	0.71	-0.13	4,00E-12	2.9e-09	-0.1	1.4e-09	2.1e-07	-0.12	3.9e-12	2.7e-09
PTPN14	10.08	9.69	9.79	10.95	2.8e-11	9.2e-09	NA	NA	NA	0.06	0.013	0.1	-0.11	3.4e-07	1.4e-05	-0.17	1.5e-13	2.3e-10	-0.14	2.7e-11	1,00E-08
CXCL12	6.15	7.8	7.27	9.57	2.9e-11	9.5e-09	NA	NA	NA	-0.27	0.0016	0.025	-0.56	2.6e-13	4.5e-10	-0.29	1.9e-06	6.1e-05	-0.42	9.7e-11	2.4e-08
ABCB1	10.23	9.98	10.09	11.88	3.1e-11	9.8e-09	NA	NA	NA	0.13	0.023	0.15	-0.16	2,00E-07	9.2e-06	-0.29	2.2e-13	2.8e-10	-0.22	2.2e-11	9.5e-09
BUB1B	5.91	4.39	4.97	2.49	3.1e-11	9.8e-09	14.68	3.45	9.12	0.48	0.00036	0.0093	1.24	4,00E-11	1.3e-08	0.76	0.00014	0.0019	1.02	6.4e-10	1,00E-07
CENPH	6.35	6.81	6.49	4.16	3.1e-11	9.8e-09	NA	NA	NA	-0.04	0.44	0.65	0.68	2.9e-09	3.1e-07	0.73	9.9e-09	9.8e-07	0.71	3.8e-12	2.7e-09
RRM2	7.76	5.33	6.68	2.55	3.1e-11	9.8e-09	18.31	5.24	12.39	0.47	4.7e-05	0.0022	1.17	2,00E-10	4.2e-08	0.7	0.00011	0.0016	0.95	1.2e-09	1.6e-07
AURKA	7.97	6.68	7.12	5.12	3.4e-11	1,00E-08	18.36	11.61	14.8	0.3	3.2e-05	0.0017	0.65	2.7e-10	5.2e-08	0.35	6.7e-05	0.0011	0.51	8.7e-10	1.3e-07
HJURP	6.06	3.4	5.13	0	3.4e-11	1,00E-08	16.15	1.7	6.39	0.84	3.9e-06	0.00043	1.6	7.6e-11	2.1e-08	0.76	0.0042	0.028	1.24	3.4e-08	2.2e-06
MSL3P1	6.78	6.43	6.68	3.48	3.4e-11	1,00E-08	16.1	6.75	14.84	0.2	0.068	0.29	0.95	1.1e-10	2.8e-08	0.75	1.2e-06	4.3e-05	0.85	1.7e-11	8,00E-09
NR1H3	5.25	4.89	5.19	7.02	3.4e-11	1,00E-08	NA	NA	NA	0.2	0.16	0.43	-0.37	9.2e-10	1.3e-07	-0.57	2.6e-09	3.6e-07	-0.46	6.3e-12	4,00E-09
DCAF6	8.96	8.66	8.77	9.74	3.6e-11	1.1e-08	NA	NA	NA	0.06	0.0074	0.071	-0.1	1.1e-07	5.7e-06	-0.16	2.6e-12	1.6e-09	-0.13	3.3e-11	1.1e-08
KIF14	6.68	3.59	4.63	0.93	3.6e-11	1.1e-08	16.84	1.93	5.67	0.8	4.4e-06	0.00046	1.62	1.7e-10	3.8e-08	0.82	0.0014	0.012	1.27	1.4e-08	1.1e-06
TK1	5.42	4.54	4.67	1.12	3.6e-11	1.1e-08	NA	NA	NA	0.25	0.02	0.13	1.27	1.5e-09	1.9e-07	1.02	1.1e-07	6.4e-06	1.15	1.7e-11	8,00E-09
NUP155	7.76	7.56	7.6	6.29	3.9e-11	1.2e-08	NA	NA	NA	0.03	0.6	0.77	0.34	5.6e-09	5.3e-07	0.3	7.6e-09	8.2e-07	0.32	4.8e-12	3.2e-09
TMPO-AS1	6.73	5.44	6.09	2.71	4.2e-11	1.2e-08	16.85	2.91	12.38	0.36	0.0077	0.073	1.22	6,00E-11	1.8e-08	0.86	1.3e-05	0.00028	1.05	9.9e-11	2.4e-08
PPCS	9.44	9.74	9.65	10.51	4.3e-11	1.3e-08	NA	NA	NA	-0.04	0.1	0.35	-0.15	4.7e-12	3.3e-09	-0.11	1.2e-08	1.1e-06	-0.13	1.2e-11	6.2e-09
CAMK1	10.71	10.01	10.3	12.06	4.4e-11	1.3e-08	NA	NA	NA	0.11	0.0063	0.063	-0.16	2.1e-06	6.2e-05	-0.28	1.1e-13	2.1e-10	-0.22	7.9e-11	2.1e-08
AKR7A2	8.38	8.49	8.48	9.61	4.6e-11	1.3e-08	NA	NA	NA	-0.01	0.64	0.8	-0.16	1.2e-10	2.9e-08	-0.15	1.8e-10	4.4e-08	-0.16	5.6e-12	3.6e-09
ABCB4	10.21	5.55	7.42	8.21	4.7e-11	1.3e-08	22.23	25.96	2.77	0.89	3.8e-09	4.3e-06	0.23	0.00037	0.0039	-0.67	1.7e-07	9,00E-06	-0.15	0.3	0.51
NPTX2	13.2	12.07	12.87	9.57	4.7e-11	1.3e-08	NA	NA	NA	0.1	0.036	0.2	0.39	1.6e-12	1.5e-09	0.29	7.7e-08	4.8e-06	0.34	2.3e-11	9.6e-09
CDC25C	6.56	4.63	5.86	0.98	4.8e-11	1.3e-08	15.55	2.11	10.91	0.46	0.0033	0.041	1.55	9.1e-11	2.4e-08	1.09	1.5e-05	0.00032	1.34	1.7e-10	3.7e-08
XRCC2	6.45	4.87	5.52	2.04	4.8e-11	1.3e-08	14.59	2.83	12.76	0.28	0.0034	0.042	1.21	1,00E-09	1.4e-07	0.93	9.1e-07	3.4e-05	1.08	6.6e-11	1.9e-08
PARPBP	6.36	5.88	6.17	3.45	4.9e-11	1.4e-08	14.51	6.81	13.55	0.23	0.058	0.26	0.93	7.8e-11	2.1e-08	0.7	3.1e-06	9.1e-05	0.82	3.1e-11	1.1e-08
CENPE	8.07	6.73	7.23	5.04	5.3e-11	1.4e-08	18.26	10.27	14.82	0.33	0.00025	0.0072	0.72	1.3e-10	3,00E-08	0.39	0.00013	0.0018	0.56	1,00E-09	1.4e-07
PLAAT3	8.74	9.39	9.12	10.62	5.3e-11	1.4e-08	NA	NA	NA	-0.09	0.042	0.21	-0.25	1.4e-12	1.4e-09	-0.16	1,00E-07	5.9e-06	-0.2	2.6e-11	1,00E-08
SGPP2	3.92	9.19	7.32	5.73	5.3e-11	1.4e-08	1.56	15.89	27.62	-1.02	1.4e-09	2.1e-06	-0.42	0.016	0.07	0.6	3.1e-08	2.4e-06	0.18	0.063	0.2
CRADD	6.9	7.38	7.26	5.97	5,00E-11	1.4e-08	NA	NA	NA	-0.08	0.048	0.23	0.25	1.4e-07	6.9e-06	0.33	6.1e-13	5.4e-10	0.29	2.4e-11	9.7e-09
NNT	9.03	9.47	9.36	8.48	5.5e-11	1.5e-08	NA	NA	NA	-0.08	0.00088	0.017	0.08	8.1e-06	0.00018	0.16	3.1e-13	3.3e-10	0.12	2.7e-10	5.3e-08
RACGAP1	6.13	5.17	5.49	2.92	5.6e-11	1.5e-08	14.52	5.73	11.98	0.28	0.0016	0.025	0.98	2.1e-09	2.5e-07	0.7	1.1e-06	4,00E-05	0.85	9.7e-11	2.4e-08
MAD2L1	7.07	6.4	6.84	4.52	5.8e-11	1.5e-08	NA	NA	NA	0.15	0.018	0.13	0.65	7.9e-10	1.2e-07	0.5	7.4e-07	2.9e-05	0.58	3.9e-11	1.3e-08
CKAP2L	6.73	3.97	5.38	2.26	5.9e-11	1.5e-08	17.3	3.32	7.14	0.78	8.5e-06	0.00074	1.44	1.3e-10	3,00E-08	0.66	0.0029	0.021	1.1	2.4e-08	1.7e-06
FANCA	7	6.62	6.73	5.21	5.9e-11	1.5e-08	NA	NA	NA	0.19	0.027	0.16	0.64	4.4e-10	7.5e-08	0.45	1.1e-06	4,00E-05	0.55	3.9e-11	1.3e-08
SLC6A9	9.17	7.71	8.83	11.07	5.9e-11	1.5e-08	NA	NA	NA	0.23	0.006	0.061	-0.23	3.8e-09	3.8e-07	-0.46	2.6e-10	5.6e-08	-0.34	3.2e-11	1.1e-08
SLC30A10	8.22	3.28	5.76	5.11	6,00E-11	1.5e-08	21.12	10.27	2.71	1.17	1.3e-09	2.1e-06	0.8	1.4e-08	1.1e-06	-0.37	0.063	0.21	0.33	0.023	0.096
KIF11	6.33	4.4	5.5	2.99	6.3e-11	1.6e-08	15.25	6.69	8.69	0.58	7.2e-07	0.00014	1	3,00E-10	5.6e-08	0.41	0.0094	0.052	0.74	1.2e-07	6.1e-06
ADAMTSL5	4.19	6.05	4.72	1.7	6.4e-11	1.6e-08	6.31	3.17	18.61	-0.49	8.7e-05	0.0034	0.75	7.7e-05	0.0011	1.25	4.2e-10	8.2e-08	1.02	1.4e-09	1.9e-07
CENPK	6.42	5.27	5.83	3.26	6.5e-11	1.6e-08	NA	NA	NA	0.19	0.032	0.18	0.91	2.4e-09	2.8e-07	0.72	1.7e-07	9,00E-06	0.82	2.6e-11	1,00E-08
PAQR4	8.31	7.71	7.78	5.64	6.5e-11	1.6e-08	NA	NA	NA	0.13	0.067	0.29	0.54	7.9e-10	1.2e-07	0.41	3.9e-07	1.8e-05	0.47	2.4e-11	9.7e-09
PLCE1	7.88	8.03	7.91	5.74	6.5e-11	1.6e-08	15.87	12.74	20.73	-0.09	0.23	0.54	0.53	1.8e-06	5.5e-05	0.62	8.6e-11	2.5e-08	0.58	2,00E-11	9.1e-09
ZDHHC17	7.96	8.72	8.2	7.33	6.9e-11	1.7e-08	NA	NA	NA	-0.08	0.0028	0.037	0.12	2.8e-08	1.9e-06	0.21	1.1e-10	3.1e-08	0.17	6.1e-11	1.8e-08
SPP1	9.24	7.74	8.05	3.84	7.2e-11	1.7e-08	20.65	7.2	17.62	0.27	0.021	0.14	1.11	4.1e-10	7.1e-08	0.84	2,00E-06	6.4e-05	0.98	5.6e-11	1.6e-08
TKFC	8.25	8.18	8.21	10.09	7.2e-11	1.7e-08	NA	NA	NA	0.01	0.73	0.86	-0.24	1.4e-10	3.2e-08	-0.24	4.1e-10	8,00E-08	-0.24	8.6e-12	5.2e-09
PBX1	11.8	10.63	11.24	12.28	7.4e-11	1.8e-08	NA	NA	NA	0.13	2.8e-06	0.00034	-0.06	0.0016	0.012	-0.19	2.2e-13	2.8e-10	-0.12	1.9e-08	1.4e-06
CCNB1	7.17	5.81	6.42	4.18	7.6e-11	1.8e-08	15.35	8.16	14.35	0.3	0.00028	0.0077	0.78	5.6e-10	8.8e-08	0.47	3.5e-05	0.00063	0.63	7.4e-10	1.1e-07
CDH2	9.18	6.53	7.39	10.59	7.6e-11	1.8e-08	13.63	34.31	5.32	0.52	0.00053	0.012	-0.3	2.6e-06	7.3e-05	-0.82	1.3e-09	2,00E-07	-0.54	3.3e-10	6,00E-08
KCNK1	7.27	7.56	7.44	2.11	7.7e-11	1.8e-08	15.55	3.1	20.84	-0.04	0.74	0.87	1.08	1.1e-08	8.9e-07	1.12	7.7e-09	8.2e-07	1.1	9.3e-12	5.4e-09
STAR	13.59	15.41	14.36	14.96	7.9e-11	1.9e-08	NA	NA	NA	-0.18	3.9e-10	1,00E-06	-0.15	4,00E-12	2.9e-09	0.03	0.09	0.27	-0.05	0.0086	0.046
H2AFY2	6.23	5.42	5.75	2.94	8.1e-11	1.9e-08	13.93	4.55	13.67	0.15	0.073	0.3	1.02	5.2e-09	5,00E-07	0.87	5.6e-08	3.8e-06	0.94	2.1e-11	9.4e-09
SV2C	5.26	0	0	0	8.3e-11	1.9e-08	12.42	0	0	2.13	9.1e-08	3.6e-05	1.97	1.2e-08	9.6e-07	-0.16	0.29	0.5	1.27	0.0016	0.012
CALB1	7.83	7.05	7.36	0	8.4e-11	1.9e-08	13.32	0.73	22.46	-0.1	0.92	0.99	1.79	1.6e-07	7.7e-06	1.89	1.8e-10	4.4e-08	1.84	1.1e-11	6,00E-09
APEX2	7.39	8.45	7.96	7.11	1,00E-10	2.2e-08	NA	NA	NA	-0.18	3.3e-10	1,00E-06	0.04	0.46	0.6	0.22	2.2e-12	1.4e-09	0.13	3.8e-05	0.00061
GINS1	6.87	6.47	6.64	4.21	1,00E-10	2.2e-08	15.96	8.1	14.7	0.22	0.079	0.31	0.76	4.6e-10	7.6e-08	0.54	1.3e-06	4.5e-05	0.66	4.2e-11	1.3e-08
GPRIN1	4.95	5.19	5.06	0	1,00E-10	2.2e-08	11.5	0.79	12.88	0.02	0.95	1	1.4	4.9e-09	4.8e-07	1.38	1.3e-08	1.2e-06	1.39	1.2e-11	6.2e-09
OSBPL6	8.11	7.12	7.45	3.98	9.5e-11	2.2e-08	17.25	7.68	18.78	0.04	0.38	0.59	0.92	1.3e-08	1,00E-06	0.88	1.2e-08	1.1e-06	0.9	1.3e-11	6.5e-09
MT-ND6	9.87	10.01	9.97	12.98	9.7e-11	2.2e-08	NA	NA	NA	-0.01	0.62	0.79	-0.34	5.8e-10	9.1e-08	-0.33	2,00E-10	4.7e-08	-0.34	1.2e-11	6.2e-09
SPC24	5.66	4.46	5.08	0.98	9.7e-11	2.2e-08	13.95	1.8	9.72	0.41	0.0011	0.019	1.4	1.3e-09	1.7e-07	0.99	3.7e-06	1,00E-04	1.21	2.8e-10	5.5e-08
GSDME	6.91	9.3	8.21	6.23	1.1e-10	2.4e-08	NA	NA	NA	-0.36	6,00E-06	0.00057	0.21	0.014	0.065	0.57	4.7e-11	1.6e-08	0.4	7.6e-08	4.2e-06
HSPB1	14.41	16.16	15.24	13.97	1.1e-10	2.4e-08	NA	NA	NA	-0.14	1.7e-07	5.1e-05	0.06	0.0077	0.041	0.2	1.2e-12	9.2e-10	0.13	1.3e-07	6.5e-06
PHYHIP	4.35	4.88	4.6	8.49	1.1e-10	2.4e-08	5.95	29.25	4.86	-0.08	0.52	0.72	-0.77	9.5e-11	2.5e-08	-0.69	3.6e-08	2.7e-06	-0.73	1.5e-11	7.3e-09
SYTL2	9.16	5.86	7.68	8.45	1.1e-10	2.4e-08	NA	NA	NA	0.59	1.1e-11	1.3e-07	0.16	0.003	0.02	-0.44	1.1e-08	1.1e-06	-0.11	0.16	0.37
DLG3	7.21	8.02	7.69	6.25	1.2e-10	2.6e-08	NA	NA	NA	-0.13	0.0011	0.019	0.26	2.1e-05	4,00E-04	0.39	5.7e-10	1.1e-07	0.32	4.9e-10	8.2e-08
NXT2	8.75	8.04	8.22	7.05	1.2e-10	2.6e-08	NA	NA	NA	0.12	0.021	0.14	0.33	6.3e-12	3.8e-09	0.21	2.6e-07	1.3e-05	0.27	7.5e-11	2,00E-08
PTK2B	7.86	9.06	8.49	9.32	1.2e-10	2.6e-08	NA	NA	NA	-0.15	1.1e-06	0.00018	-0.21	8.8e-14	1.7e-10	-0.06	0.015	0.075	-0.13	1.5e-07	7.3e-06
ZNF26	8.71	8.67	8.7	7.89	1.2e-10	2.6e-08	NA	NA	NA	0.01	1	1	0.18	4.6e-10	7.6e-08	0.17	4.1e-10	8,00E-08	0.17	1.5e-11	7.3e-09
DHCR24	13.22	12.84	12.91	14.99	1.3e-10	2.6e-08	NA	NA	NA	0.02	0.54	0.73	-0.17	5.2e-10	8.3e-08	-0.19	5.2e-10	9.8e-08	-0.18	1.7e-11	8,00E-09
DLX6	4.94	0.79	2.36	0	1.3e-10	2.6e-08	8.95	0	4.39	0.78	0.0044	0.05	2.3	6.8e-11	2,00E-08	1.53	3.6e-07	1.7e-05	1.97	5.4e-10	9,00E-08
GOLGA7B	7.25	2.37	4.48	1.65	1.3e-10	2.6e-08	20.29	0.79	4.61	1.23	2,00E-07	5.9e-05	1.52	3.2e-10	6,00E-08	0.29	0.23	0.45	1.03	8.3e-06	0.00018
GSEC	6.65	5.17	6.4	8.35	1.3e-10	2.6e-08	NA	NA	NA	0.27	0.0017	0.026	-0.25	1.4e-07	6.9e-06	-0.52	1.4e-10	3.7e-08	-0.38	1.7e-10	3.7e-08
PCOLCE2	4.13	7.21	5.84	1.05	1.3e-10	2.6e-08	7.37	2.65	21.39	-0.57	0.00059	0.013	0.94	0.00018	0.0022	1.51	1.5e-10	3.9e-08	1.25	1.9e-09	2.3e-07
SHISA8	6.65	1.29	5.49	8.29	1.3e-10	2.6e-08	13.12	24.56	0	1.02	8.2e-06	0.00072	-0.27	0.0014	0.011	-1.29	5.1e-10	9.8e-08	-0.69	2.5e-08	1.7e-06
SSBP2	8.72	9.44	9.16	7.41	1.3e-10	2.6e-08	NA	NA	NA	-0.15	0.0011	0.019	0.19	2.2e-05	0.00041	0.34	6.1e-13	5.4e-10	0.27	6.8e-10	1,00E-07
ZNF367	5.66	4.92	5.12	1.35	1.3e-10	2.6e-08	13.49	2.31	11.66	0.3	0.038	0.2	1.3	5.8e-10	9.1e-08	1	1.8e-06	5.9e-05	1.16	8,00E-11	2.1e-08
ABAT	6.71	10.11	8.21	6.63	1.4e-10	2.8e-08	NA	NA	NA	-0.45	3,00E-09	3.6e-06	0.03	0.83	0.89	0.48	4.4e-13	4.2e-10	0.27	0.00011	0.0014
KIF4A	7.24	5.47	5.89	2.44	1.4e-10	2.8e-08	15.68	4.67	11.4	0.41	0.0029	0.037	1.25	5.6e-10	8.8e-08	0.84	1.5e-05	0.00032	1.06	3.8e-10	6.7e-08
RNF141	8.44	8.65	8.61	9.28	1.4e-10	2.8e-08	NA	NA	NA	-0.02	0.21	0.51	-0.11	7.4e-10	1.1e-07	-0.1	6.6e-10	1.2e-07	-0.11	2.2e-11	9.5e-09
PTH1R	7.07	5.54	6.36	9.02	1.5e-10	3,00E-08	12.01	28.34	8.49	0.26	0.033	0.18	-0.33	3.4e-09	3.5e-07	-0.59	1.8e-08	1.5e-06	-0.45	4.4e-11	1.4e-08
ZNF688	7.88	8.22	8.03	7.32	1.5e-10	3,00E-08	NA	NA	NA	-0.07	0.0025	0.034	0.1	4.5e-05	0.00074	0.17	1.1e-13	2.1e-10	0.14	7.2e-10	1.1e-07
UFC1	10.57	10.77	10.7	11.33	1.6e-10	3.2e-08	NA	NA	NA	-0.01	0.25	0.54	-0.08	2.2e-09	2.6e-07	-0.07	2.3e-10	5.2e-08	-0.08	2.3e-11	9.6e-09
AC114803.1	2.9	0	0	0	1.7e-10	3.3e-08	NA	NA	NA	1.35	3.4e-05	0.0018	1.94	9.4e-10	1.3e-07	0.59	0.0068	0.04	1.41	2,00E-06	5.7e-05
ANAPC5	10.92	11.02	10.96	10.4	1.7e-10	3.3e-08	NA	NA	NA	0	0.84	0.94	0.07	9.6e-09	8.1e-07	0.08	3.4e-11	1.2e-08	0.07	2.2e-11	9.5e-09
CREG2	4.46	4.33	4.33	0	1.7e-10	3.3e-08	7.39	0	11.56	0.06	0.76	0.88	2.12	9.9e-11	2.6e-08	2.06	2.4e-08	1.9e-06	2.09	2.5e-11	1,00E-08
TNFRSF12A	7.04	8.65	7.74	5.4	1.7e-10	3.3e-08	NA	NA	NA	-0.15	0.0096	0.084	0.43	3.8e-06	9.9e-05	0.58	1.2e-09	1.9e-07	0.51	1.8e-10	3.8e-08
EDA	8.53	9.55	9.03	7.72	1.8e-10	3.4e-08	NA	NA	NA	-0.16	5.7e-05	0.0025	0.1	1.1e-05	0.00023	0.26	5,00E-11	1.6e-08	0.18	1.8e-09	2.3e-07
KCNK3	12.44	10.96	11.44	12.95	1.8e-10	3.4e-08	NA	NA	NA	0.17	3.1e-06	0.00037	-0.07	0.0071	0.038	-0.24	2.6e-13	3,00E-10	-0.15	8.3e-08	4.5e-06
LRRC38	5.22	1.71	4.32	8.48	1.8e-10	3.4e-08	7.6	26.49	0	0.82	0.002	0.029	-0.6	3.1e-05	0.00055	-1.41	5.9e-10	1.1e-07	-0.95	6.4e-10	1,00E-07
MIR503HG	10.39	8.51	9.82	7.4	1.8e-10	3.4e-08	23.26	20.65	17.33	0.33	7.5e-08	3,00E-05	0.45	1.2e-12	1.2e-09	0.13	0.039	0.15	0.3	8.1e-07	2.8e-05
RAP1GAP	9.38	9.21	9.36	10.8	1.8e-10	3.4e-08	NA	NA	NA	0.06	0.33	0.54	-0.16	2,00E-09	2.4e-07	-0.22	3.7e-10	7.4e-08	-0.19	2.7e-11	1,00E-08
CROCCP3	6.6	5.48	6.22	7.43	1.9e-10	3.5e-08	NA	NA	NA	0.34	1.4e-05	0.001	-0.11	3,00E-04	0.0033	-0.45	1.7e-09	2.5e-07	-0.27	1.3e-08	1,00E-06
HOXC-AS3	2.14	0	0	0	1.9e-10	3.5e-08	NA	NA	NA	1.62	9.8e-07	0.00017	1.56	6.9e-08	4,00E-06	-0.06	0.78	0.88	0.97	0.00049	0.0048
KIF20A	5.3	0.99	4.23	0	1.9e-10	3.5e-08	13.53	0.33	3.63	0.93	7.9e-05	0.0032	2.03	7.8e-11	2.1e-08	1.1	0.0062	0.038	1.64	6.7e-08	3.8e-06
PIK3R5	5.08	6.03	5.45	7.15	1.9e-10	3.5e-08	NA	NA	NA	-0.09	0.029	0.17	-0.43	1.5e-11	6.3e-09	-0.34	1.3e-06	4.5e-05	-0.39	1.1e-10	2.6e-08
POLQ	5.54	3.63	4.58	0	1.9e-10	3.5e-08	13.61	0.16	8.61	0.52	0.0017	0.026	1.65	9.6e-10	1.3e-07	1.13	9.7e-06	0.00023	1.41	6.4e-10	1,00E-07
SEPHS2	9.21	9.8	9.46	8.26	1.9e-10	3.5e-08	NA	NA	NA	-0.11	0.00013	0.0044	0.1	0.00012	0.0016	0.21	1.9e-12	1.3e-09	0.16	3.4e-09	3.6e-07
UBE4B	8.2	8.2	8.2	9.2	1.9e-10	3.5e-08	NA	NA	NA	0.06	0.096	0.34	-0.11	1,00E-06	3.4e-05	-0.17	7.2e-13	6,00E-10	-0.14	8.7e-11	2.2e-08
CTHRC1	6.71	4.35	5.55	3.54	2,00E-10	3.6e-08	18.56	6.23	7.11	0.75	5.5e-07	0.00012	0.99	2.6e-10	5.1e-08	0.24	0.17	0.4	0.66	4.6e-06	0.00011
RMI2	7.75	6.21	6.79	4.3	2,00E-10	3.6e-08	16.8	7.9	14.92	0.19	0.0048	0.053	0.88	6.2e-09	5.8e-07	0.68	1.1e-06	4,00E-05	0.79	2,00E-10	4.2e-08
SAE1	10.73	10.39	10.63	9.69	2,00E-10	3.6e-08	NA	NA	NA	0.03	0.065	0.28	0.13	4.4e-11	1.4e-08	0.1	6.4e-08	4.1e-06	0.12	6.8e-11	1.9e-08
SIGLEC1	6.37	8.22	7.09	9.27	2,00E-10	3.6e-08	NA	NA	NA	-0.23	0.00019	0.0058	-0.45	8.8e-14	1.7e-10	-0.22	0.00069	0.0068	-0.33	6.7e-09	6,00E-07
SRD5A1	6.94	7.52	7.14	5.13	2,00E-10	3.6e-08	NA	NA	NA	-0.1	0.078	0.31	0.45	6.5e-07	2.4e-05	0.55	2.2e-09	3.1e-07	0.5	6.8e-11	1.9e-08
CASC15	6.68	5.22	5.97	8.84	2.1e-10	3.7e-08	11.4	29.65	5.64	0.31	0.007	0.068	-0.38	9.4e-06	0.00021	-0.7	9.3e-10	1.5e-07	-0.53	3.3e-10	6,00E-08
TYROBP	9.65	11.26	10.37	11.79	2.1e-10	3.7e-08	NA	NA	NA	-0.16	7.2e-05	0.003	-0.25	3.1e-13	4.9e-10	-0.09	8,00E-04	0.0077	-0.17	1,00E-08	8.4e-07
CYP11B1	11.36	13.46	12.4	15.31	2.2e-10	3.8e-08	14.1	48.82	28.14	-0.23	0.0091	0.081	-0.45	8.5e-13	9.9e-10	-0.22	8.7e-06	0.00021	-0.33	3.8e-10	6.7e-08
INMT	6.35	6.7	6.41	8.85	2.2e-10	3.8e-08	NA	NA	NA	-0.03	0.63	0.79	-0.41	2.9e-10	5.5e-08	-0.38	2.8e-09	3.7e-07	-0.4	2.9e-11	1.1e-08
SEMG1	0	7.13	3.29	0	2.2e-10	3.8e-08	2.13	0	19.52	-1.74	4.5e-07	0.00011	0.45	0.27	0.44	2.19	1.2e-09	1.9e-07	1.57	1.9e-05	0.00035
SLC46A1	7.95	8.1	7.98	9.23	2.2e-10	3.8e-08	NA	NA	NA	-0.02	0.11	0.37	-0.2	6.3e-12	3.8e-09	-0.18	2.4e-07	1.2e-05	-0.19	7.1e-11	1.9e-08
SDC2	7.99	7.77	7.86	5.87	2.3e-10	3.9e-08	NA	NA	NA	0.02	0.76	0.88	0.43	3.8e-08	2.4e-06	0.41	1.4e-08	1.2e-06	0.42	2.8e-11	1.1e-08
SPTBN1	11.96	11.82	11.87	12.83	2.3e-10	3.9e-08	NA	NA	NA	0.03	0.19	0.47	-0.09	2.2e-06	6.4e-05	-0.12	1.3e-13	2.3e-10	-0.1	8.7e-11	2.2e-08
TCTN1	8.52	9.3	8.94	8.02	2.3e-10	3.9e-08	NA	NA	NA	-0.15	8.2e-07	0.00015	0.1	0.0087	0.045	0.25	1.6e-12	1.1e-09	0.18	1.6e-07	7.7e-06
TUBA1B	12.25	12.45	12.33	11.23	2.3e-10	3.9e-08	NA	NA	NA	-0.01	0.37	0.58	0.13	1.6e-08	1.2e-06	0.14	6.5e-11	2,00E-08	0.13	3.7e-11	1.2e-08
LAGE3	8.73	9.63	9.3	8.3	2.5e-10	4.2e-08	NA	NA	NA	-0.11	1.2e-05	0.00089	0.09	0.00066	0.0062	0.2	4,00E-12	2.3e-09	0.15	1.8e-08	1.3e-06
BRIP1	5.51	4.65	4.99	2.14	2.6e-10	4.3e-08	NA	NA	NA	0.18	0.044	0.22	1.03	5.7e-09	5.4e-07	0.85	4,00E-07	1.8e-05	0.94	9.7e-11	2.4e-08
CHAD	0.84	0	0	6.93	2.6e-10	4.3e-08	0.03	22.93	1.22	-0.07	0.83	0.93	-1.38	9.8e-09	8.2e-07	-1.31	1.1e-07	6.4e-06	-1.35	3.1e-11	1.1e-08
MEAK7	7.47	7.47	7.47	6.26	2.6e-10	4.3e-08	NA	NA	NA	0.01	0.89	0.97	0.27	3.3e-10	6,00E-08	0.26	3.1e-09	4.1e-07	0.26	3.2e-11	1.1e-08
NUP107	8.46	8.33	8.44	7.23	2.6e-10	4.3e-08	NA	NA	NA	0.02	0.61	0.78	0.18	1.2e-10	2.9e-08	0.17	8.7e-09	8.9e-07	0.18	3.5e-11	1.2e-08
CD36	8.19	10.08	8.89	6.79	2.7e-10	4.4e-08	13.07	18.79	25.35	-0.31	0.00011	0.0039	0.24	0.0013	0.01	0.55	2.2e-10	5.1e-08	0.4	1.2e-08	9.5e-07
TIMELESS	7.37	7.41	7.39	6.22	2.7e-10	4.4e-08	NA	NA	NA	0.05	0.95	1	0.32	6.8e-08	3.9e-06	0.27	9.5e-09	9.6e-07	0.3	3.3e-11	1.1e-08
DNASE1L3	5.85	7.53	6.62	8.51	2.8e-10	4.5e-08	NA	NA	NA	-0.33	0.00014	0.0047	-0.53	2.6e-12	2.1e-09	-0.21	0.00018	0.0023	-0.36	5.3e-09	5.1e-07
LINC00400	0.33	0	0	7	2.8e-10	4.5e-08	0	20.65	0.26	0.26	0.44	0.65	-1.38	1.7e-07	8.1e-06	-1.64	1.1e-08	1.1e-06	-1.5	4.1e-11	1.3e-08
VCL	9.47	9.66	9.49	8.31	2.8e-10	4.5e-08	NA	NA	NA	-0.02	0.43	0.64	0.18	6.5e-11	1.9e-08	0.2	1.4e-08	1.2e-06	0.19	3.5e-11	1.2e-08
C19orf53	10.94	10.95	10.94	9.97	2.9e-10	4.6e-08	NA	NA	NA	0.01	0.75	0.87	0.12	4.1e-10	7.1e-08	0.11	3.4e-09	4.4e-07	0.12	3.7e-11	1.2e-08
CDKL5	8.27	7.84	8.07	6.88	2.9e-10	4.6e-08	NA	NA	NA	0.09	0.029	0.17	0.28	3.1e-13	4.9e-10	0.19	1.1e-05	0.00025	0.24	3.3e-10	6,00E-08
MYBL2	7.64	4.65	6.45	3.09	2.9e-10	4.6e-08	18.03	6.81	10.16	0.62	8,00E-06	7,00E-04	1.09	5.9e-10	9.2e-08	0.47	0.0068	0.04	0.81	1.2e-07	6.1e-06
TBK1	7.61	7.9	7.69	6.76	2.9e-10	4.6e-08	NA	NA	NA	-0.03	0.24	0.54	0.24	9.7e-08	5.1e-06	0.27	1.2e-08	1.1e-06	0.25	5,00E-11	1.5e-08
CYBB	6.96	8.75	7.91	9.68	3,00E-10	4.7e-08	NA	NA	NA	-0.26	1.1e-05	0.00085	-0.39	3.7e-13	5.6e-10	-0.12	0.0056	0.035	-0.25	7,00E-08	3.9e-06
HMGCL	7.71	8.58	7.92	8.84	3,00E-10	4.7e-08	NA	NA	NA	-0.14	2.5e-06	0.00032	-0.18	9.8e-15	3.2e-11	-0.04	0.14	0.35	-0.11	1.6e-06	4.8e-05
BARD1	7.89	7.49	7.72	6.04	3.1e-10	4.9e-08	NA	NA	NA	0.15	0.006	0.061	0.37	1.5e-11	6.3e-09	0.21	2.8e-06	8.3e-05	0.29	4.4e-10	7.6e-08
RAN	12.22	11.51	11.76	10.58	3.1e-10	4.9e-08	NA	NA	NA	0.05	0.073	0.3	0.18	8.2e-10	1.2e-07	0.13	7.8e-09	8.2e-07	0.16	7.5e-11	2,00E-08
PTGES3	11.76	11.83	11.82	10.99	3.2e-10	5,00E-08	NA	NA	NA	-0.01	0.62	0.79	0.09	1.2e-09	1.6e-07	0.09	1.6e-09	2.4e-07	0.09	4.1e-11	1.3e-08
CSF1	5.15	7.4	5.85	7.48	3.3e-10	5.1e-08	NA	NA	NA	-0.5	2.7e-08	1.6e-05	-0.51	4.4e-13	6.4e-10	-0.01	0.81	0.89	-0.24	9.6e-05	0.0013
TYMS	7.8	6.52	7.07	5.11	3.3e-10	5.1e-08	17.91	11.74	14.49	0.27	0.0049	0.053	0.67	1.3e-09	1.7e-07	0.4	1.7e-05	0.00035	0.54	6.5e-10	1,00E-07
EPHX2	7.97	8.95	8.62	10.07	3.4e-10	5.2e-08	NA	NA	NA	-0.11	0.0067	0.066	-0.29	2.9e-10	5.5e-08	-0.18	1.9e-07	9.9e-06	-0.24	2.6e-10	5.1e-08
OGDHL	6.06	7	6.53	3.08	3.4e-10	5.2e-08	11.85	4.41	19.41	-0.16	0.09	0.33	0.96	2.9e-07	1.2e-05	1.13	7.3e-09	8,00E-07	1.05	9.3e-11	2.3e-08
PPARA	8.34	7.99	8.19	9.08	3.4e-10	5.2e-08	NA	NA	NA	0.08	0.0057	0.059	-0.1	8.7e-06	0.00019	-0.18	4.7e-12	2.6e-09	-0.14	6.5e-10	1,00E-07
RAD51AP1	5.98	4.91	5.69	3.25	3.4e-10	5.2e-08	14.74	5.33	10.86	0.35	0.006	0.061	0.94	4.3e-10	7.4e-08	0.59	5.4e-05	0.00089	0.77	9.5e-10	1.4e-07
SKA3	4.6	3.49	4.22	0	3.4e-10	5.2e-08	11.8	0.61	7.55	0.46	0.0036	0.043	1.55	1.1e-09	1.5e-07	1.09	1.1e-05	0.00025	1.34	8.4e-10	1.2e-07
DYRK2	8.11	8.05	8.11	6.79	3.5e-10	5.2e-08	NA	NA	NA	0	0.7	0.84	0.27	4.6e-10	7.6e-08	0.27	4.7e-09	5.6e-07	0.27	4.5e-11	1.4e-08
FANCD2	6.93	6.09	6.49	4.96	3.5e-10	5.2e-08	NA	NA	NA	0.18	0.0078	0.073	0.59	1.6e-08	1.2e-06	0.41	5.8e-07	2.4e-05	0.5	2.3e-10	4.6e-08
HOXD10	6.51	3.16	5.27	0	3.5e-10	5.2e-08	19.05	1.46	4.82	0.96	1.2e-05	0.00089	1.7	3.5e-10	6.4e-08	0.74	0.017	0.081	1.3	3.4e-07	1.4e-05
ANLN	6.67	5.61	6.26	1.73	3.6e-10	5.3e-08	13.96	3.9	13.68	0.27	0.048	0.23	1.33	2.5e-09	2.8e-07	1.07	1.7e-06	5.7e-05	1.2	1.7e-10	3.7e-08
MEGF10	8.13	6.96	7.23	1.83	3.6e-10	5.3e-08	18.66	2.26	17.65	0.14	0.11	0.37	1.26	2.4e-08	1.7e-06	1.12	6.6e-08	4.3e-06	1.19	7.3e-11	2,00E-08
MOB4	9.98	8.34	8.94	10.69	3.6e-10	5.3e-08	NA	NA	NA	0.21	7.5e-08	3,00E-05	-0.08	0.019	0.08	-0.29	1.7e-11	7.2e-09	-0.18	7.1e-07	2.5e-05
CEP55	5.32	2.09	4.51	0	3.7e-10	5.5e-08	15.03	1.83	3.56	0.89	7.4e-06	0.00067	1.52	3.6e-10	6.5e-08	0.63	0.027	0.12	1.14	5.3e-07	2,00E-05
BEX1	10.54	10.24	10.28	5.29	3.8e-10	5.6e-08	18.59	12.56	26.36	-0.07	0.75	0.87	0.75	1.1e-06	3.7e-05	0.82	7.3e-10	1.3e-07	0.78	4.9e-11	1.5e-08
VSTM4	10.94	8.35	9.85	11.06	3.8e-10	5.6e-08	NA	NA	NA	0.29	1.8e-08	1.3e-05	-0.02	0.71	0.82	-0.31	1.2e-12	9.2e-10	-0.16	8.5e-05	0.0012
GGA1	9.66	9.24	9.35	10.38	4,00E-10	5.8e-08	NA	NA	NA	0.07	0.006	0.061	-0.1	6.6e-06	0.00016	-0.16	9.7e-12	4.7e-09	-0.13	6.8e-10	1,00E-07
RETREG1	5.06	6.86	5.86	2.92	4,00E-10	5.8e-08	7.71	3.82	21.6	-0.54	0.00041	0.01	0.68	0.00046	0.0046	1.22	4.6e-10	8.8e-08	0.98	7.6e-09	6.7e-07
NEK2	5.72	2.55	4.18	0	4.1e-10	5.9e-08	13.26	1.36	5.24	0.81	0.00011	0.0039	1.68	2.5e-10	5,00E-08	0.87	0.0031	0.022	1.33	4.8e-08	2.9e-06
NT5DC3	7.6	8.27	7.94	6.73	4.1e-10	5.9e-08	NA	NA	NA	-0.11	3.2e-05	0.0017	0.14	0.00022	0.0026	0.26	2.2e-11	8.8e-09	0.2	1.2e-08	9.5e-07
CCDC150	6.12	4.51	5.13	2.88	4.2e-10	6,00E-08	13.69	6.11	8.74	0.46	9.2e-05	0.0035	0.95	1.2e-09	1.6e-07	0.49	0.00061	0.0062	0.74	1.5e-08	1.1e-06
CENPU	7.03	5.59	6.39	4.04	4.2e-10	6,00E-08	NA	NA	NA	0.35	0.00028	0.0077	0.75	7.3e-10	1.1e-07	0.4	0.00046	0.0049	0.59	8.7e-09	7.5e-07
TMBIM6	14.12	14.4	14.37	13.59	4.2e-10	6,00E-08	NA	NA	NA	-0.02	0.1	0.35	0.06	1.9e-07	8.9e-06	0.08	5,00E-11	1.6e-08	0.07	1.3e-10	3,00E-08
AP1B1	9.9	10.55	10.21	11.26	4.3e-10	6.1e-08	NA	NA	NA	-0.05	0.024	0.15	-0.14	5.4e-12	3.5e-09	-0.09	3.7e-06	1,00E-04	-0.11	3.8e-10	6.7e-08
MS4A7	8	9.06	8.54	9.6	4.3e-10	6.1e-08	NA	NA	NA	-0.23	1.2e-06	0.00019	-0.3	1.2e-12	1.2e-09	-0.06	0.028	0.12	-0.18	5.4e-07	2,00E-05
SLC6A17	5.65	7.32	6.51	0.93	4.3e-10	6.1e-08	11.13	0.86	21.49	-0.38	0.0011	0.019	1.1	4.2e-06	0.00011	1.49	8.8e-09	8.9e-07	1.31	9.8e-10	1.4e-07
CASK	9.23	8.9	8.99	8.18	4.4e-10	6.1e-08	NA	NA	NA	0.06	0.024	0.15	0.18	1.5e-11	6.3e-09	0.12	1.8e-06	5.9e-05	0.15	3.3e-10	6,00E-08
DEPDC1B	5.65	3.18	4.97	0	4.4e-10	6.1e-08	13.56	0	8.22	0.49	0.021	0.14	1.84	1.3e-10	3,00E-08	1.35	3.5e-05	0.00063	1.62	8.6e-10	1.3e-07
NACC1	7.78	7.36	7.66	6.58	4.4e-10	6.1e-08	NA	NA	NA	0.08	0.007	0.068	0.24	1,00E-12	1.1e-09	0.16	3.5e-05	0.00063	0.2	1.1e-09	1.5e-07
SYS1	8.86	9.73	9.21	8.77	4.4e-10	6.1e-08	NA	NA	NA	-0.12	6.2e-09	5.6e-06	0	0.52	0.66	0.13	7.3e-12	3.8e-09	0.07	6.4e-05	0.00093
LDB1	6.33	7.31	6.75	5	4.5e-10	6.2e-08	NA	NA	NA	-0.25	7.2e-05	0.003	0.27	0.00058	0.0056	0.52	1.1e-09	1.8e-07	0.4	1.4e-08	1.1e-06
HMX3	8.53	1.23	6.37	3.24	4.6e-10	6.3e-08	24.05	8.07	1.08	1.47	2.2e-08	1.4e-05	0.95	2.9e-08	1.9e-06	-0.52	0.052	0.18	0.4	0.029	0.12
PFKM	8.98	9.76	9.34	8.54	4.6e-10	6.3e-08	NA	NA	NA	-0.12	2.3e-06	0.00031	0.06	0.018	0.077	0.17	1.4e-12	1,00E-09	0.11	3.3e-07	1.3e-05
TAF7	10.09	10.42	10.28	9.04	4.7e-10	6.4e-08	NA	NA	NA	-0.05	0.027	0.16	0.13	6.1e-06	0.00015	0.18	3,00E-12	1.8e-09	0.15	4.4e-10	7.6e-08
NDUFA9	9.84	10.75	10.35	9.98	4.8e-10	6.5e-08	NA	NA	NA	-0.11	9.4e-09	7.8e-06	0	0.64	0.77	0.1	4,00E-12	2.3e-09	0.05	0.00079	0.0071
SMARCA2	10.82	10.93	10.86	11.76	4.8e-10	6.5e-08	NA	NA	NA	0.01	0.88	0.97	-0.09	1.9e-07	8.9e-06	-0.1	8.4e-12	4.2e-09	-0.09	6.8e-11	1.9e-08
IKBIP	7.63	7.25	7.33	5.78	4.9e-10	6.6e-08	NA	NA	NA	0.05	0.14	0.43	0.35	2.2e-08	1.6e-06	0.3	1.3e-08	1.2e-06	0.33	9.9e-11	2.4e-08
HOXA13	7.89	2.99	7.13	2.81	5,00E-10	6.7e-08	21.16	4.57	7.87	0.98	4.3e-07	1,00E-04	1.14	6.3e-10	9.7e-08	0.16	0.62	0.78	0.73	6.6e-05	0.00096
KDM5B	9.97	8.77	9.22	9.35	5,00E-10	6.7e-08	NA	NA	NA	0.18	2.8e-10	9.3e-07	0.11	1.9e-05	0.00037	-0.07	6.6e-06	0.00017	0.02	0.91	0.94
KDM4B	10.46	9.14	9.75	9.73	5.2e-10	7,00E-08	NA	NA	NA	0.18	2,00E-10	9.1e-07	0.09	4.6e-06	0.00012	-0.1	3.9e-05	0.00068	0	0.81	0.87
TIGD7	6.86	6.79	6.86	5.01	5.3e-10	7,00E-08	NA	NA	NA	-0.03	0.65	0.8	0.47	6,00E-08	3.5e-06	0.5	2.9e-08	2.2e-06	0.49	6.6e-11	1.9e-08
TIMM17B	8.86	9.81	9.36	8.56	5.3e-10	7,00E-08	NA	NA	NA	-0.12	9.5e-06	0.00078	0.06	0.0023	0.016	0.18	7.3e-12	3.8e-09	0.12	6.5e-08	3.7e-06
FAM171A1	9.6	7.38	8.26	6.68	5.5e-10	7.3e-08	NA	NA	NA	0.31	2.4e-07	6.8e-05	0.49	1.9e-09	2.3e-07	0.18	0.022	0.1	0.34	8,00E-07	2.8e-05
GIMAP8	6.72	7.76	7.31	8.3	5.5e-10	7.3e-08	NA	NA	NA	-0.15	4.5e-05	0.0022	-0.26	2.6e-12	2.1e-09	-0.11	0.0016	0.013	-0.18	3.6e-08	2.3e-06
NETO2	8.99	6.56	8	6.93	5.7e-10	7.5e-08	NA	NA	NA	0.48	3.1e-11	1.9e-07	0.39	1.2e-09	1.6e-07	-0.08	0.39	0.58	0.17	0.0052	0.031
SLC37A2	5.5	7.77	6.45	9.03	6.1e-10	7.9e-08	5.58	29.56	15.68	-0.39	0.00013	0.0044	-0.61	8.5e-13	9.9e-10	-0.23	0.003	0.022	-0.41	4.6e-08	2.8e-06
UBLCP1	8.57	8.74	8.66	7.88	6.1e-10	7.9e-08	NA	NA	NA	-0.06	0.1	0.35	0.12	1.7e-05	0.00033	0.17	1.8e-13	2.4e-10	0.15	4,00E-10	7,00E-08
MELK	5.88	2.22	4.63	0	6,00E-10	7.9e-08	15.04	1.08	5.14	0.86	5,00E-05	0.0023	1.69	5.6e-10	8.8e-08	0.83	0.0041	0.028	1.32	1.2e-07	6.1e-06
ETV4	6.62	1.14	4.36	3.15	6.2e-10	8,00E-08	16.73	6.04	2.15	1.3	2.3e-08	1.4e-05	0.93	2.5e-08	1.7e-06	-0.37	0.11	0.3	0.42	0.018	0.08
TPP1	10.91	12.07	11.3	12.21	6.2e-10	8,00E-08	NA	NA	NA	-0.13	9.5e-08	3.6e-05	-0.15	1.9e-12	1.8e-09	-0.02	0.32	0.54	-0.08	1.9e-05	0.00035
TTC39C	7.17	7.91	7.58	8.89	6.4e-10	8.2e-08	NA	NA	NA	-0.08	0.07	0.29	-0.26	2,00E-09	2.4e-07	-0.18	1.6e-08	1.4e-06	-0.22	1.6e-10	3.5e-08
ATG16L2	8.38	8.69	8.51	9.41	6.5e-10	8.3e-08	NA	NA	NA	-0.06	0.012	0.095	-0.15	2,00E-11	7.9e-09	-0.09	5.3e-06	0.00014	-0.12	7.5e-10	1.1e-07
FAU	13.2	13.11	13.13	13.83	6.5e-10	8.3e-08	NA	NA	NA	0.01	0.6	0.77	-0.06	3,00E-06	8.2e-05	-0.07	3.1e-13	3.3e-10	-0.06	1.4e-10	3.2e-08
TRPM3	6.55	5.34	6.13	2	6.6e-10	8.4e-08	16.33	4.39	12.06	0.37	0.015	0.11	1.26	5.6e-10	8.8e-08	0.89	5.3e-05	0.00088	1.09	1.1e-09	1.5e-07
KIF18A	4.42	1.83	3.15	0	6.7e-10	8.5e-08	NA	NA	NA	0.84	6.9e-05	0.0029	1.83	2.1e-09	2.5e-07	0.99	0.00034	0.0039	1.47	3.8e-08	2.4e-06
ATP6V1B2	8.47	10.06	9.11	9.6	6.8e-10	8.6e-08	NA	NA	NA	-0.21	2.8e-10	9.3e-07	-0.15	5.2e-09	5,00E-07	0.06	0.03	0.13	-0.04	0.056	0.19
FOLR2	7.28	8.66	7.84	9.42	6.8e-10	8.6e-08	NA	NA	NA	-0.22	9.1e-05	0.0035	-0.35	1,00E-12	1.1e-09	-0.12	0.0026	0.019	-0.23	4.2e-08	2.6e-06
SMUG1	7.42	7.98	7.66	6.86	6.8e-10	8.6e-08	NA	NA	NA	-0.11	0.00063	0.013	0.11	8.7e-06	0.00019	0.21	1.8e-10	4.4e-08	0.16	2.3e-09	2.7e-07
NDRG2	11.05	11.81	11.43	13.11	6.9e-10	8.6e-08	NA	NA	NA	-0.11	0.0016	0.025	-0.22	5.4e-12	3.5e-09	-0.11	8.2e-05	0.0012	-0.16	3.5e-09	3.6e-07
SLIT2	8.83	6.48	7.75	10.25	6.9e-10	8.6e-08	16.95	31.67	8.97	0.42	1.6e-05	0.0011	-0.17	0.00051	0.005	-0.59	5,00E-11	1.6e-08	-0.36	3.1e-08	2,00E-06
TMEM184A	4.71	7.17	5.9	0	7,00E-10	8.7e-08	5.91	0	21.67	-0.62	0.00085	0.016	1.23	5.3e-05	0.00084	1.85	1.8e-09	2.6e-07	1.57	4.8e-09	4.8e-07
SEMA3B	8.4	8.27	8.3	10.32	7.2e-10	8.9e-08	12.94	34.5	11.46	0.09	0.63	0.79	-0.33	2.8e-09	3.1e-07	-0.42	3.8e-09	4.8e-07	-0.38	9.2e-11	2.3e-08
TSR2	10	10.98	10.44	9.52	7.3e-10	9,00E-08	NA	NA	NA	-0.11	9.1e-05	0.0035	0.07	0.0084	0.044	0.19	1.8e-13	2.4e-10	0.13	9,00E-08	4.8e-06
LYRM9	8.3	8.58	8.46	9.58	7.4e-10	9.1e-08	NA	NA	NA	-0.05	0.067	0.29	-0.19	8.2e-10	1.2e-07	-0.14	5.9e-08	3.9e-06	-0.16	2.1e-10	4.3e-08
NANS	9.55	9.1	9.25	7.98	7.5e-10	9.2e-08	NA	NA	NA	0.09	0.0031	0.039	0.23	1.6e-10	3.6e-08	0.14	3.5e-06	1,00E-04	0.18	1.2e-09	1.6e-07
TTK	5.58	4.88	5.33	0	7.5e-10	9.2e-08	13.27	1.8	11.7	0.32	0.078	0.31	1.5	6.3e-10	9.7e-08	1.18	8.6e-06	0.00021	1.35	4.5e-10	7.7e-08
CHML	7.5	7.05	7.18	5.62	7.6e-10	9.3e-08	NA	NA	NA	0.1	0.078	0.31	0.37	1,00E-09	1.4e-07	0.27	4.5e-08	3.2e-06	0.32	2,00E-10	4.2e-08
MCM2	7.46	7.77	7.61	6.25	7.9e-10	9.6e-08	NA	NA	NA	0	0.52	0.72	0.33	1.6e-07	7.7e-06	0.34	6.5e-11	2,00E-08	0.34	1.3e-10	3,00E-08
SUB1	10.73	10.66	10.7	9.85	7.9e-10	9.6e-08	NA	NA	NA	0.01	0.6	0.77	0.12	6.4e-09	5.9e-07	0.11	2,00E-09	2.9e-07	0.12	1,00E-10	2.4e-08
DPF1	5.38	2.22	4.14	0	8,00E-10	9.6e-08	14.53	1.76	4.02	0.86	2.5e-06	0.00032	1.35	1.7e-09	2.1e-07	0.49	0.04	0.15	0.99	1.8e-06	5.2e-05
GKN1	0	0	0	3.67	8,00E-10	9.6e-08	NA	NA	NA	0.59	0.2	0.49	-1.31	6.5e-06	0.00015	-1.9	1.3e-08	1.2e-06	-1.57	1.6e-10	3.5e-08
CLDN15	8.45	7.53	7.94	6.59	8.1e-10	9.7e-08	NA	NA	NA	0.2	0.00012	0.0042	0.35	1.7e-11	7.1e-09	0.15	5,00E-04	0.0053	0.25	1.7e-08	1.3e-06
COPZ1	10.49	10.89	10.63	9.95	8.2e-10	9.7e-08	NA	NA	NA	-0.05	0.0015	0.024	0.05	5.7e-06	0.00014	0.1	2,00E-10	4.7e-08	0.08	1.8e-09	2.3e-07
NR5A1	9.95	8.71	9.41	10.44	8.2e-10	9.7e-08	NA	NA	NA	0.15	2.3e-05	0.0014	-0.08	0.00062	0.0059	-0.23	4.4e-11	1.5e-08	-0.15	3.6e-08	2.3e-06
NSUN4	7.94	7.69	7.81	8.93	8.2e-10	9.7e-08	NA	NA	NA	0.04	0.18	0.46	-0.14	2.6e-07	1.1e-05	-0.18	9.5e-11	2.7e-08	-0.16	2,00E-10	4.2e-08
SLC9A3R1	7.32	9.37	8.58	9.73	8.2e-10	9.7e-08	NA	NA	NA	-0.26	6.6e-07	0.00013	-0.32	5.4e-12	3.5e-09	-0.06	0.052	0.18	-0.19	1.7e-06	5,00E-05
ABCC3	10.67	9.97	10.07	12.14	8.3e-10	9.8e-08	NA	NA	NA	0.05	0.33	0.54	-0.22	2.1e-06	6.2e-05	-0.26	3,00E-12	1.8e-09	-0.24	2.1e-10	4.3e-08
PMAIP1	3.66	6.21	4.38	0	8.4e-10	9.9e-08	7.35	0	18.39	-0.61	0.001	0.018	1.03	1.2e-05	0.00025	1.63	9.3e-09	9.4e-07	1.36	2.6e-09	3,00E-07
P2RY13	3.44	5.9	4.71	6.44	8.5e-10	1,00E-07	1.02	21.57	12.55	-0.73	2,00E-06	0.00028	-0.87	9.9e-10	1.4e-07	-0.13	0.1	0.28	-0.45	3.8e-06	9.4e-05
PSRC1	5.8	4.1	5.04	2.12	8.5e-10	1,00E-07	13.33	4.57	9.36	0.45	0.00048	0.011	1.07	8,00E-10	1.2e-07	0.63	0.00082	0.0078	0.87	1.7e-08	1.3e-06
ARL1	10.65	11.13	10.81	10.08	8.8e-10	1,00E-07	NA	NA	NA	-0.05	0.0026	0.035	0.07	4.3e-06	0.00011	0.12	2,00E-10	4.7e-08	0.1	1.5e-09	1.9e-07
PITX1	8.85	2.94	6.15	8.65	8.8e-10	1,00E-07	19	24.34	0	1.22	3,00E-09	3.6e-06	0.13	0.36	0.55	-1.09	9.3e-08	5.6e-06	-0.35	0.0085	0.045
SAT2	10.35	10.69	10.47	11.48	9,00E-10	1,00E-07	NA	NA	NA	-0.06	0.037	0.2	-0.15	3.4e-11	1.2e-08	-0.09	2.6e-06	7.9e-05	-0.12	5.7e-10	9.4e-08
KIF21A	8.8	9.45	8.92	7.73	1,00E-09	1.1e-07	NA	NA	NA	-0.06	0.05	0.24	0.21	1,00E-07	5.2e-06	0.27	1.2e-09	1.9e-07	0.24	3.3e-10	6,00E-08
LRRC9	4.52	0	3.33	0	1,00E-09	1.1e-07	12.5	0.88	0.53	1.1	9.1e-05	0.0035	1.96	8.5e-10	1.2e-07	0.86	0.0056	0.035	1.51	5.1e-07	1.9e-05
PHF19	8.24	7.57	7.87	6.93	1,00E-09	1.1e-07	NA	NA	NA	0.15	0.00032	0.0085	0.25	8.4e-12	4.7e-09	0.1	0.00046	0.0049	0.18	1.6e-08	1.2e-06
CDT1	7.44	5.25	6.32	4.27	9.1e-10	1.1e-07	17.8	8.85	10.28	0.54	8.6e-06	0.00074	0.85	2.5e-09	2.8e-07	0.32	0.0073	0.043	0.61	2.7e-07	1.1e-05
AC107419.1	6.15	5.18	5.9	0.62	9.2e-10	1.1e-07	14.45	3.74	11.88	0.31	0.031	0.18	1.31	9.7e-10	1.3e-07	1.01	2.1e-05	0.00041	1.17	9.1e-10	1.3e-07
CENPW	6.55	5.85	6.22	3.86	9.3e-10	1.1e-07	NA	NA	NA	0.13	0.065	0.28	0.67	1.7e-08	1.3e-06	0.53	7.8e-07	3,00E-05	0.6	3,00E-10	5.6e-08
DDI2	8.01	7.92	7.94	9.18	9.5e-10	1.1e-07	NA	NA	NA	0.02	0.38	0.59	-0.18	3.4e-08	2.2e-06	-0.21	7.4e-10	1.3e-07	-0.19	1.5e-10	3.4e-08
IL10RA	6.63	7.99	7.41	9.03	9.5e-10	1.1e-07	NA	NA	NA	-0.2	7.2e-05	0.003	-0.35	3.5e-12	2.7e-09	-0.16	0.0025	0.019	-0.25	5.7e-08	3.3e-06
HMGA2	5.93	4.29	5.1	0	9.6e-10	1.1e-07	13.98	2.2	9.83	0.57	0.0024	0.033	1.59	7.5e-10	1.1e-07	1.01	0.00017	0.0022	1.33	6,00E-09	5.6e-07
RYR2	7.71	5.89	6.91	0	9.7e-10	1.1e-07	17.71	0	13.61	0.34	0.019	0.13	1.71	9.1e-09	7.8e-07	1.36	1.8e-06	5.9e-05	1.55	6.3e-10	1,00E-07
VAMP2	8.74	9.32	9.11	10.15	9.7e-10	1.1e-07	NA	NA	NA	-0.07	0.016	0.12	-0.18	1.8e-10	3.9e-08	-0.11	1.4e-06	4.8e-05	-0.14	7.2e-10	1.1e-07
RMDN2	7.31	6.64	7.06	8.39	9.8e-10	1.1e-07	NA	NA	NA	0.14	0.034	0.19	-0.16	9.3e-06	0.00021	-0.31	8.4e-12	4.2e-09	-0.23	8.3e-10	1.2e-07
BNIP3P1	8.23	7.44	7.69	5.67	9.9e-10	1.1e-07	NA	NA	NA	0.15	0.037	0.2	0.48	2.2e-11	8.4e-09	0.33	4.3e-06	0.00012	0.41	6.8e-10	1,00E-07
ITGA9	9.41	7.74	8.71	9.08	9.9e-10	1.1e-07	NA	NA	NA	0.22	2.2e-09	3.1e-06	0.03	0.28	0.46	-0.19	2,00E-10	4.7e-08	-0.08	0.0054	0.032
PAQR3	5.17	6.44	5.6	4.41	9.9e-10	1.1e-07	NA	NA	NA	-0.29	0.00016	0.0052	0.39	0.00045	0.0046	0.68	2.5e-09	3.4e-07	0.54	1.7e-08	1.3e-06
TBC1D22A	7.93	7.79	7.86	8.81	9.9e-10	1.1e-07	NA	NA	NA	0.03	0.92	0.99	-0.13	4.6e-10	7.6e-08	-0.16	3.4e-08	2.5e-06	-0.14	1.2e-10	2.8e-08
UNC93B1	6.55	7.26	6.95	8.2	9.9e-10	1.1e-07	NA	NA	NA	-0.06	0.0082	0.076	-0.24	2,00E-10	4.2e-08	-0.18	2.2e-06	6.9e-05	-0.21	1,00E-09	1.4e-07
ATP6V0E1	12.31	13.01	12.75	11.8	1.1e-09	1.2e-07	NA	NA	NA	-0.08	0.00055	0.012	0.06	0.0044	0.027	0.13	1.5e-13	2.3e-10	0.09	4.4e-08	2.7e-06
BNIP3	10.92	9.91	10.4	9.13	1.1e-09	1.2e-07	NA	NA	NA	0.1	0.0082	0.076	0.24	3.4e-11	1.2e-08	0.14	1.3e-05	0.00028	0.19	1.7e-09	2.1e-07
C2CD2L	7.42	7.18	7.32	8.1	1.1e-09	1.2e-07	NA	NA	NA	0.01	0.48	0.69	-0.15	8.5e-08	4.6e-06	-0.16	2.9e-10	6,00E-08	-0.15	1.7e-10	3.7e-08
CDCA4	7.61	7.67	7.65	5.9	1.1e-09	1.2e-07	15.44	13.11	18.76	0.01	0.99	1	0.47	2.3e-08	1.6e-06	0.46	2,00E-07	1,00E-05	0.47	1.4e-10	3.2e-08
CSRP2	6.78	5.59	6.28	3.83	1.1e-09	1.2e-07	16.74	7.66	12.33	0.34	0.012	0.095	0.85	1.6e-09	2,00E-07	0.5	5,00E-05	0.00084	0.69	1.9e-09	2.3e-07
DNAJB2	9.11	9.35	9.21	10.05	1.1e-09	1.2e-07	NA	NA	NA	-0.05	0.039	0.21	-0.13	3.7e-10	6.6e-08	-0.08	4.3e-07	1.9e-05	-0.11	4.7e-10	8,00E-08
FAM49A	6.31	7.95	7.3	8.48	1.1e-09	1.2e-07	NA	NA	NA	-0.3	7.2e-06	0.00065	-0.39	2.2e-11	8.4e-09	-0.09	0.0046	0.03	-0.23	1.8e-07	8.4e-06
KIF2C	5.81	3.87	4.7	0	1.1e-09	1.2e-07	13.47	2.73	7.83	0.48	0.0012	0.02	1.42	3.4e-09	3.5e-07	0.94	5.6e-05	0.00092	1.2	5.1e-09	4.9e-07
MTA3	7.79	7.65	7.69	8.73	1.1e-09	1.2e-07	NA	NA	NA	0	0.59	0.77	-0.16	4.1e-10	7.1e-08	-0.16	4.5e-08	3.2e-06	-0.16	1.4e-10	3.2e-08
MXD3	6.36	4.99	5.79	4.21	1.1e-09	1.2e-07	NA	NA	NA	0.32	5.9e-05	0.0026	0.73	1.4e-09	1.8e-07	0.41	0.0036	0.025	0.58	9.5e-08	5,00E-06
PDE2A	11.83	7.76	9.72	10.86	1.1e-09	1.2e-07	NA	NA	NA	0.46	2.8e-10	9.3e-07	0.09	0.06	0.18	-0.37	7.8e-09	8.2e-07	-0.12	0.04	0.14
PLK1	8.07	6.14	6.98	5.39	1.1e-09	1.2e-07	18.84	11.9	11.72	0.48	3.1e-06	0.00037	0.64	1.7e-09	2.1e-07	0.15	0.051	0.18	0.41	2,00E-06	5.7e-05
CDCA5	6.1	3.82	4.46	1	1.2e-09	1.3e-07	13.88	2.45	8.44	0.54	0.00043	0.01	1.35	2.1e-09	2.5e-07	0.81	0.00041	0.0045	1.11	1.7e-08	1.3e-06
CYSTM1	9.22	10.83	10.04	9.24	1.2e-09	1.3e-07	NA	NA	NA	-0.23	3.1e-08	1.8e-05	-0.04	0.51	0.65	0.19	1.5e-11	6.4e-09	0.08	0.0015	0.012
DGKD	9.32	8.09	8.77	8.38	1.2e-09	1.3e-07	NA	NA	NA	0.24	5.4e-10	1.3e-06	0.14	9.6e-09	8.1e-07	-0.11	0.035	0.14	0.02	0.057	0.19
KCNJ5	8.42	6.15	6.79	10.26	1.2e-09	1.3e-07	14.4	30.15	9.82	0.37	0.00059	0.013	-0.25	0.00098	0.0084	-0.62	6.5e-10	1.2e-07	-0.43	2.1e-08	1.5e-06
PSD3	10.25	8.7	9.26	10.44	1.2e-09	1.3e-07	NA	NA	NA	0.2	3.5e-08	1.9e-05	-0.03	0.34	0.53	-0.22	2.9e-11	1.1e-08	-0.12	3.9e-05	0.00062
SBF1	10.02	9.7	9.94	10.88	1.2e-09	1.3e-07	NA	NA	NA	0.09	0.0041	0.047	-0.08	0.00012	0.0016	-0.17	4.7e-12	2.6e-09	-0.12	4.6e-09	4.6e-07
AKR1C1	6.72	7.92	7.17	5.07	1.3e-09	1.3e-07	12.16	11.82	20.89	-0.27	0.0017	0.026	0.39	3,00E-05	0.00053	0.66	8.7e-09	8.9e-07	0.53	3.4e-09	3.6e-07
C1QB	8.93	10.24	9.38	11.13	1.3e-09	1.3e-07	NA	NA	NA	-0.15	0.0013	0.022	-0.29	4,00E-12	2.9e-09	-0.14	0.00041	0.0045	-0.21	1.2e-08	9.5e-07
CKAP4	12.64	12.97	12.8	11.75	1.3e-09	1.3e-07	NA	NA	NA	-0.01	0.32	0.54	0.1	8.9e-07	3.2e-05	0.11	3.8e-11	1.3e-08	0.11	3,00E-10	5.6e-08
KCNK6	6.05	6.51	6.15	7.66	1.3e-09	1.3e-07	NA	NA	NA	-0.04	0.081	0.31	-0.36	3.8e-11	1.3e-08	-0.32	7,00E-06	0.00018	-0.34	5.7e-10	9.4e-08
PEG10	11.63	8.13	10.03	12.97	1.3e-09	1.3e-07	21.53	39.39	12.99	0.4	2.1e-05	0.0013	-0.19	0.0058	0.033	-0.6	8.4e-12	4.2e-09	-0.38	1.7e-07	8,00E-06
SMAD2	10.21	9.44	9.85	10.22	1.3e-09	1.3e-07	NA	NA	NA	0.11	7.5e-08	3,00E-05	-0.02	0.27	0.44	-0.13	2,00E-11	8.4e-09	-0.07	2.5e-05	0.00044
BARX1	1.72	0	0	0	1.4e-09	1.4e-07	NA	NA	NA	1.56	1.3e-05	0.00095	1.71	1.2e-07	6.1e-06	0.15	0.81	0.89	1.13	0.00034	0.0036
FANCI	6.97	5.83	6.58	4.86	1.4e-09	1.4e-07	NA	NA	NA	0.26	0.00088	0.017	0.51	8.4e-11	2.3e-08	0.26	1,00E-04	0.0015	0.39	6.8e-09	6.1e-07
FCGRT	8.88	9.3	9.07	10.7	1.4e-09	1.4e-07	NA	NA	NA	-0.06	0.16	0.43	-0.22	3.4e-11	1.2e-08	-0.17	1.8e-06	5.9e-05	-0.2	4.4e-10	7.6e-08
GJC1	8.31	6.84	7.32	6.01	1.4e-09	1.4e-07	NA	NA	NA	0.25	3,00E-05	0.0016	0.51	3.8e-09	3.8e-07	0.26	0.0016	0.013	0.39	7,00E-08	3.9e-06
SLPI	2.58	9.92	6.43	3.5	1.4e-09	1.4e-07	2.3	8.69	28.56	-1.31	1.1e-07	3.9e-05	-0.06	0.54	0.68	1.25	7.6e-09	8.2e-07	0.74	0.0021	0.015
TICRR	4.56	1.77	3.38	0	1.4e-09	1.4e-07	9.91	0	4.36	0.67	0.0083	0.077	2.14	8.9e-10	1.3e-07	1.47	4.3e-06	0.00012	1.85	3.3e-09	3.5e-07
DEPDC1	6.91	4.82	5.3	1.99	1.5e-09	1.5e-07	14.65	2.64	10.49	0.45	0.0028	0.037	1.38	7.5e-09	6.7e-07	0.93	2.8e-05	0.00053	1.17	3.6e-09	3.7e-07
ESPL1	4.81	4.97	4.88	0	1.5e-09	1.5e-07	10.88	0.14	11.84	0.12	0.85	0.95	1.56	2.1e-09	2.5e-07	1.44	1.1e-06	4,00E-05	1.51	2.3e-10	4.6e-08
FDX1	12.55	11.41	11.98	13.62	1.5e-09	1.5e-07	NA	NA	NA	0.09	0.019	0.13	-0.13	2,00E-07	9.2e-06	-0.23	2.5e-09	3.4e-07	-0.18	6.8e-10	1,00E-07
FGL2	5.57	7.06	6.57	7.68	1.5e-09	1.5e-07	NA	NA	NA	-0.32	3.7e-06	0.00041	-0.42	7.3e-12	4.3e-09	-0.09	0.033	0.14	-0.25	1,00E-06	3.3e-05
PGK1	11.65	11.53	11.64	10.64	1.5e-09	1.5e-07	NA	NA	NA	0.01	0.46	0.67	0.14	3.1e-09	3.3e-07	0.13	2.1e-08	1.7e-06	0.13	2.2e-10	4.5e-08
PPTC7	7.91	8.69	8.18	7.1	1.5e-09	1.5e-07	NA	NA	NA	-0.15	8.4e-05	0.0033	0.09	0.0084	0.044	0.24	1.6e-12	1.1e-09	0.17	1.5e-07	7.3e-06
QSOX2	7.43	5.85	6.78	5.98	1.5e-09	1.5e-07	NA	NA	NA	0.34	5.4e-09	5.5e-06	0.38	6.5e-09	5.9e-07	0.04	0.88	0.93	0.22	0.00077	0.007
RTKN2	4.37	3.17	3.63	0	1.5e-09	1.5e-07	NA	NA	NA	0.47	0.0022	0.031	1.51	2.9e-09	3.1e-07	1.04	3.7e-05	0.00065	1.3	5.8e-09	5.5e-07
ABI3BP	4.92	8.55	6.05	6.25	1.6e-09	1.6e-07	2.45	18.58	22	-0.91	3,00E-07	8,00E-05	-0.51	4.1e-05	0.00069	0.4	1.3e-06	4.5e-05	0.01	0.77	0.86
CSNK1G3	8.78	8.57	8.63	7.88	1.6e-09	1.6e-07	NA	NA	NA	0.02	0.49	0.7	0.15	8.5e-08	4.6e-06	0.13	4.6e-10	8.8e-08	0.14	2,00E-10	4.2e-08
FAM111B	5.69	3.74	5.07	0	1.6e-09	1.6e-07	13.74	2.48	9.03	0.46	0.0016	0.025	1.35	2.1e-09	2.5e-07	0.88	0.00017	0.0022	1.13	9.4e-09	8.1e-07
LINC01234	7.51	4.65	5.52	0	1.6e-09	1.6e-07	16.89	0	9.79	0.54	0.01	0.086	2.14	2,00E-09	2.4e-07	1.59	2.8e-05	0.00053	1.89	2.8e-09	3.1e-07
MPV17	8.96	9.95	9.42	10.31	1.6e-09	1.6e-07	NA	NA	NA	-0.14	1.1e-07	3.9e-05	-0.16	1.1e-10	2.8e-08	-0.02	0.062	0.21	-0.09	4.8e-06	0.00011
SHCBP1	6.68	4.75	6.1	2.6	1.6e-09	1.6e-07	15.13	5.63	10.67	0.42	0.00067	0.014	1.08	2.9e-09	3.1e-07	0.66	0.00036	0.0041	0.89	1.6e-08	1.2e-06
SLC16A7	8.78	10.02	9.46	8.17	1.6e-09	1.6e-07	NA	NA	NA	-0.27	1.9e-06	0.00027	0.01	0.16	0.35	0.28	2.2e-12	1.4e-09	0.15	6.6e-06	0.00015
UCP2	7.32	8.03	7.69	9.07	1.6e-09	1.6e-07	NA	NA	NA	-0.22	0.00042	0.01	-0.36	1.2e-10	2.9e-08	-0.15	9.7e-05	0.0014	-0.25	1.1e-08	9,00E-07
ATP5MG	11.61	11.71	11.65	12.48	1.7e-09	1.6e-07	NA	NA	NA	-0.02	0.32	0.54	-0.11	1.4e-09	1.8e-07	-0.09	6.4e-08	4.1e-06	-0.1	2.9e-10	5.6e-08
DPYSL2	9.35	8.21	8.82	9.74	1.7e-09	1.6e-07	NA	NA	NA	0.14	0.00011	0.0039	-0.09	0.00084	0.0075	-0.23	3.8e-11	1.3e-08	-0.16	4.4e-08	2.7e-06
GGH	7.35	7.35	7.35	5.15	1.7e-09	1.6e-07	NA	NA	NA	0.07	0.32	0.54	0.53	8.8e-09	7.6e-07	0.46	1.7e-06	5.7e-05	0.5	3.5e-10	6.3e-08
GTSE1	6.91	3.71	5.11	3.17	1.7e-09	1.6e-07	16.45	4.21	7.75	0.68	3.1e-06	0.00037	1.05	2.8e-09	3.1e-07	0.37	0.058	0.2	0.75	3.2e-06	8.2e-05
RDX	11.94	11.91	11.91	13.48	1.7e-09	1.6e-07	NA	NA	NA	0	0.81	0.92	-0.15	1.2e-08	9.6e-07	-0.15	5.2e-09	6,00E-07	-0.15	2.1e-10	4.3e-08
UHRF1	3.34	0	2.12	0	1.7e-09	1.6e-07	NA	NA	NA	0.91	0.00039	0.0097	1.81	4.9e-10	8,00E-08	0.9	0.006	0.037	1.42	3.5e-07	1.4e-05
VDAC1	11.06	11.62	11.39	10.2	1.7e-09	1.6e-07	NA	NA	NA	-0.04	0.05	0.24	0.1	1.9e-06	5.7e-05	0.14	1.6e-10	4,00E-08	0.12	8.3e-10	1.2e-07
C5orf51	6.64	7.2	6.91	5.64	1.8e-09	1.7e-07	NA	NA	NA	-0.07	0.0049	0.053	0.31	9.4e-06	0.00021	0.38	1.9e-08	1.6e-06	0.34	2.2e-09	2.6e-07
RPS8	14	13.74	13.88	14.51	1.8e-09	1.7e-07	NA	NA	NA	0.03	0.06	0.26	-0.05	8.2e-05	0.0012	-0.08	7.2e-13	6,00E-10	-0.07	1.9e-09	2.3e-07
SRGAP3	7.58	8.49	8.01	9.21	1.8e-09	1.7e-07	NA	NA	NA	-0.13	0.0087	0.079	-0.28	3.8e-09	3.8e-07	-0.14	3.7e-07	1.7e-05	-0.21	1.2e-09	1.6e-07
AL445223.1	6.3	3.3	5.02	4.6	1.9e-09	1.8e-07	16.08	10.68	2.02	1	8.4e-09	7.3e-06	0.63	7.5e-07	2.8e-05	-0.36	0.037	0.15	0.22	0.085	0.25
CLMN	7.99	6.92	7.48	5.8	1.9e-09	1.8e-07	NA	NA	NA	0.14	0.0074	0.071	0.5	2.4e-09	2.8e-07	0.37	9.8e-05	0.0014	0.44	4.2e-09	4.3e-07
DLGAP1-AS1	7.16	6.8	6.94	8.29	1.9e-09	1.8e-07	NA	NA	NA	0.06	0.29	0.54	-0.21	2.8e-08	1.9e-06	-0.27	4.7e-09	5.6e-07	-0.24	3.2e-10	6,00E-08
MRAS	9.51	8.93	9.29	10.3	1.9e-09	1.8e-07	NA	NA	NA	0.08	0.0044	0.05	-0.09	1.8e-05	0.00035	-0.17	1.4e-10	3.7e-08	-0.13	3.5e-09	3.6e-07
ORAI3	9.16	10.23	9.63	9.01	1.9e-09	1.8e-07	NA	NA	NA	-0.14	2.7e-07	7.3e-05	0.04	0.17	0.37	0.18	2.6e-11	1,00E-08	0.11	1.2e-05	0.00024
RAB9B	6.68	7.01	6.89	4.96	1.9e-09	1.8e-07	13.08	10.61	19.15	-0.16	0.065	0.28	0.45	1.8e-05	0.00035	0.6	2.7e-09	3.7e-07	0.53	1.1e-09	1.5e-07
ARL2BP	9.59	10.03	9.83	8.87	2,00E-09	1.8e-07	NA	NA	NA	-0.06	0.013	0.1	0.1	8.1e-06	0.00018	0.16	1.6e-10	4,00E-08	0.13	2.1e-09	2.5e-07
DLX5	4.64	3.78	4.17	0	2,00E-09	1.8e-07	8.51	0	10.45	0.11	0.63	0.79	1.88	5,00E-09	4.8e-07	1.77	1.5e-07	8.2e-06	1.83	2.9e-10	5.6e-08
FMR1	9.09	9.34	9.27	8.61	2,00E-09	1.8e-07	NA	NA	NA	-0.03	0.22	0.52	0.11	3.7e-06	9.7e-05	0.14	2.2e-11	8.8e-09	0.13	6.2e-10	1,00E-07
G0S2	6.31	9.16	8.16	7.66	2,00E-09	1.8e-07	NA	NA	NA	-0.58	8.1e-11	4.2e-07	-0.28	0.0016	0.012	0.31	3,00E-06	8.8e-05	0.04	0.42	0.57
PLAAT4	5.72	7.78	7.03	8.48	2,00E-09	1.8e-07	NA	NA	NA	-0.38	8.2e-07	0.00015	-0.47	2.6e-10	5.1e-08	-0.08	0.0094	0.052	-0.26	7.7e-07	2.7e-05
PRDM4	7.99	8.54	8.14	7.24	2,00E-09	1.8e-07	NA	NA	NA	-0.06	0.00093	0.017	0.12	1.4e-06	4.4e-05	0.18	5.8e-09	6.6e-07	0.15	3.1e-09	3.3e-07
RAB21	9.83	10.27	10.12	9.4	2,00E-09	1.8e-07	NA	NA	NA	-0.05	0.00088	0.017	0.06	0.00033	0.0036	0.12	2.2e-11	8.8e-09	0.09	1.7e-08	1.3e-06
SNHG31	4.51	4	4.41	0	2,00E-09	1.8e-07	9.92	0	10.68	0.29	0.086	0.32	1.63	3.9e-09	3.9e-07	1.34	2.7e-06	8.2e-05	1.49	8.3e-10	1.2e-07
ERGIC2	9.45	9.59	9.53	8.63	2.1e-09	1.9e-07	NA	NA	NA	-0.01	0.69	0.83	0.13	7.1e-08	4,00E-06	0.14	1.3e-09	2,00E-07	0.14	2.9e-10	5.6e-08
PPP6R2	7.79	7.09	7.45	8.31	2.1e-09	1.9e-07	NA	NA	NA	0.18	3,00E-04	0.0081	-0.08	0.00062	0.0059	-0.26	3.4e-11	1.2e-08	-0.17	3.3e-08	2.1e-06
TAX1BP3	8.48	9.74	9.15	9.13	2.1e-09	1.9e-07	NA	NA	NA	-0.17	6.4e-10	1.5e-06	-0.08	0.00098	0.0084	0.09	1.2e-06	4.3e-05	0.01	0.42	0.57
LRRC58	10.55	10.64	10.61	11.72	2.2e-09	2,00E-07	NA	NA	NA	-0.04	0.34	0.55	-0.15	1.8e-09	2.2e-07	-0.11	8.5e-08	5.2e-06	-0.13	3.7e-10	6.6e-08
MT3	12.88	12.45	12.55	9.16	2.2e-09	2,00E-07	NA	NA	NA	0.06	0.14	0.43	0.36	9.6e-09	8.1e-07	0.3	2.5e-08	2,00E-06	0.33	4.2e-10	7.3e-08
NDC80	5.57	3.58	4.67	0	2.2e-09	2,00E-07	13.96	3.24	7.98	0.63	6.1e-05	0.0027	1.29	4.1e-09	4.1e-07	0.66	0.0028	0.02	1.01	1.6e-07	7.7e-06
HAUS8	7.4	5.59	6.63	6.5	2.3e-09	2.1e-07	NA	NA	NA	0.41	5.6e-08	2.8e-05	0.21	1.3e-06	4.2e-05	-0.2	7,00E-04	0.0069	0.02	0.47	0.62
ACADL	2.92	7.16	6.45	0.91	2.4e-09	2.1e-07	3.52	3.38	22.76	-0.84	2.6e-05	0.0015	0.45	0.12	0.29	1.28	7.6e-10	1.3e-07	0.93	4.4e-06	0.00011
PHKA2-AS1	6.62	1.26	4.63	3.27	2.4e-09	2.1e-07	18.08	6.11	1.54	1.27	1.1e-07	3.9e-05	0.95	3.8e-08	2.4e-06	-0.32	0.15	0.37	0.45	0.014	0.066
PLS3	8.46	9.52	8.86	7.74	2.4e-09	2.1e-07	NA	NA	NA	-0.21	1.9e-05	0.0012	0.08	0.0024	0.017	0.29	1.2e-10	3.2e-08	0.19	1.6e-07	7.7e-06
TANC2	7.72	7.67	7.71	6.53	2.4e-09	2.1e-07	NA	NA	NA	0	0.79	0.9	0.25	1.6e-08	1.2e-06	0.25	7.8e-09	8.2e-07	0.25	3,00E-10	5.6e-08
CDCA2	5.89	3.14	4.39	0.97	2.6e-09	2.3e-07	13.55	2.38	6.09	0.77	4,00E-05	0.002	1.36	3.1e-09	3.3e-07	0.59	0.01	0.055	1.03	5.1e-07	1.9e-05
CDK2	10.4	10.02	10.28	9.16	2.6e-09	2.3e-07	NA	NA	NA	0.06	0.19	0.47	0.2	1,00E-09	1.4e-07	0.14	3.1e-07	1.5e-05	0.17	5.9e-10	9.7e-08
LAMC3	10.36	5.74	7.98	8.75	2.6e-09	2.3e-07	19.83	27.44	7.46	0.66	6.6e-07	0.00013	0.1	0.019	0.08	-0.56	2.1e-08	1.7e-06	-0.2	0.052	0.18
SEZ6L2	10.96	10.87	10.9	9.19	2.6e-09	2.3e-07	NA	NA	NA	-0.01	0.73	0.86	0.29	6.4e-08	3.7e-06	0.29	2,00E-09	2.9e-07	0.29	3.3e-10	6,00E-08
SMOC1	2.1	6.18	4.02	4.67	2.6e-09	2.3e-07	1.95	13.88	15.82	-1.25	1.9e-08	1.3e-05	-0.89	2.1e-06	6.2e-05	0.37	0.0069	0.041	-0.13	0.23	0.43
STAG2	9.91	10.13	9.94	9.4	2.6e-09	2.3e-07	NA	NA	NA	-0.03	0.039	0.21	0.07	5,00E-06	0.00012	0.1	1.8e-10	4.4e-08	0.09	1.6e-09	2,00E-07
MON2	8.58	8.92	8.8	7.93	2.7e-09	2.4e-07	NA	NA	NA	-0.05	0.02	0.13	0.1	1.2e-05	0.00025	0.14	1.2e-10	3.2e-08	0.12	2.6e-09	3,00E-07
PCDHGA1	5.32	3.59	4.47	0	2.7e-09	2.4e-07	11.69	0.46	10.43	0.37	0.038	0.2	1.56	1.9e-09	2.3e-07	1.19	2.3e-05	0.00045	1.38	2.5e-09	2.9e-07
ETV5	9.93	8.46	9.18	9.44	2.8e-09	2.4e-07	NA	NA	NA	0.25	1,00E-09	1.9e-06	0.06	0.057	0.18	-0.2	2.1e-08	1.7e-06	-0.07	0.05	0.17
SIDT2	8.06	8.06	8.06	9.06	2.8e-09	2.4e-07	NA	NA	NA	-0.02	0.61	0.78	-0.17	3.1e-09	3.3e-07	-0.16	5.4e-08	3.7e-06	-0.17	3.7e-10	6.6e-08
SPARC	13.94	13.78	13.85	12.67	2.8e-09	2.4e-07	NA	NA	NA	0.03	0.27	0.54	0.14	7.4e-11	2.1e-08	0.11	2.4e-06	7.5e-05	0.13	7.2e-10	1.1e-07
SPPL3	9.27	9.46	9.32	8.61	2.8e-09	2.4e-07	NA	NA	NA	-0.01	0.51	0.72	0.11	3.4e-08	2.2e-06	0.12	6.4e-09	7.1e-07	0.11	4,00E-10	7,00E-08
CNPY2	10.13	10.33	10.14	9.47	2.9e-09	2.5e-07	NA	NA	NA	-0.02	0.13	0.41	0.09	5.9e-08	3.4e-06	0.11	8.7e-09	8.9e-07	0.1	6.2e-10	1,00E-07
MET	5.51	6.85	5.97	2.41	2.9e-09	2.5e-07	10.24	2.42	19.75	-0.29	0.054	0.25	0.98	4.7e-06	0.00012	1.27	1.4e-08	1.2e-06	1.13	1.3e-09	1.7e-07
TP53I3	6.45	5.04	6.04	8.13	2.9e-09	2.5e-07	NA	NA	NA	0.38	0.0045	0.051	-0.24	2.6e-07	1.1e-05	-0.62	1.8e-07	9.5e-06	-0.42	2,00E-09	2.4e-07
TRIM59	4.7	2.84	4.33	0.92	2.9e-09	2.5e-07	11.6	2.35	8.46	0.51	0.0029	0.037	1.3	1.2e-09	1.6e-07	0.79	0.00077	0.0074	1.07	2.2e-08	1.5e-06
CYB561A3	8.79	9.27	9.09	10.2	3.1e-09	2.7e-07	NA	NA	NA	-0.07	0.11	0.37	-0.22	3.3e-10	6,00E-08	-0.15	1.9e-06	6.1e-05	-0.18	1.1e-09	1.5e-07
GPN3	7.12	7.61	7.47	6.19	3.1e-09	2.7e-07	NA	NA	NA	-0.14	0.0051	0.055	0.16	0.00015	0.0019	0.3	2.9e-11	1.1e-08	0.23	9.6e-09	8.2e-07
BIRC5	7.36	4.94	5.71	3.12	3.2e-09	2.7e-07	15.93	6.32	9.52	0.54	0.00016	0.0052	1.04	4.6e-09	4.5e-07	0.5	0.0025	0.019	0.79	1.2e-07	6.1e-06
CENPM	5.82	4.63	5.23	2.89	3.2e-09	2.7e-07	13.95	4.79	10.98	0.31	0.0028	0.037	1.01	5.4e-09	5.1e-07	0.7	0.00015	0.002	0.86	1.1e-08	9,00E-07
FSCN1	12.5	9.66	11.08	10.8	3.2e-09	2.7e-07	NA	NA	NA	0.3	2.4e-08	1.4e-05	0.16	1.8e-06	5.5e-05	-0.14	6.8e-05	0.0011	0.02	0.69	0.81
STAT5A	6.68	8.48	7.45	8.12	3.2e-09	2.7e-07	NA	NA	NA	-0.27	5.3e-07	0.00011	-0.29	6.3e-12	3.8e-09	-0.02	0.87	0.92	-0.15	0.00043	0.0043
ARHGAP12	9.94	8.85	9.31	8.69	3.3e-09	2.8e-07	NA	NA	NA	0.14	5.2e-08	2.6e-05	0.16	2.6e-10	5.1e-08	0.02	0.26	0.46	0.1	4.5e-05	7,00E-04
GMNN	7.51	6.99	7.31	5.89	3.3e-09	2.8e-07	NA	NA	NA	0.1	0.017	0.12	0.35	1.8e-10	3.9e-08	0.25	1.5e-05	0.00032	0.3	3.4e-09	3.6e-07
IQGAP3	7.05	6.11	6.62	3.2	3.3e-09	2.8e-07	14.02	7.8	13.65	0.25	0.0065	0.065	0.99	4.8e-08	2.9e-06	0.74	6.7e-06	0.00017	0.87	3.1e-09	3.3e-07
EHMT1	9.95	8.69	9.22	8.92	3.4e-09	2.8e-07	NA	NA	NA	0.14	1.6e-09	2.3e-06	0.14	4.2e-09	4.2e-07	0	0.31	0.53	0.07	0.009	0.047
SH3BP4	8.63	6.85	7.94	6.78	3.4e-09	2.8e-07	NA	NA	NA	0.27	4.3e-07	1,00E-04	0.3	2,00E-11	7.9e-09	0.03	0.53	0.69	0.17	8.2e-05	0.0011
SMC2	9.46	8.66	8.95	8.12	3.4e-09	2.8e-07	NA	NA	NA	0.15	0.00052	0.012	0.21	4.6e-10	7.6e-08	0.06	0.00011	0.0016	0.14	2,00E-08	1.4e-06
KAZN	9.99	6.9	8.52	9.8	3.5e-09	2.9e-07	NA	NA	NA	0.39	7.5e-08	3,00E-05	-0.03	0.73	0.84	-0.42	9.5e-11	2.7e-08	-0.21	0.00023	0.0026
NOL9	8.97	8.83	8.89	9.66	3.5e-09	2.9e-07	NA	NA	NA	0.04	0.1	0.35	-0.09	2.5e-05	0.00046	-0.13	1.5e-11	6.4e-09	-0.11	2,00E-09	2.4e-07
PLXNC1	8.56	8.57	8.57	6.91	3.5e-09	2.9e-07	NA	NA	NA	-0.01	0.92	0.99	0.28	1.1e-07	5.7e-06	0.29	2.2e-09	3.1e-07	0.29	4.7e-10	8,00E-08
RBM19	8.5	8.83	8.69	8.11	3.5e-09	2.9e-07	NA	NA	NA	-0.07	0.024	0.15	0.09	1.6e-06	5,00E-05	0.16	1.6e-09	2.4e-07	0.12	1.9e-09	2.3e-07
AC078880.3	8.92	6.36	7.67	9.31	3.7e-09	3,00E-07	17.03	28.22	8.59	0.55	6.6e-07	0.00013	-0.06	0.3	0.48	-0.61	2.9e-11	1.1e-08	-0.31	3.1e-05	0.00052
GPRC5A	5.51	8.91	6.83	5.39	3.7e-09	3,00E-07	7.66	14.55	23.38	-0.57	2.4e-08	1.4e-05	0.02	0.79	0.88	0.6	2.9e-10	6,00E-08	0.34	0.00037	0.0038
TNFAIP8L3	5.51	8.03	6.39	4.56	3.7e-09	3,00E-07	6.13	11.5	22.65	-0.57	4.3e-06	0.00045	0.21	0.06	0.18	0.78	6.5e-09	7.2e-07	0.52	4.7e-06	0.00011
ULBP2	3.39	3.53	3.48	0	3.8e-09	3.1e-07	NA	NA	NA	-0.09	0.64	0.8	1.59	1.3e-08	1,00E-06	1.67	1.3e-07	7.2e-06	1.63	4.9e-10	8.2e-08
RIIAD1	0	4.89	1.27	0	3.9e-09	3.2e-07	0	0	14.39	-1.29	0.00016	0.0052	0.99	0.0071	0.038	2.28	4.2e-09	5.2e-07	1.78	1.6e-06	4.8e-05
C9orf40	6.8	6.07	6.55	5	4.1e-09	3.3e-07	NA	NA	NA	0.18	0.0051	0.055	0.54	1,00E-08	8.3e-07	0.36	7.8e-05	0.0012	0.46	8.3e-09	7.2e-07
COX7C	12.59	13.33	13.09	12.3	4.1e-09	3.3e-07	NA	NA	NA	-0.08	1.5e-05	0.001	0.03	0.092	0.25	0.11	5.4e-12	3,00E-09	0.07	3.6e-06	9,00E-05
AC093297.2	6.58	7.22	6.92	5.64	4,00E-09	3.3e-07	NA	NA	NA	-0.12	0.0037	0.044	0.23	2.9e-05	0.00052	0.35	1.2e-09	1.9e-07	0.29	6.5e-09	6,00E-07
CDC42SE2	8.85	9.16	9.11	8.09	4,00E-09	3.3e-07	NA	NA	NA	-0.04	0.18	0.46	0.11	3.1e-05	0.00055	0.15	7.3e-12	3.8e-09	0.13	1.8e-09	2.3e-07
HK2	4.84	6.8	5.72	1.74	4,00E-09	3.3e-07	8.71	3.19	19.12	-0.45	0.0019	0.028	0.88	5,00E-05	8,00E-04	1.33	2.1e-08	1.7e-06	1.12	1.1e-08	9,00E-07
KCNK9	6.68	0	4.01	3.31	4,00E-09	3.3e-07	18.55	4.66	0.81	1.59	1.7e-08	1.2e-05	0.95	1.7e-06	5.2e-05	-0.63	0.043	0.16	0.37	0.084	0.25
HOXD3	6.9	6.7	6.83	4.54	4.2e-09	3.4e-07	NA	NA	NA	0.13	0.07	0.29	0.59	2.3e-08	1.6e-06	0.46	5.6e-06	0.00015	0.53	1.6e-09	2,00E-07
TPPP3	6.99	6.45	6.57	4.22	4.2e-09	3.4e-07	15.36	8.13	14.84	0.12	0.078	0.31	0.78	5.4e-08	3.2e-06	0.66	1.9e-06	6.1e-05	0.72	1.3e-09	1.7e-07
AC116424.1	0	0.69	0	0	4.3e-09	3.4e-07	NA	NA	NA	-1.54	2.5e-05	0.0015	0	NaN	NaN	1.54	1.1e-06	4,00E-05	0.97	0.00083	0.0074
APC	9.27	9.43	9.37	8.62	4.3e-09	3.4e-07	NA	NA	NA	-0.03	0.23	0.54	0.11	1.1e-05	0.00023	0.14	2.9e-11	1.1e-08	0.12	1.5e-09	1.9e-07
GINS2	6.33	5.21	5.65	3.19	4.3e-09	3.4e-07	13.69	5.39	12.4	0.21	0.017	0.12	0.92	3.7e-08	2.4e-06	0.71	7.6e-06	0.00019	0.82	3,00E-09	3.3e-07
HOTAIR	0.59	0	0	0	4.3e-09	3.4e-07	NA	NA	NA	1.51	2.5e-05	0.0015	1.51	1.1e-06	3.7e-05	0	NaN	NaN	0.94	0.00083	0.0074
ERMP1	8.11	7.51	7.89	9.4	4.4e-09	3.5e-07	NA	NA	NA	0.05	0.096	0.34	-0.18	1,00E-07	5.2e-06	-0.23	1.4e-08	1.2e-06	-0.21	1.1e-09	1.5e-07
SOAT1	11.79	10.62	11.27	12.09	4.4e-09	3.5e-07	NA	NA	NA	0.12	2.1e-05	0.0013	-0.05	0.011	0.054	-0.17	7.4e-11	2.2e-08	-0.11	6.1e-07	2.2e-05
BICD1	8.33	7.18	7.79	6.71	4.5e-09	3.6e-07	NA	NA	NA	0.19	0.00048	0.011	0.37	1.1e-09	1.5e-07	0.18	0.0069	0.041	0.28	1.6e-07	7.7e-06
WAS	7.15	8.48	8.04	8.9	4.5e-09	3.6e-07	NA	NA	NA	-0.21	3.1e-06	0.00037	-0.27	1.4e-10	3.2e-08	-0.06	0.032	0.13	-0.16	2.3e-06	6.4e-05
FGFR1	9.95	9.26	9.76	8.15	4.6e-09	3.6e-07	NA	NA	NA	0.09	0.09	0.33	0.29	6.5e-11	1.9e-08	0.2	1.6e-05	0.00033	0.24	2.4e-09	2.8e-07
SIGLEC8	4.16	5	4.41	7.05	4.6e-09	3.6e-07	5.01	23.03	7.46	-0.19	0.1	0.35	-0.66	1.5e-11	6.3e-09	-0.47	7.1e-05	0.0011	-0.57	2.8e-09	3.1e-07
ANGPT2	8.19	6.07	7.06	5.25	4.7e-09	3.7e-07	18.69	11.67	13.11	0.39	3.3e-05	0.0018	0.62	6.5e-09	5.9e-07	0.23	0.012	0.063	0.44	7.6e-07	2.6e-05
FRY	7.08	7.85	7.38	4.91	4.7e-09	3.7e-07	NA	NA	NA	-0.13	0.058	0.26	0.43	2.2e-06	6.4e-05	0.56	6.8e-08	4.4e-06	0.49	1.6e-09	2,00E-07
ADGRV1	6.34	10.22	9.15	10.39	4.8e-09	3.7e-07	5.6	33.43	24.03	-0.63	1.7e-07	5.1e-05	-0.67	1.2e-10	2.9e-08	-0.04	0.5	0.67	-0.32	0.00011	0.0014
HMMR	5.76	4.77	5.4	0.97	4.8e-09	3.7e-07	14.29	2.45	9.73	0.37	0.013	0.1	1.26	7,00E-09	6.3e-07	0.89	6,00E-05	0.00097	1.08	7,00E-09	6.3e-07
NUTF2	11.34	11.31	11.34	10.53	4.8e-09	3.7e-07	NA	NA	NA	0	0.7	0.84	0.1	6.4e-09	5.9e-07	0.11	7.7e-08	4.8e-06	0.1	6.2e-10	1,00E-07
SERPINI1	5.44	7.52	6.38	4.66	4.8e-09	3.7e-07	NA	NA	NA	-0.39	1,00E-06	0.00017	0.24	0.026	0.1	0.63	1.6e-08	1.4e-06	0.45	2.7e-06	7.2e-05
XPO1	9.33	9.24	9.28	8.82	4.8e-09	3.7e-07	NA	NA	NA	0.02	0.33	0.54	0.12	2.1e-08	1.5e-06	0.1	3.7e-08	2.7e-06	0.11	7.5e-10	1.1e-07
MC2R	8.54	6	7.49	10.02	4.9e-09	3.8e-07	16.31	31.27	3.11	0.58	0.00054	0.012	-0.25	0.00039	0.0041	-0.83	1.2e-08	1.1e-06	-0.51	4.8e-08	2.9e-06
ABRACL	7.33	6.7	7.11	5.64	5,00E-09	3.8e-07	NA	NA	NA	0.14	0.03	0.17	0.52	7,00E-09	6.3e-07	0.38	4.9e-05	0.00082	0.45	4.4e-09	4.4e-07
FAM89A	8.51	8.17	8.31	9.62	5,00E-09	3.8e-07	NA	NA	NA	0.05	0.19	0.47	-0.17	2.7e-05	0.00049	-0.22	1.5e-11	6.4e-09	-0.2	2.1e-09	2.5e-07
NAT16	3.58	0	0	0	5,00E-09	3.8e-07	9.39	0	0.42	1.7	3.7e-05	0.0019	2.17	1.7e-08	1.3e-06	0.48	0.039	0.15	1.56	1.2e-05	0.00024
STAT5B	7.58	8.68	7.94	8.66	5,00E-09	3.8e-07	NA	NA	NA	-0.16	2.8e-06	0.00034	-0.16	2.2e-12	2,00E-09	0	0.82	0.9	-0.08	0.00042	0.0043
ANK3	5.55	8.57	7.44	5.57	5.1e-09	3.9e-07	8.02	12.62	23.48	-0.51	2.8e-06	0.00034	0.15	0.54	0.68	0.66	3.3e-09	4.3e-07	0.43	1,00E-04	0.0013
CIAO2B	10.53	11.57	10.98	10.38	5.1e-09	3.9e-07	NA	NA	NA	-0.1	1,00E-06	0.00017	0.03	0.12	0.29	0.13	1.1e-10	3.1e-08	0.08	1.2e-05	0.00024
CMC2	8.96	8.84	8.92	7.84	5.1e-09	3.9e-07	NA	NA	NA	-0.02	0.7	0.84	0.16	4.9e-08	3,00E-06	0.18	1.3e-08	1.2e-06	0.17	6.8e-10	1,00E-07
LINGO1	6.68	5.53	6.15	3.28	5.1e-09	3.9e-07	16.15	5.67	11.77	0.33	0.024	0.15	1.03	2,00E-09	2.4e-07	0.7	0.00022	0.0027	0.87	8.3e-09	7.2e-07
PRLR	7.91	11	8.91	8.49	5.1e-09	3.9e-07	NA	NA	NA	-0.43	4,00E-09	4.4e-06	-0.12	0.043	0.14	0.31	3.4e-08	2.5e-06	0.11	0.063	0.2
STX3	7.42	9.05	8.48	8.82	5.1e-09	3.9e-07	NA	NA	NA	-0.24	1.4e-09	2.1e-06	-0.2	2.1e-08	1.5e-06	0.03	0.17	0.4	-0.08	0.023	0.096
AKR1C3	7.57	8.94	8.47	5.94	5.2e-09	3.9e-07	NA	NA	NA	-0.18	0.0014	0.023	0.3	2,00E-04	0.0024	0.48	1.4e-08	1.2e-06	0.39	2.2e-08	1.5e-06
FBLN1	8.65	8.78	8.75	10.94	5.2e-09	3.9e-07	NA	NA	NA	0.04	0.76	0.88	-0.29	3.4e-08	2.2e-06	-0.32	1.9e-08	1.6e-06	-0.31	6.8e-10	1,00E-07
PCP4	10.93	4.24	8.63	11.11	5.2e-09	3.9e-07	23.63	33.6	2.79	0.97	1.8e-07	5.4e-05	0.03	0.52	0.66	-0.94	3.3e-08	2.5e-06	-0.38	0.0038	0.024
PHYHD1	5.67	6.51	6.15	8.78	5.2e-09	3.9e-07	NA	NA	NA	-0.12	0.21	0.51	-0.46	9.2e-10	1.3e-07	-0.34	4.2e-06	0.00012	-0.4	1.3e-09	1.7e-07
PTPN3	6.91	5.7	6.24	4.26	5.2e-09	3.9e-07	15.19	8.39	12.73	0.31	0.00039	0.0097	0.76	1.4e-08	1.1e-06	0.45	6,00E-04	0.0061	0.62	6.1e-08	3.5e-06
RERE	9.64	9.59	9.59	10.25	5.2e-09	3.9e-07	NA	NA	NA	0.03	0.18	0.46	-0.08	5.5e-07	2.1e-05	-0.11	2.5e-09	3.4e-07	-0.09	1.2e-09	1.6e-07
SULF2	8.65	6.78	8.06	6.31	5.2e-09	3.9e-07	NA	NA	NA	0.28	3.2e-05	0.0017	0.46	1.3e-11	6,00E-09	0.18	0.041	0.15	0.33	1.6e-06	4.8e-05
TMEM106A	4.96	6.44	5.52	7.22	5.2e-09	3.9e-07	NA	NA	NA	-0.27	0.00013	0.0044	-0.41	7.4e-11	2.1e-08	-0.14	0.0035	0.024	-0.27	2,00E-07	9.2e-06
PPARGC1A	3.95	7.29	4.9	5.76	5.3e-09	3.9e-07	0.51	17.15	18.6	-0.96	1.3e-07	4.2e-05	-0.69	1.7e-06	5.2e-05	0.27	0.0031	0.022	-0.14	0.28	0.49
TBC1D4	9.73	10.14	9.97	10.85	5.3e-09	3.9e-07	NA	NA	NA	-0.04	0.13	0.41	-0.15	6.4e-09	5.9e-07	-0.11	2.8e-07	1.3e-05	-0.13	1.3e-09	1.7e-07
TMEM132B	4.32	0.99	2.67	0	5.3e-09	3.9e-07	10	0.26	3.5	0.84	0.00062	0.013	1.73	5.4e-09	5.1e-07	0.89	0.00036	0.0041	1.37	1,00E-07	5.2e-06
AOX1	10.29	11	10.48	12.18	5.4e-09	4,00E-07	NA	NA	NA	-0.15	0.0049	0.053	-0.28	2.6e-10	5.1e-08	-0.13	7.7e-05	0.0012	-0.2	1.2e-08	9.5e-07
GINS3	7.3	8.16	7.76	6.38	5.4e-09	4,00E-07	NA	NA	NA	-0.12	0.0015	0.024	0.14	1,00E-04	0.0014	0.26	5.2e-10	9.8e-08	0.2	2,00E-08	1.4e-06
PDX1	1.97	0	0	0	5.4e-09	4,00E-07	NA	NA	NA	1.75	4.3e-05	0.0021	1.91	3.6e-07	1.5e-05	0.16	0.25	0.45	1.28	3,00E-04	0.0032
PDK2	7.48	9.19	8.14	8.91	5.5e-09	4.1e-07	NA	NA	NA	-0.23	5.3e-07	0.00011	-0.22	2.9e-11	1,00E-08	0.01	0.52	0.69	-0.1	0.0016	0.012
B4GALT2	8.37	7.53	7.69	8.68	5.6e-09	4.1e-07	NA	NA	NA	0.18	1.6e-05	0.0011	-0.05	0.09	0.25	-0.23	1.1e-11	5.2e-09	-0.13	4.2e-06	1,00E-04
CLVS2	0	3.78	0	0	5.8e-09	4.3e-07	0	0	11.44	-2.24	4.7e-06	0.00048	-0.15	0.88	0.92	2.1	4.5e-07	2,00E-05	1.37	0.0013	0.01
RBL2	8.48	9.33	8.92	8.49	5.9e-09	4.3e-07	NA	NA	NA	-0.11	1.2e-07	4,00E-05	0.01	0.64	0.77	0.12	2.3e-10	5.2e-08	0.07	0.00022	0.0025
RRAD	2.92	8.3	5.56	4.5	6,00E-09	4.4e-07	0	10.88	24.08	-1.1	7.1e-08	3,00E-05	-0.2	0.22	0.42	0.9	1.6e-07	8.6e-06	0.46	0.017	0.077
TUBA1C	10.46	10.89	10.53	9.04	6,00E-09	4.4e-07	NA	NA	NA	-0.04	0.1	0.35	0.17	2.8e-07	1.2e-05	0.21	9.6e-09	9.6e-07	0.19	1.5e-09	1.9e-07
MAMLD1	7.12	8.29	7.6	5.95	6.3e-09	4.6e-07	NA	NA	NA	-0.2	0.0035	0.042	0.29	0.0011	0.0091	0.49	2.4e-09	3.4e-07	0.39	3.9e-08	2.4e-06
VGF	10.6	5.44	7.38	1.82	6.3e-09	4.6e-07	27.38	5.16	9.28	0.95	1.6e-06	0.00025	1.39	3.2e-08	2.1e-06	0.45	0.04	0.15	1	6.8e-06	0.00015
NR2C2AP	7.28	7.07	7.22	5.92	6.4e-09	4.6e-07	NA	NA	NA	0.08	0.23	0.54	0.32	9.2e-10	1.3e-07	0.23	5.3e-06	0.00014	0.27	1.6e-09	2,00E-07
CADM1	10.86	8.95	10.18	10.19	6.5e-09	4.7e-07	NA	NA	NA	0.26	3.9e-10	1,00E-06	0.11	3,00E-04	0.0033	-0.15	6.1e-05	0.00098	-0.01	0.84	0.89
DDIT4L	5.46	5.33	5.44	0	6.5e-09	4.7e-07	9.98	0.63	14.63	0.04	0.88	0.97	1.6	2,00E-08	1.5e-06	1.57	9.2e-07	3.4e-05	1.59	8.6e-10	1.3e-07
PTPRA	8.69	8.79	8.74	7.87	6.5e-09	4.7e-07	NA	NA	NA	-0.03	0.22	0.52	0.14	1.6e-06	5,00E-05	0.17	1,00E-09	1.6e-07	0.15	1.6e-09	2,00E-07
KIF18B	5.11	2.37	4.44	0	6.7e-09	4.8e-07	12.67	1.55	5.66	0.7	0.00035	0.0091	1.48	3.9e-09	3.9e-07	0.78	0.0046	0.03	1.17	2.8e-07	1.2e-05
LINC02200	5.06	3.69	4.71	0	6.7e-09	4.8e-07	12.15	0	6.88	0.45	0.042	0.21	1.8	8.6e-10	1.2e-07	1.36	0.00014	0.0019	1.6	1.2e-08	9.5e-07
TRIP13	5.15	3.46	4.62	1.3	6.7e-09	4.8e-07	13.3	3.43	8.14	0.52	0.00023	0.0067	1.17	1.4e-08	1.1e-06	0.65	0.0013	0.011	0.93	1.3e-07	6.5e-06
PINK1	9.94	11.22	10.82	11.3	6.8e-09	4.9e-07	NA	NA	NA	-0.14	2.7e-07	7.3e-05	-0.15	1.8e-10	3.9e-08	-0.01	0.51	0.68	-0.08	0.00013	0.0016
PRKCA	8.26	10.79	9.42	9.27	6.8e-09	4.9e-07	NA	NA	NA	-0.37	1.4e-09	2.1e-06	-0.2	0.00076	0.0069	0.17	1,00E-05	0.00023	0	0.58	0.72
FAM234B	5.51	6.77	5.98	4.71	7,00E-09	5,00E-07	NA	NA	NA	-0.27	6.6e-06	0.00061	0.24	0.0095	0.048	0.51	2,00E-08	1.7e-06	0.38	1,00E-06	3.3e-05
CLEC4E	3.85	5.51	4.78	6.91	7.1e-09	5.1e-07	NA	NA	NA	-0.38	0.0033	0.041	-0.65	2.3e-09	2.7e-07	-0.27	0.0016	0.013	-0.45	5.4e-08	3.2e-06
EFNA2	4.23	0.58	2.75	0	7.2e-09	5.1e-07	9.67	0.24	3.79	0.85	0.0011	0.019	1.8	2.5e-09	2.8e-07	0.95	0.0015	0.013	1.43	2.2e-07	9.8e-06
FADS1	11.18	10.01	10.61	11.74	7.2e-09	5.1e-07	NA	NA	NA	0.12	0.00021	0.0063	-0.07	0.0074	0.04	-0.18	3.8e-11	1.3e-08	-0.12	3.3e-07	1.3e-05
FOXM1	6.17	4.46	5.46	2.13	7.2e-09	5.1e-07	13.49	4.32	10.76	0.36	0.0013	0.022	1.16	1.1e-07	5.7e-06	0.79	2,00E-05	4,00E-04	0.99	1.4e-08	1.1e-06
SLC25A5	10.07	10.92	10.51	9.55	7.2e-09	5.1e-07	NA	NA	NA	-0.12	8.7e-06	0.00074	0.07	0.02	0.083	0.2	2.6e-10	5.6e-08	0.13	1.7e-06	5,00E-05
TM9SF4	8.27	8.46	8.34	7.39	7.2e-09	5.1e-07	NA	NA	NA	-0.06	0.11	0.37	0.12	1,00E-05	0.00022	0.18	2.9e-10	6,00E-08	0.15	3.1e-09	3.3e-07
F12	3.14	0	0.46	0	7.3e-09	5.1e-07	NA	NA	NA	1.33	5.3e-06	0.00052	1.52	7.5e-08	4.2e-06	0.2	0.21	0.45	1.01	9.8e-05	0.0013
CDCA3	7.86	5.63	6.56	5.27	7.4e-09	5.2e-07	NA	NA	NA	0.47	1.4e-07	4.4e-05	0.47	4.1e-10	7.1e-08	0	0.49	0.66	0.25	0.00015	0.0018
TMED2	8.56	9.17	8.88	7.85	7.4e-09	5.2e-07	NA	NA	NA	-0.06	0.021	0.14	0.12	7.6e-06	0.00017	0.18	1.8e-09	2.6e-07	0.15	5.3e-09	5.1e-07
PLEKHO1	9.07	10	9.29	10.84	7.5e-09	5.3e-07	NA	NA	NA	-0.09	0.033	0.18	-0.22	2,00E-10	4.2e-08	-0.13	3.7e-05	0.00065	-0.18	6.7e-09	6,00E-07
ACSF2	7.26	8.81	8.01	8.85	7.6e-09	5.3e-07	NA	NA	NA	-0.25	9.5e-08	3.6e-05	-0.26	4.6e-10	7.6e-08	-0.01	0.76	0.87	-0.13	0.00037	0.0038
BCL2L12	8.16	7.69	7.99	7	7.6e-09	5.3e-07	NA	NA	NA	0.08	0.036	0.2	0.28	1.1e-10	2.8e-08	0.19	5.7e-05	0.00093	0.24	7.3e-09	6.5e-07
CRMP1	7.21	1.63	5.23	1.74	7.6e-09	5.3e-07	20.03	2.72	2.78	1.09	1,00E-05	8,00E-04	1.45	2.7e-09	3,00E-07	0.36	0.54	0.7	1.01	8.7e-05	0.0012
GPR182	0.33	2.24	1.26	6.11	7.6e-09	5.3e-07	0	16.75	4.13	-0.43	0.16	0.43	-1.31	5.5e-08	3.3e-06	-0.88	4.5e-06	0.00012	-1.08	1.9e-09	2.3e-07
PHTF2	8.48	8.25	8.37	7.68	7.6e-09	5.3e-07	NA	NA	NA	0.04	0.11	0.37	0.14	7.7e-08	4.2e-06	0.1	4.1e-08	2.9e-06	0.12	1.5e-09	1.9e-07
DNAJC9	8.44	7.81	8.23	7.26	7.7e-09	5.3e-07	NA	NA	NA	0.12	0.00028	0.0077	0.2	5,00E-11	1.6e-08	0.08	0.0054	0.034	0.14	2.6e-07	1.1e-05
FAM199X	8.55	8.78	8.61	7.79	7.7e-09	5.3e-07	NA	NA	NA	-0.03	0.24	0.54	0.13	3.7e-07	1.5e-05	0.16	7.1e-09	7.8e-07	0.14	1.5e-09	1.9e-07
VPS35	10.44	11.04	10.64	10.31	7.7e-09	5.3e-07	NA	NA	NA	-0.07	3.1e-06	0.00037	0.02	0.059	0.18	0.09	2.3e-10	5.2e-08	0.06	5.5e-06	0.00013
GLDN	5.21	4.05	4.83	8.06	7.8e-09	5.4e-07	7.93	24.9	5.12	0.31	0.23	0.54	-0.49	6.2e-07	2.4e-05	-0.8	2.2e-07	1.1e-05	-0.64	1.4e-09	1.9e-07
NDUFA1	10.35	11.2	10.72	10.17	8,00E-09	5.5e-07	NA	NA	NA	-0.1	8.5e-08	3.4e-05	0.02	0.16	0.35	0.12	1.8e-09	2.6e-07	0.07	3.7e-05	6,00E-04
CKS2	8.74	7.68	8.25	7.05	8.1e-09	5.6e-07	NA	NA	NA	0.2	1.7e-06	0.00025	0.28	3.3e-10	6,00E-08	0.08	0.076	0.24	0.18	8.5e-06	0.00018
TMEM26	5.91	6.29	6.16	2	8.1e-09	5.6e-07	11.85	3.81	16.14	0.01	0.54	0.73	1.09	9.4e-08	5,00E-06	1.08	8.3e-07	3.1e-05	1.08	1.1e-09	1.5e-07
SPINK13	7.01	7.4	7.05	3.93	8.2e-09	5.6e-07	15.89	6.21	19.25	0	0.66	0.81	0.89	4.5e-08	2.8e-06	0.89	1.7e-06	5.7e-05	0.89	1.1e-09	1.5e-07
ADORA3	4.84	6.84	5.74	7.3	8.3e-09	5.7e-07	NA	NA	NA	-0.4	6.8e-05	0.0029	-0.54	2.2e-11	8.4e-09	-0.14	0.062	0.21	-0.33	3.1e-06	8.1e-05
LY6D	6.47	10.69	8.81	9.54	8.3e-09	5.7e-07	8.13	29.42	23.99	-0.68	2.1e-08	1.4e-05	-0.52	3.4e-07	1.4e-05	0.16	0.0031	0.022	-0.14	0.26	0.46
ADGRB1	6.88	0.52	3.94	0	8.4e-09	5.7e-07	17.48	1.6	2.29	1.37	2.6e-06	0.00033	1.53	1.3e-08	1,00E-06	0.16	0.68	0.82	1	0.00026	0.0029
OGA	11.43	10.73	11.07	10.42	8.4e-09	5.7e-07	NA	NA	NA	0.07	0.00034	0.0088	0.12	1.1e-10	2.8e-08	0.05	0.003	0.022	0.08	1.9e-07	8.8e-06
ZFAS1	9.92	9.91	9.92	8.7	8.4e-09	5.7e-07	NA	NA	NA	0.02	0.68	0.83	0.16	1,00E-09	1.4e-07	0.14	1.2e-06	4.3e-05	0.15	1.3e-09	1.7e-07
RAD54L	3.73	0	2.35	0	8.5e-09	5.7e-07	NA	NA	NA	1.1	1.9e-05	0.0012	1.48	6.1e-09	5.7e-07	0.38	0.25	0.45	1.03	3.5e-05	0.00058
SMIM14	10.63	11.58	11.03	11.68	8.5e-09	5.7e-07	NA	NA	NA	-0.13	7.3e-07	0.00014	-0.13	7.4e-11	2.1e-08	0	0.82	0.9	-0.06	0.00029	0.0031
SPAG5	6.64	5.01	5.9	3.85	8.5e-09	5.7e-07	NA	NA	NA	0.37	3.8e-05	0.0019	0.62	1.1e-08	8.9e-07	0.25	0.016	0.077	0.44	1.3e-06	4.1e-05
ZSWIM7	8.27	8.44	8.39	9.16	8.5e-09	5.7e-07	NA	NA	NA	-0.03	0.35	0.56	-0.13	3.4e-09	3.5e-07	-0.1	7,00E-07	2.7e-05	-0.12	1.6e-09	2,00E-07
ARHGEF28	7.18	8.95	8.15	9.12	8.6e-09	5.8e-07	NA	NA	NA	-0.33	1.4e-05	0.001	-0.39	1.3e-11	6,00E-09	-0.06	0.21	0.45	-0.21	1.4e-05	0.00027
CISH	4.26	8.33	5.64	4.82	8.6e-09	5.8e-07	4.79	12.49	21.4	-0.79	1.3e-07	4.2e-05	-0.05	0.15	0.34	0.74	2,00E-07	1,00E-05	0.4	0.026	0.11
CDK14	7.05	7.87	7.38	6.5	8.7e-09	5.8e-07	NA	NA	NA	-0.21	0.0011	0.019	0.1	0.041	0.14	0.31	4.4e-13	4.2e-10	0.21	6.8e-07	2.4e-05
C12orf76	7.32	7.96	7.72	6.91	8.8e-09	5.8e-07	NA	NA	NA	-0.13	2.7e-05	0.0015	0.08	0.0098	0.049	0.2	3.3e-10	6.7e-08	0.14	8.6e-07	2.9e-05
ITGB2	7.23	8.42	7.85	9.27	8.8e-09	5.8e-07	NA	NA	NA	-0.15	0.00077	0.015	-0.27	2,00E-10	4.2e-08	-0.12	0.001	0.0091	-0.19	9,00E-08	4.8e-06
POC1B	6.87	7.29	7.11	6.15	8.8e-09	5.8e-07	NA	NA	NA	-0.03	0.02	0.13	0.23	7.6e-06	0.00017	0.26	4.6e-08	3.2e-06	0.25	6.2e-09	5.7e-07
SLC66A2	8.06	7.8	8.03	8.77	8.8e-09	5.8e-07	NA	NA	NA	0.03	0.15	0.43	-0.15	6,00E-07	2.3e-05	-0.18	7.8e-09	8.2e-07	-0.16	2.1e-09	2.5e-07
TMX4	9.55	10.67	10.08	9.42	8.8e-09	5.8e-07	NA	NA	NA	-0.13	5.4e-06	0.00052	0.03	0.29	0.47	0.16	2.6e-11	1,00E-08	0.09	2.9e-05	5,00E-04
FABP3	5.59	8.51	6.56	4.15	8.9e-09	5.9e-07	7.3	8.41	23.24	-0.59	1.1e-05	0.00085	0.34	0.05	0.16	0.94	1.3e-08	1.2e-06	0.67	5.3e-06	0.00012
HOXC10	6.13	0.34	3.86	0	8.9e-09	5.9e-07	17.2	0	1.59	1.29	8.9e-06	0.00076	1.77	1.7e-08	1.3e-06	0.48	0.094	0.27	1.27	1.7e-05	0.00032
HSPD1	13.23	12.22	12.57	13.53	9.1e-09	6,00E-07	NA	NA	NA	0.11	1.9e-05	0.0012	-0.04	0.042	0.14	-0.15	8.4e-11	2.5e-08	-0.09	2.8e-06	7.4e-05
NDUFAF7	6.96	6.63	6.85	7.76	9.1e-09	6,00E-07	NA	NA	NA	0.03	0.13	0.41	-0.17	2.6e-06	7.3e-05	-0.21	2,00E-09	2.9e-07	-0.19	2.8e-09	3.1e-07
RALGDS	8.77	10.32	9.5	9.59	9.1e-09	6,00E-07	NA	NA	NA	-0.2	5.4e-09	5.5e-06	-0.1	0.00013	0.0017	0.11	3.7e-05	0.00065	0.01	0.88	0.92
ARHGAP30	5.27	6.51	6.02	7.54	9.2e-09	6,00E-07	NA	NA	NA	-0.21	0.0063	0.063	-0.53	4.8e-09	4.7e-07	-0.32	0.00064	0.0064	-0.42	3.4e-08	2.2e-06
AC015871.1	7.36	6.88	6.95	5.72	9.6e-09	6.3e-07	NA	NA	NA	0.06	0.093	0.33	0.34	1.8e-09	2.2e-07	0.27	4,00E-06	0.00011	0.31	3.5e-09	3.6e-07
DENND2D	6.11	6.51	6.32	7.7	9.6e-09	6.3e-07	NA	NA	NA	-0.05	0.52	0.72	-0.35	7.7e-08	4.2e-06	-0.29	3.1e-08	2.4e-06	-0.32	1.3e-09	1.7e-07
IGFBP6	5.01	5.12	5.06	7.74	9.6e-09	6.3e-07	6.51	25.32	7.11	0.02	0.88	0.97	-0.52	5.2e-09	5,00E-07	-0.55	1.6e-06	5.4e-05	-0.54	1.3e-09	1.7e-07
TASOR2	9.39	8.84	9.11	8.69	9.6e-09	6.3e-07	NA	NA	NA	0.11	1.4e-07	4.4e-05	0.11	6.6e-10	1,00E-07	0	0.58	0.74	0.06	0.00023	0.0026
DPYSL4	6.5	3.39	5.51	4.55	9.7e-09	6.3e-07	17.39	8.93	4.29	0.94	7.5e-08	3,00E-05	0.67	4.2e-07	1.7e-05	-0.27	0.15	0.37	0.28	0.031	0.12
AC131009.2	2.43	0	0.7	0	1,00E-08	6.4e-07	NA	NA	NA	1.23	0.00056	0.012	1.8	1.1e-08	8.9e-07	0.57	0.00032	0.0037	1.31	5.3e-07	2,00E-05
BECN1	8.98	9.52	9.3	9.82	1,00E-08	6.4e-07	NA	NA	NA	-0.08	0.00014	0.0047	-0.11	2.6e-10	5.1e-08	-0.03	0.004	0.027	-0.07	3.3e-07	1.3e-05
CGNL1	9.11	7.23	8.3	9.52	1,00E-08	6.4e-07	NA	NA	NA	0.33	1.2e-05	0.00089	-0.03	0.33	0.51	-0.36	1.1e-11	5.2e-09	-0.19	2.9e-05	5,00E-04
CLYBL	6.87	7.5	7.18	8.37	1,00E-08	6.4e-07	NA	NA	NA	-0.09	0.055	0.25	-0.27	2.8e-09	3.1e-07	-0.18	4.6e-06	0.00012	-0.23	4.6e-09	4.6e-07
FAM166B	9.47	6.9	8.58	10.21	1,00E-08	6.4e-07	15.54	33.01	10.6	0.34	0.00052	0.012	-0.22	0.0016	0.012	-0.57	2.3e-10	5.2e-08	-0.39	1.4e-07	6.9e-06
MAP2	8.31	9.7	8.75	6.53	1,00E-08	6.4e-07	NA	NA	NA	-0.16	0.0028	0.037	0.26	2.4e-06	6.8e-05	0.41	3.7e-08	2.7e-06	0.34	1,00E-08	8.4e-07
MAP3K5	9.08	9.51	9.44	10.53	1,00E-08	6.4e-07	NA	NA	NA	-0.09	0.026	0.16	-0.22	1.6e-09	2,00E-07	-0.13	1.3e-05	0.00028	-0.17	7.3e-09	6.5e-07
MID1IP1	8.15	9.79	8.7	7.55	1,00E-08	6.4e-07	NA	NA	NA	-0.23	0.00011	0.0039	0.13	0.0016	0.012	0.35	9.2e-10	1.5e-07	0.25	2.3e-07	1,00E-05
MRPS35	9.48	10.07	9.77	9.37	1,00E-08	6.4e-07	NA	NA	NA	-0.09	4.8e-07	0.00011	0.01	0.3	0.48	0.11	4.1e-10	8,00E-08	0.06	6.2e-05	0.00091
AC109454.2	6.21	4.59	5.44	4.47	1.1e-08	7,00E-07	NA	NA	NA	0.48	1.2e-05	0.00089	0.58	4.4e-09	4.3e-07	0.1	0.29	0.5	0.36	3.8e-05	0.00061
BHLHE22	0.91	4.52	2.27	5.12	1.1e-08	7,00E-07	0	13.93	9.35	-1.25	6.6e-07	0.00013	-1.38	3.4e-08	2.2e-06	-0.14	0.25	0.45	-0.63	7.5e-05	0.0011
EML1	7.37	8.31	7.74	6.92	1.1e-08	7,00E-07	NA	NA	NA	-0.19	1.5e-05	0.001	0.1	0.029	0.11	0.29	1.1e-08	1.1e-06	0.2	2.6e-06	7,00E-05
FN1	11.97	10.93	11.41	9.74	1.1e-08	7,00E-07	NA	NA	NA	0.14	0.0021	0.03	0.28	5.2e-10	8.3e-08	0.14	3,00E-04	0.0035	0.21	4.6e-08	2.8e-06
NUPR1	8.62	11.56	10.06	10.25	1.1e-08	7,00E-07	NA	NA	NA	-0.4	1.1e-08	8.7e-06	-0.2	0.00035	0.0037	0.2	1,00E-05	0.00023	0.01	0.66	0.79
PGM5-AS1	5.77	2.72	4.81	7.19	1.1e-08	7,00E-07	10.47	22.53	0	0.79	2,00E-04	0.006	-0.31	0.0045	0.028	-1.1	1.3e-08	1.2e-06	-0.65	3.8e-07	1.5e-05
STX2	8.31	7.63	7.78	6.78	1.1e-08	7,00E-07	NA	NA	NA	0.12	0.027	0.16	0.25	6.6e-10	1,00E-07	0.12	3.3e-05	6,00E-04	0.19	9.6e-09	8.2e-07
TBC1D1	6.84	8.45	7.6	6.43	1.1e-08	7,00E-07	NA	NA	NA	-0.23	0.00022	0.0064	0.12	0.0076	0.041	0.35	1.1e-10	3.1e-08	0.24	4.3e-07	1.7e-05
AC127496.1	4.24	0	3.35	0	1.2e-08	7.4e-07	13.02	0	4.76	0.66	0.0076	0.072	1.94	2.3e-10	4.7e-08	1.28	0.019	0.089	1.64	4.1e-07	1.6e-05
ACSL4	9.34	10.67	9.84	9.16	1.2e-08	7.4e-07	NA	NA	NA	-0.16	5.3e-07	0.00011	0.02	0.43	0.57	0.19	4.1e-10	8,00E-08	0.11	0.00012	0.0015
AL118506.1	7.05	7.17	7.11	6.29	1.2e-08	7.4e-07	NA	NA	NA	-0.05	0.21	0.51	0.18	1.5e-06	4.7e-05	0.23	4.7e-09	5.6e-07	0.21	2.9e-09	3.2e-07
CLINT1	8.96	9.67	9.35	8.24	1.2e-08	7.4e-07	NA	NA	NA	-0.09	0.0046	0.051	0.1	0.0018	0.013	0.19	2.9e-11	1.1e-08	0.14	8,00E-08	4.4e-06
CNOT2	10.08	9.89	10	9.51	1.2e-08	7.4e-07	NA	NA	NA	0.03	0.17	0.44	0.09	6.6e-10	1,00E-07	0.06	8.7e-06	0.00021	0.07	3.9e-09	4,00E-07
GNG12	9.13	8.63	8.95	9.71	1.2e-08	7.4e-07	NA	NA	NA	0.07	0.0033	0.041	-0.07	0.00053	0.0052	-0.14	2,00E-10	4.7e-08	-0.11	5.2e-08	3.1e-06
HERC3	4.39	6.2	5.4	4.13	1.2e-08	7.4e-07	NA	NA	NA	-0.49	2,00E-05	0.0013	0.11	0.24	0.42	0.6	4.1e-09	5.2e-07	0.37	2.7e-05	0.00047
MCFD2	9.92	10	9.94	10.76	1.2e-08	7.4e-07	NA	NA	NA	-0.01	0.51	0.72	-0.1	3.8e-09	3.8e-07	-0.09	8.9e-07	3.3e-05	-0.1	1.9e-09	2.3e-07
POLR3K	7.41	7.79	7.57	6.67	1.2e-08	7.4e-07	NA	NA	NA	-0.12	0.001	0.018	0.13	0.00053	0.0052	0.25	6.6e-10	1.2e-07	0.19	8,00E-08	4.4e-06
RAD51	4.67	2.6	4.09	1.05	1.2e-08	7.4e-07	NA	NA	NA	0.66	0.00031	0.0083	1.26	4.1e-09	4.1e-07	0.6	0.015	0.075	0.97	8.1e-07	2.8e-05
SLF1	7.51	7.58	7.58	6.49	1.2e-08	7.4e-07	NA	NA	NA	0.04	0.74	0.87	0.26	1.6e-08	1.2e-06	0.22	2.2e-07	1.1e-05	0.24	1.7e-09	2.1e-07
TMEM63A	7.79	7.06	7.45	8.49	1.2e-08	7.4e-07	NA	NA	NA	0.14	0.0026	0.035	-0.12	5,00E-05	8,00E-04	-0.26	3.8e-09	4.8e-07	-0.18	2.6e-08	1.8e-06
AMIGO1	7.08	7.36	7.27	8.42	1.3e-08	7.9e-07	NA	NA	NA	-0.03	0.34	0.55	-0.23	2.5e-09	2.8e-07	-0.21	2.2e-06	6.9e-05	-0.22	2.8e-09	3.1e-07
CA5B	8.6	8.07	8.39	7.29	1.3e-08	7.9e-07	NA	NA	NA	0.06	0.087	0.32	0.23	5,00E-11	1.6e-08	0.17	0.00012	0.0017	0.2	1,00E-08	8.4e-07
CDC20	7.44	4.11	5.05	2.47	1.3e-08	7.9e-07	16.67	4.6	8.82	0.64	5,00E-05	0.0023	1.17	2.4e-08	1.7e-06	0.53	0.0089	0.05	0.88	1.1e-06	3.5e-05
CDH6	4	3.03	3.68	0	1.3e-08	7.9e-07	NA	NA	NA	0.32	0.1	0.35	1.53	2.2e-08	1.6e-06	1.21	6.1e-06	0.00016	1.38	5,00E-09	4.9e-07
CILP2	5.43	2.73	4.11	1	1.3e-08	7.9e-07	14.89	2.44	6.4	0.86	0.00012	0.0042	1.42	5.4e-09	5.1e-07	0.56	0.032	0.13	1.05	2.3e-06	6.4e-05
FAAH2	6.26	7.08	6.5	3.84	1.3e-08	7.9e-07	11.31	8.5	17.57	-0.12	0.063	0.27	0.59	7.8e-06	0.00018	0.71	8.7e-08	5.3e-06	0.65	5,00E-09	4.9e-07
FTH1	10.14	11.39	10.81	11.4	1.3e-08	7.9e-07	NA	NA	NA	-0.17	9.4e-09	7.8e-06	-0.17	9.6e-09	8.1e-07	0	0.95	0.97	-0.08	0.0014	0.011
GPX3	9.35	9.94	9.72	12.04	1.3e-08	7.9e-07	NA	NA	NA	-0.07	0.09	0.33	-0.28	1.3e-09	1.7e-07	-0.2	1,00E-05	0.00023	-0.24	5.6e-09	5.3e-07
KIF3A	9.95	9.28	9.55	8.48	1.3e-08	7.9e-07	NA	NA	NA	0.09	0.0049	0.053	0.23	2.1e-08	1.5e-06	0.13	5.3e-06	0.00014	0.18	1.2e-08	9.5e-07
MEST	7.66	5.81	6.92	8.27	1.3e-08	7.9e-07	NA	NA	NA	0.36	0.00016	0.0052	-0.12	0.027	0.11	-0.47	4.4e-09	5.4e-07	-0.28	1.5e-06	4.6e-05
MIR4435-2HG	10.31	9	9.42	9.18	1.3e-08	7.9e-07	NA	NA	NA	0.17	3,00E-09	3.6e-06	0.13	1.4e-07	6.9e-06	-0.03	0.1	0.28	0.05	0.05	0.17
NPM1	11.84	11.82	11.83	11.16	1.3e-08	7.9e-07	NA	NA	NA	0.01	0.56	0.75	0.11	1.8e-09	2.2e-07	0.09	2.1e-06	6.7e-05	0.1	2.3e-09	2.7e-07
PHF11	8.21	8.05	8.1	9	1.3e-08	7.9e-07	NA	NA	NA	0.03	0.61	0.78	-0.14	1.1e-06	3.7e-05	-0.16	3.4e-09	4.4e-07	-0.15	2.1e-09	2.5e-07
SCAMP1	9.68	10	9.91	9.04	1.3e-08	7.9e-07	NA	NA	NA	-0.06	0.016	0.12	0.07	0.00084	0.0075	0.13	2.2e-11	8.8e-09	0.1	3.7e-08	2.3e-06
SHE	5.08	6.23	5.94	7.35	1.3e-08	7.9e-07	NA	NA	NA	-0.19	0.0038	0.045	-0.43	1.3e-09	1.7e-07	-0.24	0.00021	0.0026	-0.33	3.6e-08	2.3e-06
WEE1	6.96	6.81	6.92	5.4	1.3e-08	7.9e-07	NA	NA	NA	0.12	0.12	0.39	0.46	5.5e-08	3.3e-06	0.34	8.8e-06	0.00021	0.4	4,00E-09	4.1e-07
AC027449.1	2.36	2.7	2.36	5.83	1.4e-08	8.3e-07	1.99	18.54	1.66	-0.18	0.43	0.64	-1.04	1.7e-07	8.1e-06	-0.86	2.1e-06	6.7e-05	-0.95	2.4e-09	2.8e-07
AC105114.1	7.04	4.98	6.24	6.07	1.4e-08	8.3e-07	NA	NA	NA	0.55	2.4e-08	1.4e-05	0.32	4.9e-05	0.00079	-0.22	0.0034	0.024	0.07	0.5	0.65
AKR1B1	13.44	13.76	13.67	15.44	1.4e-08	8.3e-07	NA	NA	NA	-0.06	0.17	0.44	-0.19	7.4e-10	1.1e-07	-0.13	1.1e-05	0.00025	-0.16	4.9e-09	4.8e-07
AMDHD1	5.23	2.93	4.53	6.64	1.4e-08	8.3e-07	8.65	21.62	2.11	0.47	0.015	0.11	-0.4	6.4e-06	0.00015	-0.86	2.3e-07	1.2e-05	-0.61	8.1e-09	7.1e-07
DLG2	5.31	8.03	6.01	8.43	1.4e-08	8.3e-07	NA	NA	NA	-0.43	0.00014	0.0047	-0.61	1.3e-11	6,00E-09	-0.18	0.066	0.22	-0.38	2.9e-06	7.6e-05
EZH2	7.94	6.52	7.1	6.2	1.4e-08	8.3e-07	NA	NA	NA	0.29	2.7e-07	7.3e-05	0.29	1.2e-09	1.6e-07	0	0.35	0.57	0.16	0.00011	0.0014
IGF2	3	4.01	3.6	0	1.4e-08	8.3e-07	5.96	0	11.29	-0.28	0.25	0.54	1.74	2.2e-08	1.6e-06	2.02	3.3e-07	1.6e-05	1.88	2.1e-09	2.5e-07
LRRC37A3	5.38	5.58	5.52	3.62	1.4e-08	8.3e-07	NA	NA	NA	0	0.84	0.94	0.71	7.1e-07	2.6e-05	0.71	2.8e-07	1.3e-05	0.71	1.9e-09	2.3e-07
NPR3	7.63	8.46	8.15	6.07	1.4e-08	8.3e-07	NA	NA	NA	-0.12	0.14	0.43	0.39	1.3e-06	4.2e-05	0.51	2.9e-07	1.4e-05	0.45	2.9e-09	3.2e-07
NXF1	9.32	9.02	9.25	9.84	1.4e-08	8.3e-07	NA	NA	NA	0.05	0.0049	0.053	-0.05	0.00019	0.0023	-0.1	7.4e-10	1.3e-07	-0.08	3.7e-08	2.3e-06
PLCXD3	6.83	9.86	8.3	9.41	1.4e-08	8.3e-07	NA	NA	NA	-0.5	6.6e-08	3,00E-05	-0.4	2.1e-08	1.5e-06	0.1	0.052	0.18	-0.13	0.052	0.18
SAPCD2	5.84	5.52	5.69	0	1.4e-08	8.3e-07	12.57	1.75	13.94	0.09	0.53	0.73	1.27	1.1e-07	5.7e-06	1.18	1.2e-06	4.3e-05	1.22	2.1e-09	2.5e-07
ZNF774	5.66	5.25	5.39	6.92	1.4e-08	8.3e-07	NA	NA	NA	0.04	0.37	0.58	-0.28	7.7e-08	4.2e-06	-0.33	8.5e-08	5.2e-06	-0.31	2.2e-09	2.6e-07
AC053545.1	0	5.3	3.36	0	1.5e-08	8.7e-07	0	0	17.19	-0.96	0.00014	0.0047	0.83	0.014	0.065	1.78	1.3e-08	1.2e-06	1.38	2.4e-06	6.6e-05
C16orf58	8.38	8.68	8.51	7.82	1.5e-08	8.7e-07	NA	NA	NA	-0.03	0.14	0.43	0.13	3.7e-07	1.5e-05	0.16	3.4e-08	2.5e-06	0.15	3.2e-09	3.4e-07
COX20	10.44	8.85	9.54	10.16	1.5e-08	8.7e-07	NA	NA	NA	0.2	1.2e-06	0.00019	0.01	0.77	0.87	-0.19	1.2e-10	3.2e-08	-0.09	0.0011	0.0092
GEMIN5	7.44	7.85	7.57	6.74	1.5e-08	8.7e-07	NA	NA	NA	-0.06	0.096	0.34	0.15	3.5e-06	9.3e-05	0.21	5.2e-09	6,00E-07	0.18	5.1e-09	4.9e-07
GIPC2	5.98	5.63	5.79	8.27	1.5e-08	8.7e-07	6.77	27.6	10.03	0.01	0.74	0.87	-0.5	2.4e-06	6.8e-05	-0.51	1.4e-09	2.1e-07	-0.51	2.3e-09	2.7e-07
HOXA11-AS	6.06	2.61	4.49	3.52	1.5e-08	8.7e-07	16.16	7.52	2.37	1.14	1.9e-08	1.3e-05	0.81	3.4e-06	9.1e-05	-0.33	0.12	0.32	0.35	0.064	0.2
HPCAL1	10.2	9.45	9.84	10.68	1.5e-08	8.7e-07	NA	NA	NA	0.1	0.00088	0.017	-0.06	0.0047	0.028	-0.16	8.4e-11	2.5e-08	-0.11	2.7e-07	1.1e-05
LIG1	9.02	8.37	8.7	7.96	1.5e-08	8.7e-07	NA	NA	NA	0.12	0.00028	0.0077	0.23	1.6e-10	3.6e-08	0.11	0.0077	0.045	0.17	5.4e-07	2,00E-05
MAPKAPK5	9.16	9.61	9.25	8.62	1.5e-08	8.7e-07	NA	NA	NA	-0.04	0.05	0.24	0.09	3.2e-06	8.7e-05	0.13	8.7e-09	8.9e-07	0.11	6.1e-09	5.7e-07
MASTL	6.31	5.49	5.95	5.07	1.5e-08	8.7e-07	NA	NA	NA	0.29	3,00E-05	0.0016	0.45	8.2e-09	7.2e-07	0.17	0.044	0.16	0.32	3.6e-06	9,00E-05
MMP16	5.47	8.3	6.53	2.21	1.5e-08	8.7e-07	7.85	4.77	21.68	-0.46	0.0063	0.063	0.87	0.00012	0.0016	1.33	3.7e-08	2.7e-06	1.12	2.9e-08	1.9e-06
SLC30A2	1.59	7.33	4.5	3.78	1.5e-08	8.7e-07	0	9.81	19.57	-1.3	7.5e-08	3,00E-05	-0.43	0.075	0.22	0.87	1.4e-06	4.8e-05	0.36	0.069	0.21
TESC	6.83	7.04	6.93	9.36	1.5e-08	8.7e-07	NA	NA	NA	-0.15	0.1	0.35	-0.44	1.3e-11	6,00E-09	-0.29	3,00E-04	0.0035	-0.36	1.3e-08	1,00E-06
ALAS1	9.36	9.72	9.49	10.98	1.6e-08	9.1e-07	NA	NA	NA	-0.11	0.29	0.54	-0.28	5.2e-10	8.3e-08	-0.17	1.2e-05	0.00026	-0.23	4.4e-09	4.4e-07
FCER1G	7.65	8.65	8.01	9.25	1.6e-08	9.1e-07	NA	NA	NA	-0.12	0.00045	0.011	-0.26	4.1e-10	7.1e-08	-0.14	0.0027	0.02	-0.2	2.7e-07	1.1e-05
FMO2	4.82	5.89	5.47	7.91	1.6e-08	9.1e-07	6.42	25.19	9.4	-0.2	0.14	0.43	-0.6	2.6e-08	1.8e-06	-0.39	2.4e-05	0.00047	-0.49	5.6e-09	5.3e-07
KCTD5	6.38	6.49	6.38	5.03	1.6e-08	9.1e-07	NA	NA	NA	-0.02	0.74	0.87	0.36	5.3e-07	2.1e-05	0.38	4.6e-07	2,00E-05	0.37	2.1e-09	2.5e-07
MAN1A2	10.36	9.89	10	10.86	1.6e-08	9.1e-07	NA	NA	NA	0.09	0.0014	0.023	-0.05	0.016	0.07	-0.14	8.4e-12	4.2e-09	-0.09	5,00E-07	1.9e-05
MS4A6A	7.39	8.36	7.9	8.91	1.6e-08	9.1e-07	NA	NA	NA	-0.24	3.2e-05	0.0017	-0.31	2.6e-11	9.5e-09	-0.07	0.18	0.41	-0.18	1.4e-05	0.00027
NCF4	4.69	6.17	5.64	6.93	1.6e-08	9.1e-07	NA	NA	NA	-0.29	0.00047	0.011	-0.51	3.6e-08	2.3e-06	-0.22	0.0011	0.0098	-0.36	1.8e-07	8.4e-06
NEFM	9.68	6.84	7.99	2.88	1.6e-08	9.1e-07	19.32	3.56	20.13	0.22	0.046	0.22	1.24	3.5e-07	1.5e-05	1.02	1.9e-06	6.1e-05	1.14	5.1e-09	4.9e-07
PLA2G1B	8.19	7.6	8.17	6.07	1.6e-08	9.1e-07	18.12	14.38	19.94	0.05	0.43	0.64	0.53	1,00E-08	8.3e-07	0.48	3,00E-05	0.00056	0.5	3.7e-09	3.8e-07
RHNO1	7.78	7.73	7.73	6.75	1.6e-08	9.1e-07	NA	NA	NA	0.04	0.94	1	0.21	1.3e-08	1,00E-06	0.16	4,00E-07	1.8e-05	0.18	2.1e-09	2.5e-07
ACADSB	8.34	8.58	8.5	9.47	1.7e-08	9.5e-07	NA	NA	NA	-0.07	0.048	0.23	-0.23	2.5e-08	1.7e-06	-0.16	1.4e-06	4.8e-05	-0.19	6.1e-09	5.7e-07
AL390879.1	5.14	6	5.84	3.83	1.7e-08	9.5e-07	NA	NA	NA	-0.26	0.02	0.13	0.46	0.00055	0.0054	0.73	5.8e-09	6.6e-07	0.6	3.3e-08	2.1e-06
CTSA	11.42	12.84	12.24	11.89	1.7e-08	9.5e-07	NA	NA	NA	-0.18	6.6e-08	3,00E-05	-0.05	0.008	0.042	0.13	2,00E-07	1,00E-05	0.05	0.18	0.4
DEPTOR	7.15	7.51	7.27	8.7	1.7e-08	9.5e-07	NA	NA	NA	-0.15	0.029	0.17	-0.32	1.2e-09	1.6e-07	-0.17	4.5e-05	0.00077	-0.24	1.5e-08	1.1e-06
ELOVL4	5.77	3.68	4.52	0	1.7e-08	9.5e-07	12.02	0.62	9.49	0.46	0.0089	0.081	1.43	2.7e-08	1.8e-06	0.97	0.00011	0.0016	1.21	2.9e-08	1.9e-06
FANCC	7.51	6.03	6.9	6.09	1.7e-08	9.5e-07	NA	NA	NA	0.32	2.1e-06	0.00029	0.35	7.6e-09	6.8e-07	0.03	0.6	0.76	0.2	0.00017	0.002
RNASE1	10.19	11	10.38	12.29	1.7e-08	9.5e-07	NA	NA	NA	-0.06	0.25	0.54	-0.21	1.6e-10	3.6e-08	-0.14	3.7e-05	0.00065	-0.17	6.1e-09	5.7e-07
RSPO3	2.64	4.55	3.92	7.84	1.7e-08	9.5e-07	0	24.87	8.29	-0.73	0.0081	0.076	-1.23	2.4e-09	2.8e-07	-0.5	0.0027	0.02	-0.82	9.3e-08	4.9e-06
SLC44A2	10.44	9.53	10.16	9.17	1.7e-08	9.5e-07	NA	NA	NA	0.08	0.0022	0.031	0.17	3.8e-11	1.3e-08	0.09	0.0047	0.031	0.13	2.1e-07	9.4e-06
ST3GAL4	7.9	7.42	7.8	9	1.7e-08	9.5e-07	NA	NA	NA	0.16	0.02	0.13	-0.13	1,00E-05	0.00022	-0.28	7.8e-09	8.2e-07	-0.2	1.2e-08	9.5e-07
TDRD9	3.54	5.62	4.74	0	1.7e-08	9.5e-07	5.72	0.44	17.89	-0.58	0.005	0.054	0.84	0.005	0.03	1.42	1.8e-09	2.6e-07	1.16	2,00E-07	9.2e-06
TMEM106C	8.57	8.79	8.7	7.74	1.7e-08	9.5e-07	NA	NA	NA	0	0.18	0.46	0.14	4.3e-06	0.00011	0.15	3.4e-09	4.4e-07	0.14	4.9e-09	4.8e-07
TMEM263	9.13	9.3	9.21	8.15	1.7e-08	9.5e-07	NA	NA	NA	0.01	0.89	0.97	0.14	7.8e-09	6.9e-07	0.13	6.5e-07	2.6e-05	0.14	2.2e-09	2.6e-07
AL136038.5	6.95	5.93	6.48	7.57	1.8e-08	9.9e-07	NA	NA	NA	0.25	0.00093	0.017	-0.11	0.0024	0.017	-0.36	2.9e-10	6,00E-08	-0.23	2.1e-07	9.4e-06
DUSP15	5.24	5.07	5.21	2.93	1.8e-08	9.9e-07	NA	NA	NA	-0.15	0.35	0.56	0.71	2.5e-05	0.00046	0.85	1.6e-08	1.4e-06	0.78	4.4e-09	4.4e-07
ENC1	7.78	5.86	7.22	4.95	1.8e-08	9.9e-07	18.34	12.44	11.5	0.39	0.00041	0.01	0.59	3.3e-09	3.4e-07	0.2	0.031	0.13	0.41	1.5e-06	4.6e-05
HSBP1L1	6.84	6.94	6.91	8.27	1.8e-08	9.9e-07	NA	NA	NA	-0.07	0.71	0.85	-0.34	2.9e-07	1.2e-05	-0.28	2.2e-07	1.1e-05	-0.31	2.6e-09	3,00E-07
LINC01829	5.99	7.47	7.02	5.3	1.8e-08	9.9e-07	NA	NA	NA	-0.29	0.00042	0.01	0.21	0.019	0.08	0.51	4.4e-11	1.5e-08	0.37	9.3e-07	3.1e-05
LY86	5.85	7.38	6.56	7.78	1.8e-08	9.9e-07	NA	NA	NA	-0.33	7.9e-06	7,00E-04	-0.41	3.7e-10	6.6e-08	-0.08	0.095	0.27	-0.24	1.2e-05	0.00024
MCOLN2	5.4	7.87	6.55	8.5	1.8e-08	9.9e-07	NA	NA	NA	-0.44	0.00014	0.0047	-0.58	1.5e-11	6.3e-09	-0.14	0.095	0.27	-0.35	4.8e-06	0.00011
NFAM1	5.11	6.01	5.47	7.07	1.8e-08	9.9e-07	NA	NA	NA	-0.11	0.087	0.32	-0.45	6.3e-08	3.6e-06	-0.34	1.6e-05	0.00033	-0.39	7,00E-09	6.3e-07
RC3H2	8.84	8.39	8.67	8.11	1.8e-08	9.9e-07	NA	NA	NA	0.09	2.3e-05	0.0014	0.11	1.2e-10	2.9e-08	0.02	0.1	0.28	0.07	9.1e-06	0.00019
TBXAS1	6.13	7.03	6.77	7.9	1.8e-08	9.9e-07	NA	NA	NA	-0.28	0.0014	0.023	-0.4	1.4e-08	1.1e-06	-0.11	0.0016	0.013	-0.25	1.8e-07	8.4e-06
TRIM55	3.1	1.91	2.15	0	1.8e-08	9.9e-07	NA	NA	NA	0.17	0.36	0.57	1.61	5.1e-09	4.9e-07	1.44	2.8e-06	8.3e-05	1.52	4.6e-09	4.6e-07
ADAMTS7	9.29	7.33	8.41	6.76	1.9e-08	1,00E-06	NA	NA	NA	0.25	2.5e-05	0.0015	0.44	2.1e-08	1.5e-06	0.18	0.02	0.092	0.31	2.4e-06	6.6e-05
ADH1B	7.43	8.36	7.97	10.35	1.9e-08	1,00E-06	NA	NA	NA	-0.1	0.14	0.43	-0.37	3.7e-10	6.6e-08	-0.26	3.9e-05	0.00068	-0.31	8.7e-09	7.5e-07
APLP1	7.75	7.97	7.8	4.4	1.9e-08	1,00E-06	16.75	6.97	22.6	-0.06	0.8	0.91	0.82	2.8e-06	7.8e-05	0.88	1.2e-07	6.8e-06	0.85	2.8e-09	3.1e-07
ATP5F1B	12.64	13.28	12.91	12.4	1.9e-08	1,00E-06	NA	NA	NA	-0.08	1.2e-06	0.00019	0.02	0.32	0.5	0.1	6.6e-10	1.2e-07	0.06	8,00E-05	0.0011
CLMP	7.83	5.05	5.92	9.08	1.9e-08	1,00E-06	12.27	29.33	5.28	0.4	0.0039	0.046	-0.32	0.00098	0.0084	-0.72	2.6e-10	5.6e-08	-0.51	9.4e-08	5,00E-06
CYP27A1	7.72	10.28	8.7	9.04	1.9e-08	1,00E-06	NA	NA	NA	-0.36	1.7e-07	5.1e-05	-0.23	2.6e-06	7.3e-05	0.13	0.00032	0.0037	-0.04	0.57	0.71
FNIP1	9.59	10.06	9.88	9.03	1.9e-08	1,00E-06	NA	NA	NA	-0.06	0.001	0.018	0.06	2,00E-04	0.0024	0.13	4.7e-09	5.6e-07	0.1	8,00E-08	4.4e-06
HIGD2A	10.23	10.96	10.55	10.06	1.9e-08	1,00E-06	NA	NA	NA	-0.09	2.5e-05	0.0015	0.03	0.11	0.27	0.12	1.1e-10	3.1e-08	0.08	1,00E-05	0.00021
MAGOHB	8.58	8.66	8.63	7.64	1.9e-08	1,00E-06	NA	NA	NA	0	0.65	0.8	0.21	1.1e-08	8.9e-07	0.21	6.5e-07	2.6e-05	0.21	2.6e-09	3,00E-07
SCN1B	7.46	8.12	7.8	9.32	1.9e-08	1,00E-06	NA	NA	NA	-0.09	0.026	0.16	-0.31	6.6e-10	1,00E-07	-0.22	9.7e-05	0.0014	-0.26	2.1e-08	1.5e-06
SMC4	10.08	8.65	9.64	8.17	1.9e-08	1,00E-06	NA	NA	NA	0.16	0.00045	0.011	0.28	8.4e-11	2.3e-08	0.12	0.012	0.063	0.2	7.1e-07	2.5e-05
TFF3	4.39	4.82	4.64	6.79	1.9e-08	1,00E-06	NA	NA	NA	-0.09	0.39	0.6	-0.53	2.3e-07	1,00E-05	-0.45	1.8e-06	5.9e-05	-0.49	3.1e-09	3.3e-07
ZIC2	3.93	0	0	0	1.9e-08	1,00E-06	9.4	0	0.73	1.53	5.1e-05	0.0024	1.84	7.3e-08	4.1e-06	0.31	0.13	0.34	1.27	6.5e-05	0.00095
BRCA2	6.06	5.4	5.71	4.02	2.1e-08	1.1e-06	14.32	8.15	11.95	0.25	0.013	0.1	0.76	2.6e-08	1.8e-06	0.51	2,00E-04	0.0025	0.64	3.3e-08	2.1e-06
CD82	9.38	8.52	8.74	7.17	2.1e-08	1.1e-06	NA	NA	NA	0.09	0.037	0.2	0.31	1.2e-07	6.1e-06	0.22	4.3e-07	1.9e-05	0.26	6.7e-09	6,00E-07
CREBL2	10.96	10.75	10.81	11.99	2.1e-08	1.1e-06	NA	NA	NA	0.01	0.85	0.95	-0.13	1.4e-08	1.1e-06	-0.14	6,00E-07	2.4e-05	-0.14	2.8e-09	3.1e-07
INPP5B	7.3	6.74	7.11	7.97	2.1e-08	1.1e-06	NA	NA	NA	0.08	0.028	0.17	-0.14	3.5e-05	6,00E-04	-0.22	2.5e-09	3.4e-07	-0.18	1.7e-08	1.3e-06
NDP	6.88	3.54	4.86	0	2.1e-08	1.1e-06	20.93	1.56	5.92	0.87	5.5e-06	0.00053	1.36	9,00E-08	4.8e-06	0.49	0.028	0.12	0.99	8.7e-06	0.00019
NEFL	8.33	7.12	7.71	3.63	2.1e-08	1.1e-06	16.9	3.6	19.22	0.13	0.19	0.47	1.13	5.2e-07	2,00E-05	1	1,00E-06	3.6e-05	1.07	4,00E-09	4.1e-07
PCDH1	7.38	7.73	7.55	5.77	2.1e-08	1.1e-06	NA	NA	NA	-0.05	0.38	0.59	0.44	1.3e-06	4.2e-05	0.49	3.5e-07	1.6e-05	0.46	3.4e-09	3.6e-07
PLIN2	9.37	9.72	9.62	10.97	2.1e-08	1.1e-06	NA	NA	NA	-0.06	0.19	0.47	-0.2	1.7e-08	1.3e-06	-0.14	1.3e-06	4.5e-05	-0.17	4.9e-09	4.8e-07
RPA3	8.36	8.42	8.37	7.35	2.1e-08	1.1e-06	NA	NA	NA	-0.01	0.63	0.79	0.22	2.2e-07	1,00E-05	0.23	5.4e-08	3.7e-06	0.22	3.1e-09	3.3e-07
SERINC2	7.74	9.99	8.98	7.63	2.1e-08	1.1e-06	NA	NA	NA	-0.33	1.7e-06	0.00025	0.01	0.93	0.95	0.34	2.6e-10	5.6e-08	0.18	0.00054	0.0052
SLC15A4	7.79	8.23	8.09	7.31	2.1e-08	1.1e-06	NA	NA	NA	-0.11	0.029	0.17	0.05	0.0016	0.012	0.16	1.3e-11	5.9e-09	0.11	5.5e-08	3.2e-06
TSPOAP1-AS1	4.39	3.67	3.71	6.19	2.1e-08	1.1e-06	NA	NA	NA	0.27	0.17	0.44	-0.48	9.3e-06	0.00021	-0.75	9.3e-08	5.6e-06	-0.61	5.8e-09	5.5e-07
ZNF521	9.11	7.51	8.52	8.98	2.1e-08	1.1e-06	NA	NA	NA	0.21	1.5e-07	4.7e-05	0	0.77	0.87	-0.21	2.8e-09	3.7e-07	-0.1	0.0022	0.016
LINC01572	4.53	3.97	4.17	0	2,00E-08	1.1e-06	NA	NA	NA	0.29	0.12	0.39	1.2	8.2e-09	7.2e-07	0.92	8.3e-05	0.0013	1.07	1.1e-08	9,00E-07
EFNA3	9.18	6.26	7.47	6.1	2.2e-08	1.2e-06	NA	NA	NA	0.43	6.6e-08	3,00E-05	0.46	7.1e-09	6.4e-07	0.04	0.63	0.78	0.27	0.00051	0.005
ZNF300	5.68	5.76	5.68	3.08	2.2e-08	1.2e-06	11.35	5.34	16.37	-0.06	0.71	0.85	0.77	1.1e-06	3.7e-05	0.83	3.4e-07	1.6e-05	0.8	3.1e-09	3.3e-07
AXL	7.74	8.13	8.05	9.61	2.3e-08	1.2e-06	NA	NA	NA	-0.05	0.26	0.54	-0.26	1.6e-08	1.2e-06	-0.21	1.4e-06	4.8e-05	-0.24	4.9e-09	4.8e-07
C4orf50	2.98	0	1.57	0	2.3e-08	1.2e-06	NA	NA	NA	1.08	0.00012	0.0042	1.58	2.8e-08	1.9e-06	0.5	0.066	0.22	1.14	2.2e-05	4,00E-04
CSDC2	5.37	8.48	7.55	7.98	2.3e-08	1.2e-06	NA	NA	NA	-0.63	6.7e-08	3,00E-05	-0.54	2.8e-06	7.8e-05	0.1	0.07	0.23	-0.19	0.088	0.26
PDCD4	9.85	9.51	9.83	8.68	2.3e-08	1.2e-06	NA	NA	NA	0.04	0.22	0.52	0.17	1.3e-11	6,00E-09	0.12	0.00032	0.0037	0.14	1.4e-08	1.1e-06
SHROOM2	8.13	8.13	8.13	5.86	2.3e-08	1.2e-06	16.21	14.03	19.19	0.05	0.78	0.9	0.5	4.3e-07	1.7e-05	0.45	9.8e-07	3.6e-05	0.47	3.1e-09	3.3e-07
SS18	9.48	8.92	9.16	9.81	2.3e-08	1.2e-06	NA	NA	NA	0.09	0.00018	0.0056	-0.04	0.0077	0.041	-0.13	5.8e-10	1.1e-07	-0.09	8.3e-07	2.8e-05
TRIM66	7.42	7.25	7.33	8.32	2.3e-08	1.2e-06	NA	NA	NA	0.02	0.26	0.54	-0.15	2.2e-06	6.4e-05	-0.17	9.6e-09	9.6e-07	-0.16	5.1e-09	4.9e-07
AAMDC	9.35	8.67	9.09	10.38	2.4e-08	1.2e-06	NA	NA	NA	0.09	0.016	0.12	-0.12	3.1e-05	0.00055	-0.22	5.8e-09	6.6e-07	-0.17	2.2e-08	1.5e-06
AC004784.1	4.55	3.41	4.22	0	2.4e-08	1.2e-06	11.97	0	7.05	0.39	0.051	0.24	1.62	1.1e-08	8.9e-07	1.23	7.6e-05	0.0012	1.44	2.1e-08	1.5e-06
CHKB	7.92	7.86	7.9	8.85	2.4e-08	1.2e-06	NA	NA	NA	0.02	0.99	1	-0.14	5.5e-07	2.1e-05	-0.17	2.1e-08	1.7e-06	-0.15	3.2e-09	3.4e-07
CYSLTR2	5.37	8.02	7.54	3.55	2.4e-08	1.2e-06	9.48	10.37	22.21	-0.44	0.00048	0.011	0.42	0.011	0.054	0.86	8.2e-09	8.6e-07	0.66	7.2e-07	2.5e-05
LPCAT2	7.27	8.44	7.85	6.43	2.4e-08	1.2e-06	NA	NA	NA	-0.19	0.0012	0.02	0.26	0.00051	0.005	0.44	2.5e-09	3.4e-07	0.35	1.3e-07	6.5e-06
SGO2	7.41	6.02	6.53	5.75	2.4e-08	1.2e-06	NA	NA	NA	0.38	5.9e-07	0.00012	0.39	3.1e-08	2,00E-06	0.01	0.52	0.69	0.21	0.00023	0.0026
SLC2A1	8.4	7.37	8.05	5.98	2.4e-08	1.2e-06	NA	NA	NA	0.2	0.0022	0.031	0.42	3.1e-09	3.3e-07	0.22	0.00025	0.003	0.32	8,00E-08	4.4e-06
ARHGAP35	9.41	8.89	9.03	8.57	2.5e-08	1.3e-06	NA	NA	NA	0.08	2.1e-05	0.0013	0.13	8.7e-09	7.5e-07	0.05	0.0038	0.026	0.09	1.1e-06	3.5e-05
GNG7	7.74	9.04	8.45	7.51	2.5e-08	1.3e-06	NA	NA	NA	-0.25	4.1e-06	0.00043	0	0.42	0.56	0.25	2.9e-10	6,00E-08	0.13	1,00E-04	0.0013
MYO9A	9.37	8.59	8.93	8.53	2.5e-08	1.3e-06	NA	NA	NA	0.14	4.3e-07	1,00E-04	0.13	2.2e-09	2.6e-07	0	0.48	0.65	0.07	0.00022	0.0025
RIMS4	5.26	5.48	5.36	0	2.5e-08	1.3e-06	10.58	1.16	16.43	-0.05	0.86	0.95	1.34	7.4e-07	2.7e-05	1.39	3.7e-07	1.7e-05	1.36	3.4e-09	3.6e-07
WASL	8.82	9.18	8.93	8.12	2.5e-08	1.3e-06	NA	NA	NA	-0.07	0.06	0.26	0.12	8.1e-06	0.00018	0.19	8.7e-09	8.9e-07	0.16	1.1e-08	9,00E-07
FAM104B	7.7	8.21	7.84	7.18	2.6e-08	1.3e-06	NA	NA	NA	-0.09	0.00082	0.016	0.09	0.0014	0.011	0.17	1.3e-09	2,00E-07	0.13	2.3e-07	1,00E-05
NMNAT1	6.85	7.17	6.92	7.83	2.6e-08	1.3e-06	NA	NA	NA	-0.04	0.18	0.46	-0.2	1.9e-08	1.4e-06	-0.16	1.9e-06	6.1e-05	-0.18	6.4e-09	5.9e-07
ZMYND8	12.8	12.51	12.68	11.66	2.6e-08	1.3e-06	NA	NA	NA	0	0.89	0.97	0.1	2.4e-07	1.1e-05	0.1	6.4e-08	4.1e-06	0.1	3.5e-09	3.6e-07
ZNF664	8.66	9.27	8.96	7.83	2.6e-08	1.3e-06	NA	NA	NA	-0.09	0.0028	0.037	0.13	0.00027	0.0031	0.22	2.8e-09	3.7e-07	0.18	8,00E-08	4.4e-06
GBP2	8.66	10.61	9.71	10.08	2.7e-08	1.4e-06	NA	NA	NA	-0.28	7.1e-09	6.3e-06	-0.22	2.8e-07	1.2e-05	0.05	0.11	0.3	-0.08	0.055	0.18
MRPL51	10.65	10.96	10.82	10.26	2.7e-08	1.4e-06	NA	NA	NA	-0.03	0.011	0.09	0.04	0.00072	0.0066	0.07	2.6e-10	5.6e-08	0.06	7.3e-08	4.1e-06
CALU	11.27	11.52	11.31	10.73	2.8e-08	1.4e-06	NA	NA	NA	0	0.74	0.87	0.1	7.1e-08	4,00E-06	0.09	2.6e-07	1.3e-05	0.09	3.9e-09	4,00E-07
CCSAP	7.44	6.73	7.23	6.01	2.8e-08	1.4e-06	NA	NA	NA	0.22	0.00045	0.011	0.37	7.6e-09	6.8e-07	0.15	0.016	0.077	0.26	1.1e-06	3.5e-05
MAN2A1	9.66	10.7	10.44	9.24	2.8e-08	1.4e-06	NA	NA	NA	-0.11	0.0011	0.019	0.05	0.035	0.13	0.17	1.5e-11	6.4e-09	0.11	1.4e-06	4.3e-05
TIMMDC1	8.91	9.65	9.29	9.69	2.8e-08	1.4e-06	NA	NA	NA	-0.1	1.8e-05	0.0012	-0.12	1.4e-10	3.2e-08	-0.02	0.25	0.45	-0.07	3.4e-05	0.00056
UBE2I	11.23	11.79	11.46	10.92	2.8e-08	1.4e-06	NA	NA	NA	-0.07	7.2e-05	0.003	0.03	0.013	0.061	0.1	1.2e-09	1.9e-07	0.06	1.8e-06	5.2e-05
BTK	3.98	5.99	5.15	6.21	2.9e-08	1.5e-06	NA	NA	NA	-0.4	7.8e-05	0.0031	-0.53	1.1e-08	8.9e-07	-0.13	0.079	0.25	-0.32	8.5e-06	0.00018
IGSF11	0	4.24	2.29	4.71	2.9e-08	1.5e-06	0	13.29	9.04	-1.24	2,00E-05	0.0013	-1.41	4,00E-09	4,00E-07	-0.16	0.63	0.78	-0.66	0.00016	0.0019
NSG1	9.21	1.43	5.51	4.32	2.9e-08	1.5e-06	21.84	7.82	2.05	1.35	5.1e-07	0.00011	1.02	3.2e-07	1.4e-05	-0.33	0.22	0.45	0.5	0.02	0.087
BUB3	11.44	10.13	10.81	10.65	3.1e-08	1.5e-06	NA	NA	NA	0.15	6.2e-09	5.6e-06	0.09	3.1e-05	0.00055	-0.06	0.0016	0.013	0.01	0.59	0.73
CALM1	12.47	12.23	12.36	11.65	3.1e-08	1.5e-06	NA	NA	NA	0.01	0.39	0.6	0.09	3.7e-08	2.4e-06	0.08	8.2e-07	3.1e-05	0.08	5.3e-09	5.1e-07
CAV1	7.72	8.38	8.12	6.7	3.1e-08	1.5e-06	NA	NA	NA	-0.08	0.056	0.25	0.22	8.7e-06	0.00019	0.3	1.3e-08	1.2e-06	0.26	1.4e-08	1.1e-06
ECT2	6.94	5.94	6.42	5.16	3.1e-08	1.5e-06	NA	NA	NA	0.27	7.8e-05	0.0031	0.42	1.1e-08	8.9e-07	0.14	0.045	0.17	0.29	4.4e-06	0.00011
RALY	8.82	8.95	8.89	8.23	3.1e-08	1.5e-06	NA	NA	NA	-0.02	0.36	0.57	0.11	2.4e-06	6.8e-05	0.13	1.3e-08	1.2e-06	0.12	6.1e-09	5.7e-07
SHISAL1	5.02	0	2.42	0	3.1e-08	1.5e-06	17.67	0.47	0	1.7	1.3e-07	4.2e-05	1.18	3.7e-06	9.7e-05	-0.52	0.16	0.38	0.57	0.039	0.14
AC002451.2	6.16	0	4.59	4.8	3,00E-08	1.5e-06	14.77	13.42	0	1.32	1.4e-07	4.4e-05	0.29	0.0014	0.011	-1.02	4.3e-05	0.00074	-0.22	0.61	0.74
AC010776.2	0	2.64	1.49	5.5	3,00E-08	1.5e-06	0	17.13	4.89	-0.3	0.17	0.44	-1.08	1.6e-07	7.7e-06	-0.78	1,00E-05	0.00023	-0.92	7.4e-09	6.6e-07
APOL6	8.55	9.22	8.99	9.63	3,00E-08	1.5e-06	NA	NA	NA	-0.1	0.00014	0.0047	-0.15	1.1e-08	8.9e-07	-0.05	0.00098	0.009	-0.1	3.8e-07	1.5e-05
CHSY1	9.32	8	8.71	8.29	3,00E-08	1.5e-06	NA	NA	NA	0.19	4.6e-09	4.9e-06	0.15	3.1e-07	1.3e-05	-0.04	0.18	0.41	0.06	0.039	0.14
JAML	3.42	5.28	3.98	6.55	3,00E-08	1.5e-06	3.27	20.69	8.36	-0.31	0.06	0.26	-0.78	2.7e-08	1.8e-06	-0.46	0.00011	0.0016	-0.61	2,00E-08	1.4e-06
MAPKAPK3	8.26	9.75	8.97	8.99	3,00E-08	1.5e-06	NA	NA	NA	-0.26	8.8e-10	1.8e-06	-0.15	0.00025	0.0029	0.11	0.00072	0.007	-0.02	0.88	0.92
NPTX1	10.77	5.2	9.9	7.47	3,00E-08	1.5e-06	26.61	18.07	8.88	0.76	5.9e-06	0.00056	0.57	2.3e-08	1.6e-06	-0.18	0.27	0.48	0.24	0.0078	0.042
PPP1R35	7.49	7.39	7.44	8.59	3,00E-08	1.5e-06	NA	NA	NA	0	0.98	1	-0.2	1.1e-06	3.7e-05	-0.2	1.6e-08	1.4e-06	-0.2	4.2e-09	4.3e-07
RARS2	9.46	8.47	8.98	9.74	3,00E-08	1.5e-06	NA	NA	NA	0.12	0.00024	0.0069	-0.05	0.0069	0.038	-0.17	9.2e-10	1.5e-07	-0.11	8.6e-07	2.9e-05
RPL26L1	8.18	8.56	8.23	7.22	3,00E-08	1.5e-06	NA	NA	NA	-0.07	0.03	0.17	0.13	2.5e-05	0.00046	0.2	6.4e-09	7.1e-07	0.16	2,00E-08	1.4e-06
AC009065.1	3.13	0	2.08	0	3.2e-08	1.6e-06	NA	NA	NA	0.78	0.0038	0.045	1.7	6.7e-09	6.1e-07	0.93	0.002	0.016	1.37	6.5e-07	2.3e-05
CAPN15	9.22	9.3	9.25	8.5	3.2e-08	1.6e-06	NA	NA	NA	0.01	0.68	0.83	0.16	2.2e-07	1,00E-05	0.15	1.1e-07	6.4e-06	0.16	4.4e-09	4.4e-07
CASZ1	6.58	4.3	5.22	6	3.2e-08	1.6e-06	NA	NA	NA	0.6	3.9e-06	0.00043	0.01	0.16	0.35	-0.58	4.8e-08	3.4e-06	-0.25	0.016	0.073
CCDC107	9.43	8.26	8.71	9.91	3.2e-08	1.6e-06	NA	NA	NA	0.16	6.7e-05	0.0028	-0.06	0.062	0.19	-0.22	2.6e-10	5.6e-08	-0.14	6.2e-06	0.00014
CSGALNACT1	6.17	8.46	7.23	7.4	3.2e-08	1.6e-06	NA	NA	NA	-0.39	4.6e-08	2.4e-05	-0.2	0.00027	0.0031	0.18	3.5e-05	0.00063	0	0.79	0.87
ARHGEF40	9.56	9.03	9.39	10.13	3.3e-08	1.6e-06	NA	NA	NA	0.13	0.001	0.018	-0.06	0.0012	0.0098	-0.19	2.2e-09	3.1e-07	-0.12	2.4e-07	1,00E-05
CHMP4B	10.48	11.24	10.78	10.19	3.3e-08	1.6e-06	NA	NA	NA	-0.1	3.8e-05	0.0019	0.03	0.045	0.15	0.13	7.4e-10	1.3e-07	0.08	5.7e-06	0.00013
HAR1B	4.06	3.44	3.96	0	3.3e-08	1.6e-06	10.49	0	7.9	0.2	0.3	0.54	1.42	1,00E-07	5.2e-06	1.22	2.5e-06	7.7e-05	1.32	6.7e-09	6,00E-07
LSM5	9.04	9.4	9.25	8.42	3.3e-08	1.6e-06	NA	NA	NA	-0.04	0.063	0.27	0.1	2.1e-05	4,00E-04	0.13	5.2e-09	6,00E-07	0.12	1.6e-08	1.2e-06
LTBP2	7.51	6.93	7.38	5.44	3.3e-08	1.6e-06	NA	NA	NA	0.11	0.14	0.43	0.46	7.8e-08	4.3e-06	0.35	2.3e-05	0.00045	0.4	1.1e-08	9,00E-07
MAGEH1	9.13	9.53	9.26	8.28	3.3e-08	1.6e-06	NA	NA	NA	-0.08	0.03	0.17	0.13	4.2e-05	7,00E-04	0.21	4.7e-09	5.6e-07	0.17	2.5e-08	1.7e-06
NDUFS4	9.09	9.77	9.44	8.56	3.3e-08	1.6e-06	NA	NA	NA	-0.11	0.00021	0.0063	0.06	0.014	0.065	0.17	5.8e-10	1.1e-07	0.12	1.5e-06	4.6e-05
BMP2K	7.48	8.4	8.14	7.38	3.4e-08	1.6e-06	NA	NA	NA	-0.22	2.8e-06	0.00034	0.01	0.59	0.73	0.23	6.6e-10	1.2e-07	0.12	0.00024	0.0027
CACNG2	3.03	0	1.57	0	3.4e-08	1.6e-06	8.8	0	3.09	0.88	0.0055	0.058	1.99	8.5e-09	7.4e-07	1.12	0.00051	0.0053	1.62	3.3e-07	1.3e-05
DPY19L2P1	2.76	0	0.41	0	3.4e-08	1.6e-06	NA	NA	NA	0.61	0.015	0.11	1.65	3.3e-09	3.4e-07	1.04	0.00017	0.0022	1.38	3,00E-07	1.2e-05
ROM1	4.36	4	4.14	6.31	3.4e-08	1.6e-06	NA	NA	NA	0.23	0.19	0.47	-0.38	1.5e-06	4.7e-05	-0.61	8.3e-07	3.1e-05	-0.49	6.6e-09	6,00E-07
SHC3	7.04	6.59	6.87	8.73	3.4e-08	1.6e-06	NA	NA	NA	0.08	0.45	0.66	-0.28	6.5e-07	2.4e-05	-0.36	5.4e-08	3.7e-06	-0.32	5.6e-09	5.3e-07
SLCO2B1	6.4	8.51	7.48	8.68	3.4e-08	1.6e-06	NA	NA	NA	-0.31	1,00E-05	8,00E-04	-0.37	4.6e-10	7.6e-08	-0.06	0.21	0.45	-0.21	3.8e-05	0.00061
STAT6	10.59	11.49	11.21	10.91	3.4e-08	1.6e-06	NA	NA	NA	-0.11	1.4e-06	0.00022	-0.03	0.45	0.59	0.09	1,00E-09	1.6e-07	0.03	0.0042	0.026
FANCB	5.31	4.32	4.92	1.65	3.5e-08	1.7e-06	12.16	3.02	10.22	0.35	0.011	0.09	1.09	3,00E-08	2,00E-06	0.74	4,00E-04	0.0044	0.93	7.1e-08	4,00E-06
RNASE6	6.09	7.91	6.86	8.06	3.5e-08	1.7e-06	NA	NA	NA	-0.32	7.2e-06	0.00065	-0.36	4.6e-10	7.6e-08	-0.04	0.31	0.53	-0.19	7,00E-05	0.001
GTF2IRD1	8.04	8.41	8.27	7.57	3.6e-08	1.7e-06	NA	NA	NA	-0.07	0.007	0.068	0.12	0.00069	0.0064	0.19	8.2e-10	1.4e-07	0.16	1.1e-07	5.7e-06
KIT	6.48	6.07	6.13	4.23	3.6e-08	1.7e-06	14.51	9.9	15.18	0.18	0.18	0.46	0.64	4.7e-08	2.9e-06	0.46	3.9e-05	0.00068	0.56	1.2e-08	9.5e-07
SNORA79B	5.6	4.88	5.25	2.95	3.6e-08	1.7e-06	NA	NA	NA	0.32	0.006	0.061	0.81	2.3e-08	1.6e-06	0.49	0.00095	0.0088	0.66	1.2e-07	6.1e-06
AC008610.1	4.86	5.32	5.12	3.42	3.7e-08	1.8e-06	NA	NA	NA	-0.15	0.17	0.44	0.57	1.6e-05	0.00032	0.73	1.1e-07	6.4e-06	0.65	1,00E-08	8.4e-07
AC127526.5	0	0	0	5.33	3.7e-08	1.8e-06	1.58	12.38	0	0.92	0.021	0.14	-1.09	0.00011	0.0015	-2.01	1.2e-07	6.8e-06	-1.48	2.2e-08	1.5e-06
HOXC11	1.72	0	0	0	3.7e-08	1.8e-06	NA	NA	NA	1.44	0.00036	0.0093	1.87	1.2e-07	6.1e-06	0.44	0.016	0.077	1.33	3.6e-05	0.00059
IDH1	10.19	10.26	10.23	11.45	3.7e-08	1.8e-06	NA	NA	NA	0.01	0.88	0.97	-0.14	1.2e-07	6.1e-06	-0.16	2.6e-07	1.3e-05	-0.15	5.1e-09	4.9e-07
MTHFD2	7.81	7.99	7.89	6.3	3.7e-08	1.8e-06	NA	NA	NA	-0.02	0.69	0.83	0.32	1.8e-06	5.5e-05	0.33	5,00E-07	2.1e-05	0.33	5.3e-09	5.1e-07
SCPEP1	8.93	9.85	9.49	10.18	3.7e-08	1.8e-06	NA	NA	NA	-0.15	7.9e-06	7,00E-04	-0.17	9.2e-10	1.3e-07	-0.02	0.18	0.41	-0.1	3.6e-05	0.00059
CCL28	6.48	4.83	5.32	3.24	3.8e-08	1.8e-06	15.34	5.63	10.28	0.45	0.0012	0.02	0.95	6.2e-08	3.6e-06	0.5	0.0012	0.01	0.74	2.6e-07	1.1e-05
CCNE1	8.97	7.6	8.44	6.83	3.8e-08	1.8e-06	NA	NA	NA	0.17	0.0031	0.039	0.41	1.7e-08	1.3e-06	0.24	0.0023	0.018	0.33	2.3e-07	1,00E-05
FRRS1L	7.89	5.34	7.19	8.6	3.8e-08	1.8e-06	15.84	26.68	5.7	0.58	5.7e-05	0.0025	-0.11	0.012	0.057	-0.69	7.3e-08	4.6e-06	-0.37	2.8e-06	7.4e-05
PDE7B	8.72	6.73	7.52	6.76	3.8e-08	1.8e-06	NA	NA	NA	0.34	7.5e-08	3,00E-05	0.34	1.9e-08	1.4e-06	0	0.68	0.82	0.18	0.0043	0.027
ZNF462	10.37	9.1	9.58	9.65	3.9e-08	1.8e-06	NA	NA	NA	0.17	2.1e-08	1.4e-05	0.08	0.00059	0.0057	-0.1	4.7e-05	0.00079	-0.01	0.74	0.84
AC244034.3	3.19	2.8	3.05	6.15	4.1e-08	1.9e-06	4.49	16.88	5.26	0.01	0.98	1	-0.74	2.9e-06	8,00E-05	-0.76	3.4e-07	1.6e-05	-0.75	5.7e-09	5.4e-07
STK16	7.33	7.58	7.41	8.62	4.1e-08	1.9e-06	NA	NA	NA	-0.06	0.19	0.47	-0.21	9.6e-09	8.1e-07	-0.15	8.1e-06	2,00E-04	-0.18	1.1e-08	9,00E-07
B4GALNT1	4.91	4.13	4.61	0	4,00E-08	1.9e-06	13.09	1.54	11.23	0.25	0.13	0.41	1.25	7.5e-08	4.2e-06	1.01	2.1e-05	0.00041	1.14	1.4e-08	1.1e-06
LIMCH1	9	9.48	9.22	10.47	4,00E-08	1.9e-06	NA	NA	NA	-0.12	0.023	0.15	-0.22	4.1e-10	7.1e-08	-0.1	0.00053	0.0055	-0.16	6.7e-08	3.8e-06
PRKCSH	9.74	9.1	9.54	8.64	4,00E-08	1.9e-06	NA	NA	NA	0.07	0.011	0.09	0.15	9.2e-10	1.3e-07	0.08	0.00053	0.0055	0.12	9,00E-08	4.8e-06
TCF3	8.7	7.8	8.09	7.69	4,00E-08	1.9e-06	NA	NA	NA	0.18	1.2e-06	0.00019	0.16	2.2e-09	2.6e-07	-0.02	0.52	0.69	0.08	0.00025	0.0028
ZNF768	8.96	9.35	9.18	8.15	4,00E-08	1.9e-06	NA	NA	NA	-0.05	0.02	0.13	0.1	2.7e-05	0.00049	0.15	1.4e-08	1.2e-06	0.13	3,00E-08	2,00E-06
DCAF8	9.92	10.11	10.06	10.75	4.2e-08	2,00E-06	NA	NA	NA	0.01	0.97	1	-0.08	9.6e-07	3.4e-05	-0.08	3.7e-08	2.7e-06	-0.08	5.8e-09	5.5e-07
GAPDH	13.74	13.54	13.62	12.51	4.2e-08	2,00E-06	NA	NA	NA	0.02	0.47	0.68	0.12	1.7e-07	8.1e-06	0.1	2.8e-07	1.3e-05	0.11	6.4e-09	5.9e-07
SATL1	5.24	0	1.8	5.35	4.2e-08	2,00E-06	9.52	14.11	0	1.39	1.6e-05	0.0011	-0.17	0.5	0.64	-1.57	8.8e-09	8.9e-07	-0.71	0.00013	0.0016
WBP2	10.11	11.45	10.56	10.73	4.2e-08	2,00E-06	NA	NA	NA	-0.15	6.2e-09	5.6e-06	-0.06	0.00019	0.0023	0.08	0.00046	0.0049	0.01	0.91	0.94
CIP2A	7.04	6.11	6.31	4.79	4.3e-08	2,00E-06	NA	NA	NA	0.08	0.018	0.13	0.54	8.3e-07	3,00E-05	0.46	7.4e-06	0.00018	0.5	2.1e-08	1.5e-06
GIMAP4	7.61	8.81	8.18	9.07	4.3e-08	2,00E-06	NA	NA	NA	-0.17	1,00E-05	8,00E-04	-0.22	3.1e-09	3.3e-07	-0.05	0.06	0.2	-0.13	1.3e-05	0.00026
RPL36AP39	1.96	2.19	2.02	0	4.3e-08	2,00E-06	NA	NA	NA	-0.19	0.48	0.69	0.96	9.8e-07	3.4e-05	1.15	4,00E-07	1.8e-05	1.06	6.8e-09	6.1e-07
SEMA4D	7.03	7.91	7.62	8.58	4.3e-08	2,00E-06	NA	NA	NA	-0.08	0.026	0.16	-0.23	6.4e-09	5.9e-07	-0.15	5.7e-05	0.00093	-0.19	3.6e-08	2.3e-06
TTC37	9.22	9.73	9.61	8.71	4.3e-08	2,00E-06	NA	NA	NA	-0.08	0.0026	0.035	0.06	0.014	0.065	0.14	6.5e-11	2,00E-08	0.1	7.4e-07	2.6e-05
MED19	9.05	8.55	8.77	9.34	4.4e-08	2,00E-06	NA	NA	NA	0.05	0.0051	0.055	-0.07	0.0011	0.0091	-0.12	1,00E-09	1.6e-07	-0.1	1.7e-07	8,00E-06
PEX10	8.99	8.73	8.78	9.76	4.4e-08	2,00E-06	NA	NA	NA	0.04	0.087	0.32	-0.09	2.5e-05	0.00046	-0.13	5.8e-09	6.6e-07	-0.11	1.9e-08	1.4e-06
PLCB2	5.88	6.95	6.25	7.7	4.4e-08	2,00E-06	NA	NA	NA	-0.31	0.00068	0.014	-0.45	3.7e-10	6.6e-08	-0.14	0.013	0.067	-0.28	1.2e-06	3.8e-05
YIPF5	9.6	9.77	9.72	8.91	4.4e-08	2,00E-06	NA	NA	NA	-0.04	0.31	0.54	0.1	0.00016	0.002	0.13	1.2e-10	3.2e-08	0.11	1.7e-08	1.3e-06
ATP2B1	9.52	10.18	9.72	8.68	4.5e-08	2.1e-06	NA	NA	NA	-0.1	0.014	0.11	0.1	0.00025	0.0029	0.21	2.2e-09	3.1e-07	0.16	7,00E-08	3.9e-06
EMB	4.82	8.5	6.99	7.48	4.5e-08	2.1e-06	3.15	23.56	21.8	-0.65	1.1e-06	0.00018	-0.51	4.1e-06	0.00011	0.14	0.0047	0.031	-0.15	0.28	0.49
FCGR3A	7.01	7.56	7.25	8.98	4.5e-08	2.1e-06	NA	NA	NA	-0.13	0.039	0.21	-0.32	1.2e-09	1.6e-07	-0.19	0.00019	0.0024	-0.25	4.4e-08	2.7e-06
HELB	6.3	7	6.58	5.18	4.5e-08	2.1e-06	NA	NA	NA	-0.05	0.028	0.17	0.35	1.1e-05	0.00023	0.4	5.1e-07	2.2e-05	0.38	2.1e-08	1.5e-06
IGFL2-AS1	3.47	9.8	5.67	0	4.5e-08	2.1e-06	4.54	2.45	27.15	-0.88	0.00063	0.013	0.98	0.0014	0.011	1.86	7.8e-08	4.9e-06	1.49	4.8e-07	1.8e-05
LCORL	9.04	9.38	9.14	8.15	4.5e-08	2.1e-06	NA	NA	NA	-0.04	0.13	0.41	0.13	1.3e-06	4.2e-05	0.17	9.2e-08	5.5e-06	0.15	1.1e-08	9,00E-07
AC092718.4	7.99	7.28	7.64	6.56	4.6e-08	2.1e-06	NA	NA	NA	0.13	0.01	0.086	0.3	1.2e-10	2.9e-08	0.18	0.0032	0.023	0.24	2.1e-07	9.4e-06
PPP1R14B-AS1	6.23	5.96	6.08	7.98	4.6e-08	2.1e-06	NA	NA	NA	0.07	0.54	0.73	-0.31	3.2e-06	8.7e-05	-0.38	1.6e-08	1.4e-06	-0.34	8,00E-09	7,00E-07
TMTC3	8.29	8.41	8.36	7.51	4.6e-08	2.1e-06	NA	NA	NA	0	0.68	0.83	0.14	1.6e-07	7.7e-06	0.15	3.1e-07	1.5e-05	0.14	6.4e-09	5.9e-07
AC008124.1	8.63	8.67	8.63	7.85	4.7e-08	2.1e-06	NA	NA	NA	0	0.74	0.87	0.17	3.4e-07	1.4e-05	0.17	1.6e-07	8.6e-06	0.17	6.7e-09	6,00E-07
ANXA1	7.8	9.65	8.96	7.98	4.7e-08	2.1e-06	NA	NA	NA	-0.2	3.5e-05	0.0018	0.07	0.36	0.55	0.27	1.4e-10	3.7e-08	0.17	6.4e-05	0.00093
CP	0	2.47	1.74	6	4.7e-08	2.1e-06	0.64	15.89	4.79	-0.63	0.014	0.11	-1.35	1.4e-07	6.9e-06	-0.72	9.4e-05	0.0014	-1	4.3e-08	2.7e-06
EXTL1	0	0	0	4.3	4.7e-08	2.1e-06	0	12.35	0.81	-0.48	0.16	0.43	-1.54	2.3e-07	1,00E-05	-1.06	2.3e-05	0.00045	-1.28	1.2e-08	9.5e-07
TXN	9.14	9.35	9.16	7.71	4.7e-08	2.1e-06	NA	NA	NA	-0.03	0.32	0.54	0.19	1.3e-06	4.2e-05	0.22	5.9e-08	3.9e-06	0.21	8.7e-09	7.5e-07
ARHGAP10	7.91	8.92	8.38	9.06	4.8e-08	2.2e-06	NA	NA	NA	-0.16	1.8e-05	0.0012	-0.19	1.8e-10	3.9e-08	-0.03	0.59	0.75	-0.11	0.00017	0.002
PCDHA10	5.47	4.49	5.15	0	4.8e-08	2.2e-06	11.64	1.36	11.78	0.34	0.055	0.25	1.52	7.1e-08	4,00E-06	1.17	5.3e-05	0.00088	1.36	2.9e-08	1.9e-06
GATA6	7.7	7.84	7.74	8.89	4.9e-08	2.2e-06	NA	NA	NA	0.02	0.84	0.94	-0.19	1.2e-07	6.1e-06	-0.22	4.3e-07	1.9e-05	-0.2	6.7e-09	6,00E-07
HIST1H1D	5.44	5	5.06	0.69	4.9e-08	2.2e-06	11.69	1.94	10.85	0.25	0.12	0.39	1.27	5.8e-08	3.4e-06	1.02	4.5e-05	0.00077	1.15	2,00E-08	1.4e-06
HEBP1	9.9	11.07	10.49	10.05	5,00E-08	2.2e-06	NA	NA	NA	-0.14	2.4e-07	6.8e-05	-0.01	0.58	0.72	0.13	1.3e-08	1.2e-06	0.06	0.0051	0.03
LAMTOR1	10.14	10.53	10.3	10.95	5,00E-08	2.2e-06	NA	NA	NA	-0.05	0.0026	0.035	-0.09	1.3e-08	1,00E-06	-0.05	0.00023	0.0028	-0.07	1.3e-07	6.5e-06
PIK3C2A	9.45	9.24	9.39	10.44	5,00E-08	2.2e-06	NA	NA	NA	0.04	0.25	0.54	-0.12	3.2e-06	8.7e-05	-0.16	3.1e-08	2.4e-06	-0.14	1.1e-08	9,00E-07
DPP10	7.38	5.29	6.51	8.03	5.1e-08	2.3e-06	16.21	23.45	5.95	0.67	1.8e-05	0.0012	-0.06	0.22	0.42	-0.73	3.5e-08	2.6e-06	-0.36	6,00E-05	0.00089
MARCO	2.96	2.59	2.79	6.91	5.1e-08	2.3e-06	2.48	20.65	1.77	0.04	0.7	0.84	-1.01	1.1e-06	3.7e-05	-1.04	1.5e-06	5.1e-05	-1.02	7.1e-09	6.3e-07
AL354712.1	0	0	0	2.6	5.2e-08	2.3e-06	NA	NA	NA	0.91	0.0027	0.036	-0.84	0.0011	0.0091	-1.75	6.4e-08	4.1e-06	-1.22	5.7e-08	3.3e-06
ASTN1	7.91	4.04	7.04	7.58	5.2e-08	2.3e-06	17.92	21.31	4.28	0.87	5.3e-07	0.00011	0.08	0.17	0.37	-0.79	7.2e-07	2.8e-05	-0.29	0.034	0.13
AHCYL2	6.87	7.26	7.02	6.05	5.3e-08	2.4e-06	NA	NA	NA	-0.07	0.05	0.24	0.25	4.6e-06	0.00012	0.31	7.1e-08	4.5e-06	0.28	2,00E-08	1.4e-06
GCLM	7.99	8.17	8.14	9.1	5.3e-08	2.4e-06	NA	NA	NA	-0.04	0.32	0.54	-0.17	2.5e-08	1.7e-06	-0.13	3.7e-06	1,00E-04	-0.15	1.1e-08	9,00E-07
AL357568.2	6.68	5.72	5.97	7.31	5.4e-08	2.4e-06	NA	NA	NA	0.33	0.00011	0.0039	-0.07	0.016	0.07	-0.4	6.3e-08	4.1e-06	-0.23	3.3e-06	8.4e-05
RAB3C	6.6	6.86	6.79	3.53	5.4e-08	2.4e-06	15.2	4.71	17.52	0.02	0.89	0.97	0.91	2,00E-06	6,00E-05	0.89	6.3e-07	2.5e-05	0.9	7.5e-09	6.6e-07
SCCPDH	8.78	8.36	8.54	9.9	5.4e-08	2.4e-06	NA	NA	NA	0.05	0.26	0.54	-0.15	4,00E-06	1,00E-04	-0.2	2.8e-08	2.2e-06	-0.17	1.2e-08	9.5e-07
AL034397.3	3.05	3.42	3.32	5.07	5.5e-08	2.4e-06	NA	NA	NA	-0.33	0.11	0.37	-0.78	9.3e-08	5,00E-06	-0.45	5.1e-05	0.00085	-0.6	2.2e-08	1.5e-06
SCN8A	7.53	4.26	6.37	2.88	5.5e-08	2.4e-06	19.06	2.33	10.3	0.56	0.0011	0.019	1.19	1.4e-08	1.1e-06	0.63	0.014	0.071	0.94	1.5e-06	4.6e-05
TNFAIP2	7.01	8.59	8.16	9.2	5.5e-08	2.4e-06	NA	NA	NA	-0.25	5.3e-05	0.0024	-0.33	4.2e-09	4.2e-07	-0.08	0.018	0.085	-0.2	3.9e-06	9.6e-05
AC091563.1	4.71	5.4	5.21	6.63	5.6e-08	2.5e-06	NA	NA	NA	-0.15	0.084	0.31	-0.43	6.4e-09	5.9e-07	-0.28	3.7e-05	0.00065	-0.35	2.6e-08	1.8e-06
CRNDE	7	6.18	6.76	4.25	5.6e-08	2.5e-06	16.23	8.2	13.16	0.29	0.01	0.086	0.76	1.1e-08	8.9e-07	0.46	0.0029	0.021	0.62	2.3e-07	1,00E-05
FBP1	5.48	4.77	4.87	7.88	5.6e-08	2.5e-06	8.34	26.47	5.27	0.07	0.61	0.78	-0.48	1.2e-08	9.6e-07	-0.55	1,00E-05	0.00023	-0.51	7.6e-09	6.7e-07
PRKD1	7.67	7.06	7.45	5.98	5.6e-08	2.5e-06	NA	NA	NA	0.08	0.09	0.33	0.34	1,00E-09	1.4e-07	0.26	0.00015	0.002	0.3	3.6e-08	2.3e-06
KCNQ1OT1	12.17	10.72	11.07	9.8	5.7e-08	2.5e-06	NA	NA	NA	0.16	7.2e-05	0.003	0.23	8.7e-09	7.5e-07	0.07	0.0074	0.043	0.15	2.1e-06	5.9e-05
PARVG	4.57	6.34	5.49	6.91	5.7e-08	2.5e-06	NA	NA	NA	-0.32	0.0013	0.022	-0.52	9.5e-09	8.1e-07	-0.2	0.021	0.096	-0.35	1.6e-06	4.8e-05
STAB1	7.39	8.68	7.81	9.74	5.7e-08	2.5e-06	NA	NA	NA	-0.19	0.0033	0.041	-0.36	1.4e-09	1.8e-07	-0.16	0.0018	0.014	-0.26	3,00E-07	1.2e-05
AC010980.1	1.88	6.08	3.84	2.07	5.8e-08	2.5e-06	0.86	5.07	17.86	-1.15	5.6e-07	0.00012	-0.17	0.48	0.62	0.98	5.8e-07	2.4e-05	0.52	0.01	0.051
AC015813.6	6.22	6.04	6.15	4.37	5.9e-08	2.6e-06	NA	NA	NA	0.04	0.39	0.6	0.46	6.9e-07	2.6e-05	0.42	3.2e-06	9.3e-05	0.44	1,00E-08	8.4e-07
AL031666.3	6.8	7.34	6.97	5.61	5.9e-08	2.6e-06	NA	NA	NA	0.03	0.47	0.68	0.45	2.9e-07	1.2e-05	0.42	5.5e-06	0.00014	0.43	8.3e-09	7.2e-07
DPYSL3	6.81	9.22	7.95	6.71	5.9e-08	2.6e-06	NA	NA	NA	-0.29	3.2e-05	0.0017	0.15	0.11	0.27	0.45	2.7e-08	2.1e-06	0.31	1.9e-05	0.00035
STAG3	6.77	4.96	5.86	3.22	5.9e-08	2.6e-06	14.57	5.68	11.74	0.32	0.016	0.12	0.96	4.9e-08	3,00E-06	0.64	4,00E-04	0.0044	0.81	9,00E-08	4.8e-06
SUOX	7.46	8.46	8.07	8.28	5.9e-08	2.6e-06	NA	NA	NA	-0.18	1.6e-08	1.2e-05	-0.12	2.5e-05	0.00046	0.06	0.0031	0.022	-0.03	0.5	0.65
COX6B1	11.31	11.58	11.46	10.87	6.1e-08	2.6e-06	NA	NA	NA	-0.04	0.046	0.22	0.05	0.00072	0.0066	0.08	3.3e-10	6.7e-08	0.07	8,00E-08	4.4e-06
SV2B	8.96	8.17	8.5	4.9	6.1e-08	2.6e-06	16.76	11.48	19.31	0.06	0.35	0.56	0.68	4.3e-06	0.00011	0.62	4.3e-07	1.9e-05	0.65	9.1e-09	7.8e-07
CYP3A5	9.05	10.38	9.38	7.51	6,00E-08	2.6e-06	NA	NA	NA	-0.24	0.001	0.018	0.15	0.0063	0.036	0.39	1.2e-09	1.9e-07	0.27	8.6e-07	2.9e-05
GRIP1	4.03	6.21	5.53	0.97	6,00E-08	2.6e-06	5.99	2.23	17.55	-0.54	0.0051	0.055	0.92	0.003	0.02	1.46	1.9e-08	1.6e-06	1.21	3.7e-07	1.5e-05
SEMA4G	5.31	0	2.9	5.68	6,00E-08	2.6e-06	9.3	16.09	0	1.11	4.1e-05	0.002	-0.2	0.16	0.35	-1.32	2.1e-08	1.7e-06	-0.65	3.1e-05	0.00052
GAS7	5.24	6.31	5.99	7.58	6.2e-08	2.7e-06	NA	NA	NA	-0.23	0.018	0.13	-0.43	1.6e-08	1.2e-06	-0.19	6.4e-05	0.001	-0.31	5.7e-08	3.3e-06
RHPN2	4.14	1.32	2.55	0	6.2e-08	2.7e-06	NA	NA	NA	0.83	0.00011	0.0039	1.43	7.6e-08	4.2e-06	0.6	0.016	0.077	1.07	5.5e-06	0.00013
RWDD2B	7.54	7.41	7.51	8.46	6.2e-08	2.7e-06	NA	NA	NA	0.05	0.4	0.61	-0.18	1.6e-06	5,00E-05	-0.23	7.1e-08	4.5e-06	-0.2	1.1e-08	9,00E-07
SLC29A1	9.56	11.5	10.43	10.42	6.2e-08	2.7e-06	NA	NA	NA	-0.22	1.2e-08	9.3e-06	-0.1	0.00098	0.0084	0.12	0.00011	0.0016	0.02	0.76	0.86
WNK1	11.24	11.48	11.44	10.89	6.2e-08	2.7e-06	NA	NA	NA	-0.04	0.0091	0.081	0.03	0.0017	0.013	0.07	6.6e-10	1.2e-07	0.05	2.1e-07	9.4e-06
HSBP1	11.13	11.23	11.22	10.51	6.3e-08	2.7e-06	NA	NA	NA	-0.02	0.34	0.55	0.08	6.4e-05	0.00098	0.09	1,00E-09	1.6e-07	0.08	1.9e-08	1.4e-06
KCNE4	6.83	5.24	5.5	3.15	6.3e-08	2.7e-06	15.85	5.71	10.35	0.37	0.01	0.086	0.98	5.9e-08	3.4e-06	0.61	0.00052	0.0054	0.81	1.2e-07	6.1e-06
PLEKHG4	9.61	8.89	9.16	7.09	6.3e-08	2.7e-06	NA	NA	NA	0.06	0.49	0.7	0.4	3.1e-09	3.3e-07	0.34	2.2e-05	0.00043	0.37	1.4e-08	1.1e-06
SPATS2	8.69	8.32	8.43	7.5	6.3e-08	2.7e-06	NA	NA	NA	0.03	0.17	0.44	0.23	7.1e-08	4,00E-06	0.2	2.8e-06	8.3e-05	0.22	1.5e-08	1.1e-06
QPCT	11.86	8.8	10.83	10.87	6.4e-08	2.7e-06	25.38	33.08	13.88	0.46	6.2e-09	5.6e-06	0.14	0.002	0.015	-0.32	9.7e-05	0.0014	-0.07	0.66	0.79
SFXN1	9.71	9.26	9.5	8.6	6.4e-08	2.7e-06	NA	NA	NA	0.04	0.14	0.43	0.15	3.1e-07	1.3e-05	0.11	6.5e-07	2.6e-05	0.13	1.4e-08	1.1e-06
SYDE2	5.75	4.5	5.16	6.76	6.4e-08	2.7e-06	NA	NA	NA	0.5	0.00016	0.0052	-0.13	0.0046	0.028	-0.63	1.5e-07	8.2e-06	-0.36	1.6e-06	4.8e-05
BACE1	9.78	8.75	9.25	10.06	6.5e-08	2.8e-06	NA	NA	NA	0.16	1.1e-05	0.00085	-0.04	0.13	0.3	-0.19	3.1e-09	4.1e-07	-0.11	3.3e-05	0.00055
TEDC2	4.41	2.92	3.84	1.05	6.5e-08	2.8e-06	NA	NA	NA	0.42	0.0031	0.039	1.11	9.9e-08	5.2e-06	0.68	0.00059	0.006	0.91	2.2e-07	9.8e-06
AP000756.1	2.73	0	1.48	0	6.6e-08	2.8e-06	NA	NA	NA	0.9	0.00027	0.0076	1.37	3.3e-08	2.2e-06	0.47	0.085	0.26	0.99	2.5e-05	0.00044
CS	9.96	10.47	10.06	9.73	6.6e-08	2.8e-06	NA	NA	NA	-0.06	0.00014	0.0047	0.04	0.011	0.054	0.1	4.7e-09	5.6e-07	0.07	2.3e-06	6.4e-05
PRRC1	9.45	9.47	9.45	8.53	6.6e-08	2.8e-06	NA	NA	NA	-0.03	0.41	0.62	0.1	1.8e-05	0.00035	0.13	5.2e-09	6,00E-07	0.11	1.5e-08	1.1e-06
SNAP25	6.58	7.31	7.04	3.17	6.6e-08	2.8e-06	15.64	6.16	19.18	-0.07	0.44	0.65	0.84	3.1e-05	0.00055	0.91	8.1e-08	5.1e-06	0.87	1.4e-08	1.1e-06
DDAH1	9.78	9.74	9.75	11.04	6.7e-08	2.8e-06	NA	NA	NA	0.02	0.51	0.72	-0.16	1.1e-07	5.7e-06	-0.19	8.9e-07	3.3e-05	-0.18	9.6e-09	8.2e-07
DLX6-AS1	6.41	1.92	3.94	0	6.7e-08	2.8e-06	12.94	0	8.03	0.71	0.0045	0.051	1.84	7.6e-08	4.2e-06	1.13	0.00044	0.0048	1.53	2.1e-07	9.4e-06
DNA2	4.77	3.08	4.18	2.17	6.7e-08	2.8e-06	NA	NA	NA	0.57	5,00E-05	0.0023	0.83	3.6e-08	2.3e-06	0.27	0.12	0.32	0.58	2.7e-05	0.00047
MEIOB	3.38	0	2.26	0	6.7e-08	2.8e-06	6.75	0	4.78	0.47	0.079	0.31	1.98	1,00E-08	8.3e-07	1.51	1.1e-05	0.00025	1.76	5.5e-08	3.2e-06
NCDN	9.24	9	9.15	10.12	6.7e-08	2.8e-06	NA	NA	NA	0.02	0.48	0.69	-0.11	1.1e-06	3.7e-05	-0.13	1.1e-07	6.4e-06	-0.12	1.1e-08	9,00E-07
SLC35F3	4.01	1.01	3.24	0	6.7e-08	2.8e-06	9.82	0	6.18	0.58	0.016	0.12	1.82	6.1e-09	5.7e-07	1.24	0.0027	0.02	1.56	3.8e-07	1.5e-05
ASAH1	9.84	11.35	10.45	10.63	6.8e-08	2.9e-06	NA	NA	NA	-0.16	1.2e-07	4,00E-05	-0.08	2.1e-05	4,00E-04	0.08	0.00084	0.0079	0	0.63	0.76
EXTL2	8.49	7.82	8.04	9.23	6.8e-08	2.9e-06	NA	NA	NA	0.05	0.012	0.095	-0.12	3,00E-04	0.0033	-0.18	5.2e-09	6,00E-07	-0.15	1.1e-07	5.7e-06
AC006213.2	5.69	4.57	5.28	2.88	6.9e-08	2.9e-06	NA	NA	NA	0.43	0.00036	0.0093	0.81	4.3e-08	2.7e-06	0.38	0.015	0.075	0.61	2.5e-06	6.8e-05
BMP1	7.99	7.08	7.75	9.16	6.9e-08	2.9e-06	NA	NA	NA	0.16	0.013	0.1	-0.14	7.7e-05	0.0011	-0.3	2.1e-08	1.7e-06	-0.22	7.3e-08	4.1e-06
GALM	9.63	10.68	10.3	10.88	6.9e-08	2.9e-06	NA	NA	NA	-0.13	2.7e-05	0.0015	-0.16	5.2e-10	8.3e-08	-0.03	0.33	0.55	-0.09	8,00E-05	0.0011
AC073848.1	0	3.23	0	0	7,00E-08	2.9e-06	NA	NA	NA	-1.28	0.00058	0.013	0.61	0.068	0.2	1.89	1.1e-07	6.4e-06	1.39	6.1e-05	9,00E-04
B4GALT6	6.6	6.9	6.72	7.72	7,00E-08	2.9e-06	NA	NA	NA	-0.03	0.37	0.58	-0.32	8.5e-08	4.6e-06	-0.29	1.8e-06	5.9e-05	-0.31	1.2e-08	9.5e-07
FNIP2	9.18	9.94	9.47	8.99	7.1e-08	3,00E-06	NA	NA	NA	-0.14	3.8e-07	9.3e-05	0	0.72	0.83	0.14	1.7e-08	1.5e-06	0.07	0.00086	0.0076
CTNNAL1	9.81	9.35	9.71	10.69	7.2e-08	3,00E-06	NA	NA	NA	0.09	0.0025	0.034	-0.07	0.002	0.015	-0.17	2.8e-09	3.7e-07	-0.12	4.1e-07	1.6e-05
ACO1	8.6	9.4	8.97	9.67	7.3e-08	3,00E-06	NA	NA	NA	-0.09	0.0015	0.024	-0.16	2.9e-10	5.5e-08	-0.06	0.018	0.085	-0.11	1.6e-06	4.8e-05
ARHGAP24	6.13	8.15	6.88	5.87	7.3e-08	3,00E-06	NA	NA	NA	-0.39	9.3e-06	0.00078	0.03	0.34	0.53	0.42	7.6e-08	4.8e-06	0.24	0.00016	0.0019
CD59	11.98	12.87	12.44	11.69	7.3e-08	3,00E-06	NA	NA	NA	-0.08	0.0014	0.023	0.04	0.018	0.077	0.12	3.3e-10	6.7e-08	0.08	1.6e-06	4.8e-05
MFSD6	7.65	9.65	8.31	8.06	7.3e-08	3,00E-06	NA	NA	NA	-0.27	5.2e-08	2.6e-05	-0.09	0.037	0.13	0.18	1.2e-06	4.3e-05	0.05	0.13	0.33
POLA1	7.77	7.46	7.52	6.64	7.3e-08	3,00E-06	NA	NA	NA	0.06	0.25	0.54	0.23	1.6e-08	1.2e-06	0.17	1.2e-05	0.00026	0.2	1.9e-08	1.4e-06
VMA21	9.74	10.41	10.03	9.4	7.3e-08	3,00E-06	NA	NA	NA	-0.08	0.00022	0.0064	0.04	0.0066	0.037	0.12	6.4e-09	7.1e-07	0.08	1.6e-06	4.8e-05
CA9	2.59	1.01	1.77	0	7.4e-08	3.1e-06	NA	NA	NA	0.5	0.059	0.26	1.74	3.4e-08	2.2e-06	1.25	1.1e-05	0.00025	1.52	4.8e-08	2.9e-06
FGFR2	7.44	6.52	7.25	8.3	7.4e-08	3.1e-06	NA	NA	NA	0.27	0.012	0.095	-0.15	5.4e-05	0.00085	-0.41	2.9e-07	1.4e-05	-0.27	7.3e-08	4.1e-06
LAMP2	10.13	10.55	10.28	9.6	7.4e-08	3.1e-06	NA	NA	NA	-0.06	0.00018	0.0056	0.07	0.0013	0.01	0.13	3.7e-08	2.7e-06	0.1	8,00E-07	2.8e-05
AC002377.1	6.97	6.83	6.9	5.64	7.5e-08	3.1e-06	NA	NA	NA	0.17	0.36	0.57	0.47	4.8e-09	4.7e-07	0.3	0.00058	0.0059	0.39	3.1e-08	2,00E-06
AMN1	6.54	7.35	6.9	6.01	7.5e-08	3.1e-06	NA	NA	NA	-0.15	0.0014	0.023	0.2	0.0026	0.018	0.35	6.3e-08	4.1e-06	0.28	5.4e-07	2,00E-05
NDUFS2	10.05	10.18	10.12	11.02	7.5e-08	3.1e-06	NA	NA	NA	-0.04	0.15	0.43	-0.12	3.1e-08	2,00E-06	-0.08	1,00E-05	0.00023	-0.1	2.2e-08	1.5e-06
RNASEH2A	6.61	6.45	6.55	5.15	7.6e-08	3.1e-06	NA	NA	NA	-0.01	0.71	0.85	0.34	1.7e-05	0.00033	0.35	1.1e-07	6.4e-06	0.35	1.1e-08	9,00E-07
SPDL1	7.28	6.19	6.46	5.26	7.6e-08	3.1e-06	NA	NA	NA	0.18	0.001	0.018	0.49	9.5e-08	5,00E-06	0.31	0.0021	0.016	0.4	5.6e-07	2.1e-05
AL133351.1	3.56	1.79	2.66	5.22	7.7e-08	3.1e-06	4.14	15	3.48	0.4	0.052	0.24	-0.6	5.2e-06	0.00013	-1	1.6e-06	5.4e-05	-0.79	2.3e-08	1.6e-06
LARGE2	5.73	0	3.58	5.5	7.7e-08	3.1e-06	10.74	15.55	1.47	1.3	5.4e-06	0.00052	0.02	0.64	0.77	-1.29	5.7e-08	3.9e-06	-0.49	0.0033	0.022
LSM7	10.08	9.61	9.85	9.03	7.7e-08	3.1e-06	NA	NA	NA	0.05	0.022	0.14	0.13	1.3e-08	1,00E-06	0.08	9.7e-05	0.0014	0.11	7,00E-08	3.9e-06
PRR22	4.88	4.33	4.59	2.79	7.7e-08	3.1e-06	NA	NA	NA	0.17	0.056	0.25	0.8	2.4e-07	1.1e-05	0.63	4.1e-05	0.00071	0.72	3.6e-08	2.3e-06
UBE2Q2	8.27	7.96	8.19	8.8	7.7e-08	3.1e-06	NA	NA	NA	0.09	0.011	0.09	-0.06	0.0069	0.038	-0.15	1.2e-10	3.2e-08	-0.1	4.4e-07	1.7e-05
WDFY2	9.77	9.53	9.58	10.31	7.7e-08	3.1e-06	NA	NA	NA	-0.01	0.93	1	-0.1	1,00E-07	5.2e-06	-0.09	1.2e-06	4.3e-05	-0.1	1.1e-08	9,00E-07
GTPBP4	9.86	9.03	9.46	9.85	7.8e-08	3.2e-06	NA	NA	NA	0.12	5.3e-07	0.00011	-0.02	0.6	0.73	-0.14	1.7e-08	1.5e-06	-0.08	6,00E-04	0.0057
NUDT12	7.84	9.11	8.47	7.68	7.8e-08	3.2e-06	NA	NA	NA	-0.25	2.5e-06	0.00032	-0.01	0.75	0.85	0.24	3.8e-09	4.8e-07	0.12	0.00062	0.0058
NFE2L1	9.73	10.48	9.96	10.39	7.9e-08	3.2e-06	NA	NA	NA	-0.1	3.4e-06	0.00039	-0.09	2.5e-09	2.8e-07	0	0.97	0.98	-0.04	0.001	0.0085
WASHC4	9	9.57	9.38	8.77	7.9e-08	3.2e-06	NA	NA	NA	-0.07	0.00045	0.011	0.04	0.029	0.11	0.11	7.4e-10	1.3e-07	0.08	3.5e-06	8.8e-05
AC063947.2	7.97	6.28	7.31	4.53	8,00E-08	3.2e-06	21.32	9.54	9.54	0.57	0.00013	0.0044	0.8	2.3e-08	1.6e-06	0.23	0.12	0.32	0.55	2,00E-05	0.00037
AC105942.1	5.11	6.27	5.76	6.95	8,00E-08	3.2e-06	NA	NA	NA	-0.35	0.00047	0.011	-0.48	7.8e-08	4.3e-06	-0.13	0.0066	0.04	-0.3	1.6e-06	4.8e-05
RIN3	6.41	7.91	7.18	7.45	8,00E-08	3.2e-06	NA	NA	NA	-0.35	1.2e-07	4,00E-05	-0.24	7.6e-06	0.00017	0.11	0.0032	0.023	-0.05	0.41	0.57
SIM2	2.48	0	0	0	8,00E-08	3.2e-06	NA	NA	NA	1.76	2.6e-07	7.3e-05	1.17	9.6e-05	0.0014	-0.58	0.0076	0.044	0.55	0.22	0.43
ASIC3	6.65	5.69	6.16	5.16	8.1e-08	3.3e-06	NA	NA	NA	0.31	8,00E-04	0.016	0.55	1.7e-08	1.3e-06	0.24	0.029	0.12	0.4	3.2e-06	8.2e-05
CYP17A1	13.51	12.17	13.03	15.06	8.1e-08	3.3e-06	23.96	45.89	22.58	0.12	0.075	0.31	-0.17	5,00E-06	0.00012	-0.29	1.1e-07	6.4e-06	-0.23	2.6e-08	1.8e-06
FAM71E1	3.16	4.15	3.74	0	8.1e-08	3.3e-06	NA	NA	NA	-0.39	0.03	0.17	0.79	0.00074	0.0068	1.19	2.3e-08	1.8e-06	1	1.3e-07	6.5e-06
LGALS3BP	9.26	11.18	10.1	10.28	8.1e-08	3.3e-06	NA	NA	NA	-0.27	2.2e-07	6.4e-05	-0.16	0.00027	0.0031	0.11	5.4e-05	0.00089	-0.02	0.84	0.89
JPH3	4.41	0	0	0	8.2e-08	3.3e-06	11.55	0	0.61	1.78	3.6e-06	0.00041	1.64	1.6e-06	5,00E-05	-0.14	0.46	0.63	1.01	0.0083	0.045
MYBL1	6.47	5.42	5.86	4.4	8.2e-08	3.3e-06	NA	NA	NA	0.46	2,00E-04	0.006	0.58	2.7e-08	1.8e-06	0.12	0.066	0.22	0.37	1,00E-05	0.00021
PPIP5K2	9.02	9.19	9.15	8.22	8.2e-08	3.3e-06	NA	NA	NA	-0.02	0.32	0.54	0.11	1.4e-05	0.00029	0.13	1.4e-08	1.2e-06	0.12	1.9e-08	1.4e-06
KDM2B	8.8	8.56	8.66	7.85	8.3e-08	3.3e-06	NA	NA	NA	0.03	0.42	0.63	0.17	2.5e-08	1.7e-06	0.14	7.1e-06	0.00018	0.15	1.6e-08	1.2e-06
NCKAP1L	6.38	7.58	7.1	8.56	8.3e-08	3.3e-06	NA	NA	NA	-0.21	0.0021	0.03	-0.39	3.1e-09	3.3e-07	-0.17	0.0032	0.023	-0.28	6.6e-07	2.3e-05
SGSM2	9.09	8.46	8.79	9.84	8.3e-08	3.3e-06	NA	NA	NA	0.07	0.017	0.12	-0.1	5.4e-05	0.00085	-0.17	3.4e-08	2.5e-06	-0.14	7,00E-08	3.9e-06
SYF2	9.39	9.27	9.35	9.99	8.3e-08	3.3e-06	NA	NA	NA	0.03	0.07	0.29	-0.06	8.7e-05	0.0013	-0.1	6.4e-09	7.1e-07	-0.08	4.8e-08	2.9e-06
LAPTM5	7.78	9.05	8.55	9.49	8.4e-08	3.4e-06	NA	NA	NA	-0.22	3,00E-05	0.0016	-0.29	3.1e-09	3.3e-07	-0.06	0.092	0.27	-0.17	2.2e-05	4,00E-04
C1orf162	5.13	6.36	5.76	6.77	8.5e-08	3.4e-06	NA	NA	NA	-0.37	7.1e-05	0.003	-0.45	5.5e-08	3.3e-06	-0.09	0.074	0.24	-0.26	1.7e-05	0.00032
MINAR1	5	1.79	3.34	7.36	8.5e-08	3.4e-06	7.85	22.64	0.53	0.76	0.001	0.018	-0.43	0.0013	0.01	-1.19	1.8e-07	9.5e-06	-0.76	5.1e-07	1.9e-05
RNF113A	7.56	7.73	7.61	6.83	8.5e-08	3.4e-06	NA	NA	NA	-0.03	0.35	0.56	0.14	1.1e-05	0.00023	0.17	1.9e-08	1.6e-06	0.15	1.9e-08	1.4e-06
SCML1	8.27	8.25	8.27	7.12	8.5e-08	3.4e-06	NA	NA	NA	0.03	0.47	0.68	0.27	3.7e-08	2.4e-06	0.24	5,00E-06	0.00013	0.26	1.6e-08	1.2e-06
NDFIP1	10.77	11.24	11.1	10.36	8.6e-08	3.4e-06	NA	NA	NA	-0.07	0.0022	0.031	0.04	0.015	0.068	0.11	3.7e-10	7.4e-08	0.08	1.4e-06	4.3e-05
RGS3	7.9	8.12	8	7.34	8.6e-08	3.4e-06	NA	NA	NA	-0.05	0.14	0.43	0.09	5,00E-05	8,00E-04	0.14	7.1e-09	7.8e-07	0.12	3.4e-08	2.2e-06
VEPH1	6.76	9.62	8.5	8.98	8.6e-08	3.4e-06	5.06	28.25	24.11	-0.56	1.2e-07	4,00E-05	-0.45	4.2e-06	0.00011	0.11	0.023	0.1	-0.14	0.17	0.38
CEP83	8.22	7.52	7.94	7.1	8.7e-08	3.5e-06	NA	NA	NA	0.15	0.00022	0.0064	0.21	1.6e-09	2,00E-07	0.06	0.032	0.13	0.13	5,00E-06	0.00012
CHMP3	10.52	10.71	10.61	11.35	8.8e-08	3.5e-06	NA	NA	NA	-0.02	0.32	0.54	-0.1	5.9e-08	3.4e-06	-0.08	4.3e-06	0.00012	-0.09	1.8e-08	1.3e-06
SLC11A2	9.23	10.14	9.67	8.89	8.8e-08	3.5e-06	NA	NA	NA	-0.13	1.6e-05	0.0011	0.03	0.068	0.2	0.16	7.8e-09	8.2e-07	0.1	2,00E-05	0.00037
SLC38A9	7.12	6.77	6.96	5.61	8.9e-08	3.5e-06	NA	NA	NA	0.09	0.14	0.43	0.3	1.3e-07	6.5e-06	0.2	9.1e-06	0.00022	0.25	2.3e-08	1.6e-06
AC105101.1	6.52	5.65	6.18	8.14	9.1e-08	3.6e-06	NA	NA	NA	0.21	0.0096	0.084	-0.21	0.00041	0.0043	-0.42	7.8e-09	8.2e-07	-0.31	1.7e-07	8,00E-06
LINC01560	5.92	5.39	5.63	4.26	9.1e-08	3.6e-06	NA	NA	NA	0.25	0.0094	0.084	0.54	4.1e-08	2.6e-06	0.29	0.0016	0.013	0.42	2.7e-07	1.1e-05
NT5C2	8.4	8.79	8.65	7.81	9.1e-08	3.6e-06	NA	NA	NA	-0.04	0.052	0.24	0.12	6.4e-05	0.00098	0.16	1.4e-08	1.2e-06	0.14	5.5e-08	3.2e-06
EEA1	9.55	9.88	9.78	8.95	9.2e-08	3.6e-06	NA	NA	NA	-0.03	0.21	0.51	0.1	3.3e-05	0.00057	0.13	9.6e-09	9.6e-07	0.11	2.9e-08	1.9e-06
MGAT4A	6.09	8.08	7.42	7.55	9.2e-08	3.6e-06	NA	NA	NA	-0.32	4.6e-08	2.4e-05	-0.25	4,00E-06	1,00E-04	0.07	0.02	0.092	-0.08	0.22	0.43
SORBS2	11.86	10.79	11.61	12.6	9.2e-08	3.6e-06	NA	NA	NA	0.09	0.034	0.19	-0.1	8.9e-07	3.2e-05	-0.18	8.9e-07	3.3e-05	-0.14	2.9e-08	1.9e-06
USP33	9.33	9.36	9.35	9.8	9.2e-08	3.6e-06	NA	NA	NA	0	0.93	1	-0.07	1.7e-07	8.1e-06	-0.07	1,00E-06	3.6e-05	-0.07	1.3e-08	1,00E-06
CHRNA5	4.13	2.69	3.7	0	9.3e-08	3.6e-06	NA	NA	NA	0.55	0.0076	0.072	1.34	3,00E-08	2,00E-06	0.79	0.0019	0.015	1.09	3.9e-07	1.6e-05
AADAC	3.49	5.98	4.99	8.59	9,00E-08	3.6e-06	2.52	26.28	10.77	-0.45	0.045	0.22	-0.97	1.4e-06	4.4e-05	-0.52	7.6e-06	0.00019	-0.73	3,00E-08	2,00E-06
CDK4	10.75	11.4	10.97	10.31	9,00E-08	3.6e-06	NA	NA	NA	-0.08	0.0025	0.034	0.06	0.0023	0.016	0.14	3.8e-09	4.8e-07	0.1	5.2e-07	1.9e-05
CTSD	12.82	13.72	13.21	14.24	9,00E-08	3.6e-06	NA	NA	NA	-0.11	3,00E-04	0.0081	-0.15	2.5e-09	2.8e-07	-0.04	0.018	0.085	-0.1	3.2e-06	8.2e-05
ADAMTS6	5.28	4.59	4.92	3.03	9.5e-08	3.7e-06	NA	NA	NA	0.17	0.18	0.46	0.82	3.6e-07	1.5e-05	0.65	1.9e-05	0.00038	0.74	2.5e-08	1.7e-06
CYB5D2	7.58	7.78	7.69	8.56	9.5e-08	3.7e-06	NA	NA	NA	-0.02	0.33	0.54	-0.15	7.7e-08	4.2e-06	-0.13	3.7e-06	1,00E-04	-0.14	1.9e-08	1.4e-06
SLC23A2	10.93	9.57	10.42	10.8	9.5e-08	3.7e-06	NA	NA	NA	0.16	5.3e-07	0.00011	0.01	0.34	0.53	-0.15	3.4e-08	2.5e-06	-0.07	0.013	0.063
TNFRSF1B	8.34	9.06	8.71	9.59	9.5e-08	3.7e-06	NA	NA	NA	-0.05	0.042	0.21	-0.2	1.2e-09	1.6e-07	-0.15	0.00066	0.0066	-0.18	1.2e-07	6.1e-06
HOXC13-AS	0	0	0	0	9.6e-08	3.7e-06	NA	NA	NA	1.3	0.00013	0.0044	1.3	9,00E-06	2,00E-04	0	NaN	NaN	0.79	0.0022	0.016
TMEM161B	8.99	8.95	8.95	7.99	9.6e-08	3.7e-06	NA	NA	NA	0.01	0.73	0.86	0.14	1.4e-07	6.9e-06	0.13	1.4e-06	4.8e-05	0.14	1.4e-08	1.1e-06
AK4	7.6	6.07	6.94	3.49	1,00E-07	3.8e-06	16.68	5.67	15.36	0.25	0.077	0.31	0.9	4.4e-08	2.7e-06	0.65	0.00036	0.0041	0.78	7.4e-08	4.1e-06
C1orf115	9.26	7.04	7.93	6.82	1,00E-07	3.8e-06	NA	NA	NA	0.34	2.8e-06	0.00034	0.39	7.3e-08	4.1e-06	0.04	0.82	0.9	0.23	0.0022	0.016
MEF2C	8.78	10.12	9.57	10.04	1,00E-07	3.8e-06	NA	NA	NA	-0.17	1,00E-06	0.00017	-0.18	1.4e-08	1.1e-06	-0.01	0.87	0.92	-0.09	0.0024	0.017
PCDHB5	6.31	6.23	6.26	2.77	1,00E-07	3.8e-06	9.55	5.63	17.63	-0.29	0.2	0.49	0.74	0.00025	0.0029	1.03	3,00E-08	2.3e-06	0.89	4.4e-08	2.7e-06
RSF1	11.23	10.53	10.91	11.46	1,00E-07	3.8e-06	NA	NA	NA	0.08	1.6e-05	0.0011	-0.02	0.06	0.18	-0.11	1.2e-08	1.1e-06	-0.06	2,00E-05	0.00037
ZNF771	6.65	7.42	7.07	6.04	1,00E-07	3.8e-06	NA	NA	NA	-0.16	0.00016	0.0052	0.19	0.018	0.077	0.35	8.4e-08	5.2e-06	0.27	4.2e-06	1,00E-04
BAHCC1	5.85	4.6	4.98	7.14	9.7e-08	3.8e-06	11.94	22.01	4.49	0.48	4,00E-04	0.0099	-0.17	0.018	0.077	-0.65	5.5e-08	3.7e-06	-0.39	3.5e-06	8.8e-05
EXO1	3.6	0.79	2.63	0	9.7e-08	3.8e-06	NA	NA	NA	0.95	4.6e-05	0.0022	1.39	1.1e-07	5.7e-06	0.44	0.12	0.32	0.99	4.7e-05	0.00073
UBAP2	10.35	9.5	9.7	10.78	9.7e-08	3.8e-06	NA	NA	NA	0.09	0.00037	0.0094	-0.05	0.018	0.077	-0.14	2.5e-09	3.4e-07	-0.1	3.1e-06	8.1e-05
COQ8A	8.29	9.51	9.06	9.48	9.8e-08	3.8e-06	NA	NA	NA	-0.19	1.4e-06	0.00022	-0.18	9.6e-09	8.1e-07	0.01	0.94	0.96	-0.09	0.0019	0.014
ATG12	9.56	9.53	9.53	8.83	1.1e-07	4.2e-06	NA	NA	NA	0	0.98	1	0.1	2.7e-05	0.00049	0.1	4.7e-09	5.6e-07	0.1	1.9e-08	1.4e-06
CEP170B	9.97	8.75	9.4	9.73	1.1e-07	4.2e-06	NA	NA	NA	0.2	1.2e-07	4,00E-05	0.04	0.062	0.19	-0.16	8.2e-07	3.1e-05	-0.05	0.095	0.26
CTSF	9.5	9.51	9.51	10.38	1.1e-07	4.2e-06	NA	NA	NA	0.01	0.98	1	-0.14	3,00E-06	8.2e-05	-0.14	7.7e-08	4.8e-06	-0.14	1.6e-08	1.2e-06
EMC10	11	10.93	10.94	10.3	1.1e-07	4.2e-06	NA	NA	NA	0	0.83	0.93	0.09	4,00E-06	1,00E-04	0.08	4.5e-08	3.2e-06	0.08	1.5e-08	1.1e-06
HOXD13	0	0	0	0	1.1e-07	4.2e-06	NA	NA	NA	1.63	5.8e-05	0.0025	1.59	1.2e-05	0.00025	-0.04	0.41	0.58	0.99	0.0047	0.029
MS4A2	0.46	5.06	2.36	0	1.1e-07	4.2e-06	0.68	1.23	14.64	-1.21	6.6e-05	0.0028	0.47	0.1	0.25	1.68	1.1e-07	6.4e-06	1.19	4.3e-05	0.00068
NUP210	7.86	6.47	7.23	7.58	1.1e-07	4.2e-06	NA	NA	NA	0.27	6.6e-08	3,00E-05	0.1	0.051	0.16	-0.17	1.5e-06	5.1e-05	-0.03	0.12	0.31
PFDN1	9.2	9.34	9.24	8.31	1.1e-07	4.2e-06	NA	NA	NA	-0.12	0.041	0.21	0.03	0.0066	0.037	0.15	5.7e-11	1.8e-08	0.09	3.3e-07	1.3e-05
RASL10B	5.55	1.71	4.06	4.84	1.1e-07	4.2e-06	12.33	13.78	0.71	1.09	1.1e-07	3.9e-05	0.22	0.076	0.22	-0.86	1.6e-05	0.00033	-0.22	0.13	0.33
RER1	10.21	10.18	10.19	10.92	1.1e-07	4.2e-06	NA	NA	NA	0.02	0.48	0.69	-0.04	0.00015	0.0019	-0.06	8.2e-10	1.4e-07	-0.05	3.1e-08	2,00E-06
THSD7B	4.24	2.95	3.85	0	1.1e-07	4.2e-06	9.8	1.31	6.75	0.32	0.17	0.44	1.46	9.3e-08	5,00E-06	1.15	2.9e-05	0.00054	1.31	3.8e-08	2.4e-06
TSC22D4	8.96	9.89	9.36	8.37	1.1e-07	4.2e-06	NA	NA	NA	-0.14	0.00021	0.0063	0.05	0.064	0.19	0.2	1.3e-09	2,00E-07	0.13	1,00E-05	0.00021
VAMP5	7.31	8.06	7.8	8.58	1.1e-07	4.2e-06	NA	NA	NA	-0.26	0.00024	0.0069	-0.32	8.7e-09	7.5e-07	-0.06	0.0094	0.052	-0.19	2.6e-06	7,00E-05
ZNF618	10.87	9.74	10.38	9.95	1.1e-07	4.2e-06	NA	NA	NA	0.13	4.3e-07	1,00E-04	0.11	1,00E-07	5.2e-06	-0.02	0.18	0.41	0.04	0.031	0.12
AC021092.1	6.11	5.51	5.84	3.63	1.2e-07	4.5e-06	12.88	6.45	13.2	0.1	0.46	0.67	0.79	1.3e-07	6.5e-06	0.69	4.7e-05	0.00079	0.74	2.7e-08	1.8e-06
ACBD7	5.08	3.3	4.65	1.82	1.2e-07	4.5e-06	12.28	3.28	6.9	0.5	0.012	0.095	1.06	7.7e-09	6.8e-07	0.56	0.012	0.063	0.83	8.7e-07	2.9e-05
ARHGEF39	5.39	3.61	4.54	3.16	1.2e-07	4.5e-06	NA	NA	NA	0.56	2.1e-05	0.0013	0.76	1,00E-07	5.2e-06	0.2	0.22	0.45	0.5	9.8e-05	0.0013
ATF4	12.03	11.57	11.85	12.48	1.2e-07	4.5e-06	NA	NA	NA	0.06	0.0023	0.032	-0.05	0.0021	0.015	-0.1	7.8e-09	8.2e-07	-0.07	6.3e-07	2.3e-05
AVPR1A	5.32	5.87	5.78	8.48	1.2e-07	4.5e-06	2.26	29.5	12.56	-0.33	0.12	0.39	-0.72	1.3e-07	6.5e-06	-0.39	6.8e-05	0.0011	-0.55	5.2e-08	3.1e-06
CD63	14.01	14.42	14.24	13.47	1.2e-07	4.5e-06	NA	NA	NA	-0.03	0.016	0.12	0.05	0.00076	0.0069	0.08	4.2e-09	5.2e-07	0.06	2.1e-07	9.4e-06
CLGN	5.99	6.47	6.42	0.84	1.2e-07	4.5e-06	13.9	1.35	18.38	-0.01	0.95	1	1.15	5.5e-06	0.00013	1.15	5.6e-07	2.3e-05	1.15	1.7e-08	1.3e-06
CMKLR1	6	6.78	6.16	7.95	1.2e-07	4.5e-06	NA	NA	NA	-0.13	0.08	0.31	-0.4	7.7e-08	4.2e-06	-0.27	1.4e-05	3,00E-04	-0.33	4.2e-08	2.6e-06
ETNK2	7.95	10.69	9.03	5.72	1.2e-07	4.5e-06	13.19	15.33	26.1	-0.3	0.0017	0.026	0.35	3.3e-05	0.00057	0.65	4.3e-07	1.9e-05	0.5	1.7e-07	8,00E-06
FBXO32	6.61	9.04	7.89	7.76	1.2e-07	4.5e-06	NA	NA	NA	-0.34	1.1e-07	3.9e-05	-0.17	0.00015	0.0019	0.17	0.00043	0.0047	0.01	0.88	0.92
FUNDC1	7.72	8.19	7.88	7.15	1.2e-07	4.5e-06	NA	NA	NA	-0.07	0.0067	0.066	0.11	0.00037	0.0039	0.18	2.1e-08	1.7e-06	0.15	2.3e-07	1,00E-05
GREB1L	7.96	6.15	7.34	4.3	1.2e-07	4.5e-06	18.46	8.73	12.69	0.34	0.0055	0.058	0.85	9.1e-08	4.9e-06	0.52	0.0015	0.013	0.7	4.1e-07	1.6e-05
HMX2	3.21	0	1.72	0	1.2e-07	4.5e-06	NA	NA	NA	1.04	0.00042	0.01	1.68	7.2e-08	4.1e-06	0.63	0.042	0.16	1.25	2,00E-05	0.00037
HPDL	2.47	0	0	0	1.2e-07	4.5e-06	NA	NA	NA	1.6	9.6e-07	0.00017	1.16	3,00E-05	0.00053	-0.45	0.051	0.18	0.57	0.077	0.23
KCNK2	6.39	5.48	6.35	9.15	1.2e-07	4.5e-06	9.3	29.4	9.48	0.14	0.31	0.54	-0.46	1.4e-05	0.00029	-0.6	5,00E-07	2.1e-05	-0.53	2.4e-08	1.7e-06
OSBPL8	9.6	9.86	9.76	9	1.2e-07	4.5e-06	NA	NA	NA	-0.05	0.09	0.33	0.09	0.00024	0.0028	0.13	3.4e-09	4.4e-07	0.11	8,00E-08	4.4e-06
SGO1	5.75	3.23	4.38	0	1.2e-07	4.5e-06	13.73	1.91	6.34	0.67	0.0013	0.022	1.43	7.7e-08	4.2e-06	0.76	0.0056	0.035	1.14	1.6e-06	4.8e-05
SLC10A3	7.49	8.51	7.88	7.04	1.2e-07	4.5e-06	NA	NA	NA	-0.11	0.0049	0.053	0.12	0.00019	0.0023	0.23	4.9e-08	3.4e-06	0.18	2.1e-07	9.4e-06
TOR1AIP2	10.99	10.5	10.79	11.44	1.2e-07	4.5e-06	NA	NA	NA	0.05	0.0011	0.019	-0.04	0.0035	0.023	-0.1	7.8e-09	8.2e-07	-0.07	1,00E-06	3.3e-05
TSC22D3	12.78	13.47	13.18	12.62	1.2e-07	4.5e-06	NA	NA	NA	-0.1	1.9e-06	0.00027	0.01	0.47	0.61	0.11	1.7e-08	1.5e-06	0.06	0.00038	0.0039
AC013470.1	0.35	0	0	0	1.3e-07	4.7e-06	NA	NA	NA	1.31	2.5e-05	0.0015	1.17	1.9e-05	0.00037	-0.14	0.24	0.45	0.66	0.0095	0.049
ADAP2	7.19	8.16	7.43	9.02	1.3e-07	4.7e-06	NA	NA	NA	-0.11	0.016	0.12	-0.31	9.2e-10	1.3e-07	-0.2	0.003	0.022	-0.25	3.9e-07	1.6e-05
AL645608.4	4.53	0	1.8	1.52	1.3e-07	4.7e-06	11.34	4.29	0	1.58	7.5e-08	3,00E-05	0.77	0.00034	0.0036	-0.81	0.0054	0.034	0.19	0.56	0.7
APMAP	9.52	9.94	9.76	8.98	1.3e-07	4.7e-06	NA	NA	NA	-0.07	0.0021	0.03	0.07	0.0021	0.015	0.14	9.6e-09	9.6e-07	0.1	6.8e-07	2.4e-05
CDKN2D	8.78	8.52	8.7	7.45	1.3e-07	4.7e-06	NA	NA	NA	0.04	0.22	0.52	0.24	3.4e-07	1.4e-05	0.2	1.8e-06	5.9e-05	0.22	2.5e-08	1.7e-06
GPX1	9.37	10.1	9.61	10.26	1.3e-07	4.7e-06	NA	NA	NA	-0.09	0.00016	0.0052	-0.13	7.4e-10	1.1e-07	-0.03	0.17	0.4	-0.08	3.1e-05	0.00052
HIGD1B	4.56	4.43	4.46	1.87	1.3e-07	4.7e-06	NA	NA	NA	0.17	0.29	0.54	0.97	3.1e-07	1.3e-05	0.8	2.4e-05	0.00047	0.89	3,00E-08	2,00E-06
HOXA11	6.65	1.98	4.94	3.17	1.3e-07	4.7e-06	16.4	8.13	2.88	1.13	9.6e-08	3.6e-05	0.74	2.4e-05	0.00044	-0.38	0.099	0.28	0.29	0.12	0.31
MPHOSPH9	8.26	7.97	8.15	7.36	1.3e-07	4.7e-06	NA	NA	NA	0.05	0.11	0.37	0.16	8.7e-09	7.5e-07	0.11	0.00011	0.0016	0.14	6.5e-08	3.7e-06
NEDD1	8.5	8.74	8.67	7.87	1.3e-07	4.7e-06	NA	NA	NA	-0.02	0.4	0.61	0.11	2.4e-07	1.1e-05	0.13	1.6e-06	5.4e-05	0.12	2,00E-08	1.4e-06
NNT-AS1	9.55	9.86	9.64	9.02	1.3e-07	4.7e-06	NA	NA	NA	-0.04	0.07	0.29	0.07	0.00018	0.0022	0.11	6.4e-09	7.1e-07	0.09	8.3e-08	4.5e-06
PAPSS2	11.01	10.77	10.88	12.68	1.3e-07	4.7e-06	NA	NA	NA	0.07	0.29	0.54	-0.17	2.1e-06	6.2e-05	-0.24	2.8e-07	1.3e-05	-0.2	2.5e-08	1.7e-06
PCNA	8.72	8.85	8.81	7.4	1.3e-07	4.7e-06	NA	NA	NA	-0.01	0.62	0.79	0.2	1.3e-06	4.2e-05	0.21	2.8e-07	1.3e-05	0.2	1.9e-08	1.4e-06
REG3G	0	7.55	3.08	2.88	1.3e-07	4.7e-06	0	8.54	20.12	-1.82	2.2e-07	6.4e-05	-1.01	0.0016	0.012	0.82	3,00E-04	0.0035	0.17	0.71	0.82
SLA	5.78	6.9	6.44	7.41	1.3e-07	4.7e-06	NA	NA	NA	-0.26	0.00072	0.014	-0.38	5.2e-09	5,00E-07	-0.12	0.0094	0.052	-0.25	2.1e-06	5.9e-05
SRSF9	10.01	10.15	10.13	9.27	1.3e-07	4.7e-06	NA	NA	NA	-0.01	0.53	0.73	0.11	4.3e-07	1.7e-05	0.12	8.9e-07	3.3e-05	0.12	1.9e-08	1.4e-06
TET1	7.23	5.5	6.69	5.56	1.3e-07	4.7e-06	NA	NA	NA	0.39	2.7e-05	0.0015	0.38	3.8e-08	2.4e-06	-0.01	0.98	0.99	0.2	0.001	0.0085
TMED4	9.84	10.33	10.08	9.54	1.3e-07	4.7e-06	NA	NA	NA	-0.09	0.00018	0.0056	0.03	0.083	0.23	0.12	1.6e-09	2.4e-07	0.08	1.5e-05	0.00029
WDR76	6.17	5.3	5.8	4.33	1.3e-07	4.7e-06	15.23	8.13	11.08	0.35	0.0024	0.033	0.7	6.1e-08	3.5e-06	0.35	0.0054	0.034	0.53	1.1e-06	3.5e-05
ZNF302	8.74	8.41	8.66	7.85	1.3e-07	4.7e-06	NA	NA	NA	0.04	0.14	0.43	0.15	5.2e-09	5,00E-07	0.11	0.00013	0.0018	0.13	5.9e-08	3.4e-06
ZNF496	7.11	6.13	6.66	7.18	1.3e-07	4.7e-06	NA	NA	NA	0.37	1.1e-05	0.00085	0	0.79	0.88	-0.36	9.6e-08	5.7e-06	-0.17	0.00084	0.0074
AATK	7.79	5.11	6.55	7.41	1.4e-07	5,00E-06	17.34	22.92	4.5	0.63	9.2e-07	0.00016	0.08	0.29	0.47	-0.55	1.4e-06	4.8e-05	-0.2	0.025	0.1
AKIP1	8.9	9.14	9.04	9.59	1.4e-07	5,00E-06	NA	NA	NA	-0.06	0.012	0.095	-0.11	1.2e-08	9.6e-07	-0.05	0.00051	0.0053	-0.08	2.3e-07	1,00E-05
ALOX5AP	6.29	8.14	7.33	8.76	1.4e-07	5,00E-06	NA	NA	NA	-0.29	0.0011	0.019	-0.44	1.3e-07	6.5e-06	-0.14	0.0044	0.029	-0.28	1.4e-06	4.3e-05
ALX4	5.53	4.55	5.24	0	1.4e-07	5,00E-06	12.12	0.49	8.42	0.28	0.24	0.54	1.83	1.4e-07	6.9e-06	1.55	7.9e-06	0.00019	1.7	3.5e-08	2.2e-06
ARHGEF10L	7	7.45	7.09	8.52	1.4e-07	5,00E-06	NA	NA	NA	-0.2	0.052	0.24	-0.38	6.3e-08	3.6e-06	-0.18	0.00041	0.0045	-0.28	1.3e-07	6.5e-06
CEBPG	7.59	7.63	7.59	6.18	1.4e-07	5,00E-06	NA	NA	NA	-0.05	0.41	0.62	0.3	1.1e-06	3.7e-05	0.35	4.7e-07	2,00E-05	0.33	2.3e-08	1.6e-06
CENPP	7.35	5.72	6.69	5.56	1.4e-07	5,00E-06	NA	NA	NA	0.37	2.3e-05	0.0014	0.43	6.3e-08	3.6e-06	0.05	0.63	0.78	0.25	0.00045	0.0045
COL5A1	10.67	9.32	9.52	8.8	1.4e-07	5,00E-06	NA	NA	NA	0.16	0.0021	0.03	0.25	1.7e-08	1.3e-06	0.09	0.0015	0.013	0.17	6.6e-07	2.3e-05
DPP10-AS1	6.95	2.68	6.36	7.67	1.4e-07	5,00E-06	15.43	21.21	3.53	0.91	1.5e-05	0.001	-0.01	0.22	0.42	-0.92	1.6e-07	8.6e-06	-0.39	0.00012	0.0015
GOLT1B	8.55	8.72	8.64	7.47	1.4e-07	5,00E-06	NA	NA	NA	-0.01	0.75	0.87	0.19	7.6e-07	2.8e-05	0.2	5.5e-07	2.3e-05	0.2	2,00E-08	1.4e-06
ITM2C	7.35	6.17	6.88	5.3	1.4e-07	5,00E-06	NA	NA	NA	0.23	0.0054	0.057	0.55	2.1e-08	1.5e-06	0.32	0.009	0.051	0.44	1,00E-06	3.3e-05
KIAA1324L	5.42	6.33	5.86	2.77	1.4e-07	5,00E-06	9.28	5.77	16.95	-0.26	0.019	0.13	0.66	0.00038	0.004	0.92	1.6e-07	8.6e-06	0.8	1.7e-07	8,00E-06
LEF1	8.74	4.53	8.03	7.54	1.4e-07	5,00E-06	19.4	21.53	7.44	0.72	1,00E-06	0.00017	0.23	6.4e-05	0.00098	-0.49	0.0013	0.011	-0.08	0.7	0.82
LMBR1	9.29	9.23	9.24	8.71	1.4e-07	5,00E-06	NA	NA	NA	0.01	0.81	0.92	0.13	1.1e-07	5.7e-06	0.12	3.5e-06	1,00E-04	0.13	2.1e-08	1.5e-06
NAE1	9.61	9.85	9.69	8.94	1.4e-07	5,00E-06	NA	NA	NA	-0.03	0.11	0.37	0.08	6.8e-05	0.001	0.11	1.7e-08	1.5e-06	0.1	6.2e-08	3.6e-06
PNPO	8.88	9.73	9.31	10.2	1.4e-07	5,00E-06	NA	NA	NA	-0.13	2.5e-05	0.0015	-0.15	7.8e-09	6.9e-07	-0.03	0.11	0.3	-0.09	3.8e-05	0.00061
PUM3	9.29	8.44	8.76	9.08	1.4e-07	5,00E-06	NA	NA	NA	0.14	3.1e-07	8.2e-05	0.03	0.16	0.35	-0.11	2.2e-07	1.1e-05	-0.04	0.039	0.14
RALYL	4.26	0.4	3.61	7.27	1.4e-07	5,00E-06	5.31	25.24	0	0.5	0.1	0.35	-0.65	5.9e-06	0.00014	-1.15	2.5e-06	7.7e-05	-0.88	3.4e-08	2.2e-06
RHBDF2	7.1	7.98	7.49	8.65	1.4e-07	5,00E-06	NA	NA	NA	-0.2	0.0013	0.022	-0.29	2.5e-09	2.8e-07	-0.1	0.012	0.063	-0.19	2.1e-06	5.9e-05
SHROOM1	8.34	6.78	7.29	6.92	1.4e-07	5,00E-06	NA	NA	NA	0.3	5.2e-08	2.6e-05	0.22	8.9e-07	3.2e-05	-0.08	0.19	0.43	0.08	0.046	0.16
SMC1B	3.44	0	2.53	0	1.4e-07	5,00E-06	8.82	0.21	3.33	0.81	0.0057	0.059	1.8	3.1e-08	2,00E-06	1	0.0026	0.019	1.46	1.7e-06	5,00E-05
TRAFD1	7.21	7.56	7.28	6.28	1.4e-07	5,00E-06	NA	NA	NA	-0.14	0.013	0.1	0.17	0.00051	0.005	0.31	1.6e-07	8.6e-06	0.24	2.1e-07	9.4e-06
AL049749.1	1.81	0	0	0	1.5e-07	5.3e-06	NA	NA	NA	1.22	0.0011	0.019	1.82	1.4e-07	6.9e-06	0.6	0.028	0.12	1.34	3.7e-05	6,00E-04
AP1S1	9.26	8.12	8.7	7.31	1.5e-07	5.3e-06	NA	NA	NA	0.16	0.00068	0.014	0.25	6.4e-09	5.9e-07	0.1	0.011	0.059	0.18	2.7e-06	7.2e-05
CSF3R	5.23	6.52	5.6	7.35	1.5e-07	5.3e-06	NA	NA	NA	-0.22	0.0035	0.042	-0.43	1.3e-08	1,00E-06	-0.21	0.0015	0.013	-0.31	5.8e-07	2.1e-05
HIST1H3H	5.82	2.97	4.91	3.48	1.5e-07	5.3e-06	13.85	9.15	4.1	0.83	9,00E-06	0.00077	0.79	1.5e-07	7.3e-06	-0.04	0.53	0.69	0.43	0.0059	0.034
HSPB8	5.3	7.43	6.5	3.42	1.5e-07	5.3e-06	10.77	6.66	22.52	-0.46	0.015	0.11	0.63	0.0057	0.033	1.09	1.9e-08	1.6e-06	0.88	6.1e-07	2.2e-05
HVCN1	5.5	6.02	5.78	7.39	1.5e-07	5.3e-06	NA	NA	NA	-0.09	0.12	0.39	-0.38	4.1e-08	2.6e-06	-0.29	3.5e-05	0.00063	-0.33	5.7e-08	3.3e-06
IGSF5	5.28	2.05	4.16	6.12	1.5e-07	5.3e-06	9.34	18.5	1.11	0.7	0.0012	0.02	-0.27	0.036	0.13	-0.97	2.5e-08	2,00E-06	-0.58	4.9e-06	0.00012
KIF23	6.51	4.46	5.49	4.32	1.5e-07	5.3e-06	NA	NA	NA	0.53	7.5e-05	0.0031	0.59	4.7e-08	2.9e-06	0.06	0.28	0.49	0.35	9.8e-05	0.0013
KLF3-AS1	8.14	6.41	7.1	7.85	1.5e-07	5.3e-06	NA	NA	NA	0.29	1.7e-06	0.00025	-0.01	0.94	0.96	-0.31	1.9e-08	1.6e-06	-0.15	0.0016	0.012
QRICH2	4.32	2.87	3.93	0.69	1.5e-07	5.3e-06	NA	NA	NA	0.47	0.0028	0.037	1.12	9.6e-08	5.1e-06	0.65	0.0031	0.022	0.9	9.6e-07	3.2e-05
RALBP1	9.86	9.1	9.34	9.96	1.5e-07	5.3e-06	NA	NA	NA	0.15	4.1e-05	0.002	0.02	0.95	0.97	-0.13	6.6e-10	1.2e-07	-0.06	0.00071	0.0065
RBL1	6.99	6.89	6.99	5.63	1.5e-07	5.3e-06	NA	NA	NA	0.14	0.19	0.47	0.4	1.8e-07	8.5e-06	0.26	8.3e-05	0.0013	0.33	5,00E-08	3,00E-06
RFX2	7.63	7.28	7.4	6.34	1.5e-07	5.3e-06	NA	NA	NA	0.2	0.026	0.16	0.37	3.8e-08	2.4e-06	0.17	0.0017	0.014	0.28	2.7e-07	1.1e-05
CD14	7.86	9.91	8.57	10.08	1.6e-07	5.6e-06	NA	NA	NA	-0.25	4.1e-05	0.002	-0.3	1.6e-09	2,00E-07	-0.05	0.44	0.61	-0.17	0.00018	0.0021
COL18A1	10.85	8.91	9.97	10.09	1.6e-07	5.6e-06	NA	NA	NA	0.28	1.4e-08	1.1e-05	0.07	0.01	0.05	-0.21	5.4e-05	0.00089	-0.06	0.42	0.57
DCTPP1	8.48	9.01	8.82	7.92	1.6e-07	5.6e-06	NA	NA	NA	-0.05	0.024	0.15	0.14	0.00066	0.0062	0.19	6.4e-09	7.1e-07	0.16	2.2e-07	9.8e-06
DROSHA	9.55	9.47	9.48	8.95	1.6e-07	5.6e-06	NA	NA	NA	0.03	0.13	0.41	0.09	3.1e-07	1.3e-05	0.06	4.3e-06	0.00012	0.07	4.1e-08	2.6e-06
ISOC2	8.01	8.58	8.19	7.42	1.6e-07	5.6e-06	NA	NA	NA	-0.07	0.044	0.22	0.17	0.00017	0.0021	0.24	1.6e-08	1.4e-06	0.21	1.2e-07	6.1e-06
MYL6	13.4	13.5	13.47	12.83	1.6e-07	5.6e-06	NA	NA	NA	-0.01	0.44	0.65	0.05	9.7e-05	0.0014	0.06	3.8e-09	4.8e-07	0.05	4.2e-08	2.6e-06
NCOA3	8.51	8.9	8.63	8.03	1.6e-07	5.6e-06	NA	NA	NA	-0.04	0.056	0.25	0.08	6.4e-05	0.00098	0.12	4.1e-08	2.9e-06	0.1	8.7e-08	4.7e-06
PA2G4	11.1	11.01	11.04	10.51	1.6e-07	5.6e-06	NA	NA	NA	0.01	0.42	0.63	0.07	2.2e-07	1,00E-05	0.05	3,00E-06	8.8e-05	0.06	2.7e-08	1.8e-06
PDHA1	9.12	10.12	9.57	9.28	1.6e-07	5.6e-06	NA	NA	NA	-0.13	5.2e-08	2.6e-05	-0.03	0.22	0.42	0.1	1,00E-06	3.6e-05	0.04	0.044	0.16
RNASEH1	9.35	8.94	9.07	9.66	1.6e-07	5.6e-06	NA	NA	NA	0.05	0.02	0.13	-0.05	0.00056	0.0054	-0.1	9.6e-09	9.6e-07	-0.08	2.3e-07	1,00E-05
SCARB1	15.12	13.38	14.37	15.63	1.6e-07	5.6e-06	NA	NA	NA	0.12	9.1e-05	0.0035	-0.05	0.022	0.09	-0.17	1.9e-08	1.6e-06	-0.11	7.9e-06	0.00017
TMBIM4	9.87	10.65	10.08	10.17	1.6e-07	5.6e-06	NA	NA	NA	-0.11	1.6e-08	1.2e-05	-0.05	0.0022	0.016	0.06	0.00023	0.0028	0.01	0.74	0.84
AC006262.1	5.53	5.53	5.53	2.53	1.7e-07	5.8e-06	12.38	5.05	12.47	0.09	0.53	0.73	0.89	6.4e-07	2.4e-05	0.8	1.2e-05	0.00026	0.85	2.9e-08	1.9e-06
DMTN	6.11	7.59	6.83	6.74	1.7e-07	5.8e-06	NA	NA	NA	-0.37	4,00E-08	2.2e-05	-0.19	0.0031	0.02	0.18	9.7e-05	0.0014	0	0.61	0.74
DNM1L	9.72	9.92	9.85	9.34	1.7e-07	5.8e-06	NA	NA	NA	-0.02	0.25	0.54	0.06	7.6e-06	0.00017	0.08	1.3e-07	7.2e-06	0.07	3.7e-08	2.3e-06
DONSON	7.01	6.44	6.71	5.52	1.7e-07	5.8e-06	NA	NA	NA	0.15	0.0067	0.066	0.31	1.4e-07	6.9e-06	0.16	0.00014	0.0019	0.23	1.9e-07	8.8e-06
FAM122B	9.27	9.33	9.27	8.4	1.7e-07	5.8e-06	NA	NA	NA	0.02	0.74	0.87	0.13	4.1e-08	2.6e-06	0.12	1.1e-05	0.00025	0.12	2.7e-08	1.8e-06
FOXN3	11.73	10.99	11.44	12.03	1.7e-07	5.8e-06	NA	NA	NA	0.08	0.00052	0.012	-0.03	0.033	0.12	-0.11	2.8e-09	3.7e-07	-0.07	6.2e-06	0.00014
GPR27	5.7	5.36	5.59	2.19	1.7e-07	5.8e-06	10.8	3.43	15.17	-0.06	0.7	0.84	0.92	1.3e-05	0.00027	0.98	4.4e-07	1.9e-05	0.95	2.5e-08	1.7e-06
MCM3	8.66	8.12	8.3	7.51	1.7e-07	5.8e-06	NA	NA	NA	0.08	0.013	0.1	0.21	4,00E-07	1.6e-05	0.14	1.7e-05	0.00035	0.18	1.1e-07	5.7e-06
PLCL1	4.69	7.41	5.47	5.96	1.7e-07	5.8e-06	NA	NA	NA	-0.63	4.7e-07	0.00011	-0.32	0.00097	0.0084	0.31	0.00033	0.0038	0.03	0.91	0.94
SLC40A1	8.2	10.44	9.74	10.49	1.7e-07	5.8e-06	NA	NA	NA	-0.31	5.3e-07	0.00011	-0.29	9.2e-08	4.9e-06	0.02	0.51	0.68	-0.13	0.01	0.051
SLC9A5	5.24	3.43	4.28	3.62	1.7e-07	5.8e-06	NA	NA	NA	0.7	3.9e-07	9.5e-05	0.7	2.4e-06	6.8e-05	0	0.86	0.91	0.39	0.0069	0.039
SYT7	6.49	5.02	5.77	2.61	1.7e-07	5.8e-06	16.6	4.89	12	0.36	0.0067	0.066	1.04	3.5e-07	1.5e-05	0.68	0.00044	0.0048	0.87	3.1e-07	1.3e-05
TFEC	3.68	5.95	4.92	5.98	1.7e-07	5.8e-06	NA	NA	NA	-0.59	9.9e-06	8,00E-04	-0.63	1.5e-07	7.3e-06	-0.03	0.89	0.93	-0.3	0.0023	0.016
YIPF6	9.6	10.07	9.91	9.3	1.7e-07	5.8e-06	NA	NA	NA	-0.06	5.7e-05	0.0025	0.03	0.032	0.12	0.09	2.1e-08	1.7e-06	0.06	1.2e-05	0.00024
AC021218.1	2.89	0	0.94	4.25	1.8e-07	6.1e-06	6.51	10.58	0	1.24	7.1e-05	0.003	-0.26	0.14	0.32	-1.5	5.2e-08	3.6e-06	-0.75	3.9e-05	0.00062
AC022148.1	3.22	3.87	3.66	0	1.8e-07	6.1e-06	7.95	0	8.11	-0.06	0.84	0.94	1.53	8.3e-07	3,00E-05	1.6	4.9e-07	2.1e-05	1.57	2.5e-08	1.7e-06
BMPR1B	0	6.29	3.86	2.4	1.8e-07	6.1e-06	0	6.3	18.1	-1.37	1.1e-06	0.00018	-0.44	0.075	0.22	0.93	6.1e-06	0.00016	0.4	0.09	0.26
C16orf87	7.18	7.46	7.24	6.43	1.8e-07	6.1e-06	NA	NA	NA	-0.06	0.065	0.28	0.15	0.00015	0.0019	0.21	1.7e-08	1.5e-06	0.18	1.1e-07	5.7e-06
CHPT1	8.7	9.88	9.38	8.6	1.8e-07	6.1e-06	NA	NA	NA	-0.17	4.8e-07	0.00011	0	0.92	0.95	0.18	8.5e-08	5.2e-06	0.09	0.0023	0.016
CSF1R	7.73	9.47	8.42	9.8	1.8e-07	6.1e-06	NA	NA	NA	-0.22	6.7e-05	0.0028	-0.29	4.7e-09	4.6e-07	-0.07	0.14	0.35	-0.18	4.1e-05	0.00065
DMAP1	8.51	7.61	7.81	8.92	1.8e-07	6.1e-06	NA	NA	NA	0.16	0.00059	0.013	-0.09	0.009	0.046	-0.25	1.2e-08	1.1e-06	-0.17	2.8e-06	7.4e-05
LRIG3	4.57	5.32	4.94	2.71	1.8e-07	6.1e-06	8.86	4.78	14.29	-0.28	0.027	0.16	0.64	0.00038	0.004	0.93	1.6e-07	8.6e-06	0.79	1.8e-07	8.4e-06
OAS3	8.49	8.29	8.33	7.27	1.8e-07	6.1e-06	NA	NA	NA	0	0.62	0.79	0.27	2.8e-06	7.8e-05	0.27	2,00E-07	1,00E-05	0.27	2.5e-08	1.7e-06
TMEM9B	9.26	9.83	9.48	10.2	1.8e-07	6.1e-06	NA	NA	NA	-0.04	0.036	0.2	-0.11	2,00E-07	9.2e-06	-0.07	2.1e-05	0.00041	-0.09	8.7e-08	4.7e-06
UBE2N	9.49	9.93	9.66	8.87	1.8e-07	6.1e-06	NA	NA	NA	-0.05	0.022	0.14	0.09	0.00032	0.0035	0.14	1.9e-08	1.6e-06	0.12	2,00E-07	9.2e-06
C2orf72	4.54	0.89	3.89	0	1.9e-07	6.4e-06	12.11	0.26	4.85	0.77	0.0023	0.032	1.47	1.1e-08	8.9e-07	0.7	0.11	0.3	1.14	1.4e-05	0.00027
LARP4	9.3	9.83	9.66	8.89	1.9e-07	6.4e-06	NA	NA	NA	-0.06	0.0011	0.019	0.07	0.0044	0.027	0.12	1.7e-08	1.5e-06	0.1	1.6e-06	4.8e-05
LUM	6.73	7.42	7.34	9.28	1.9e-07	6.4e-06	NA	NA	NA	0.01	0.54	0.73	-0.32	1.9e-06	5.7e-05	-0.33	3.7e-07	1.7e-05	-0.33	2.7e-08	1.8e-06
MAP4K2	6.86	6.29	6.48	7.27	1.9e-07	6.4e-06	NA	NA	NA	0.15	0.00068	0.014	-0.06	0.035	0.13	-0.22	4.6e-08	3.2e-06	-0.14	6.5e-06	0.00015
MON1A	5.66	5.66	5.66	6.54	1.9e-07	6.4e-06	NA	NA	NA	0.02	0.94	1	-0.28	8.5e-08	4.6e-06	-0.3	1.7e-05	0.00035	-0.29	2.9e-08	1.9e-06
POLDIP2	9.37	10.26	9.69	10.43	1.9e-07	6.4e-06	NA	NA	NA	-0.1	3,00E-05	0.0016	-0.12	9.6e-09	8.1e-07	-0.02	0.16	0.38	-0.07	6.6e-05	0.00096
POSTN	7.23	8.63	7.96	5.66	1.9e-07	6.4e-06	13.59	14.29	23.3	-0.23	0.029	0.17	0.44	0.00036	0.0038	0.67	1.9e-07	9.9e-06	0.56	1.8e-07	8.4e-06
TNFAIP3	9.45	7.77	8.45	7.81	1.9e-07	6.4e-06	NA	NA	NA	0.24	7.5e-08	3,00E-05	0.21	7.6e-07	2.8e-05	-0.03	0.36	0.58	0.09	0.025	0.1
C12orf75	7.27	9.15	7.85	5.68	2,00E-07	6.7e-06	13.1	14.39	23.14	-0.23	0.016	0.12	0.36	0.00017	0.0021	0.59	5.7e-07	2.3e-05	0.48	1.8e-07	8.4e-06
CYTOR	10.4	8.91	9.82	9.5	2,00E-07	6.7e-06	NA	NA	NA	0.19	1.2e-07	4,00E-05	0.14	2.1e-06	6.2e-05	-0.05	0.076	0.24	0.05	0.1	0.27
GOLGA7	8.96	9.47	9.25	8.45	2,00E-07	6.7e-06	NA	NA	NA	-0.07	0.0054	0.057	0.08	0.0025	0.017	0.14	8.7e-09	8.9e-07	0.11	7.7e-07	2.7e-05
GPAT3	3.21	5.54	4.42	2.33	2,00E-07	6.7e-06	3.94	4.94	16.5	-0.67	2.8e-05	0.0016	0.33	0.1	0.25	1	2.9e-07	1.4e-05	0.7	6,00E-05	0.00089
GPC2	5.82	4.19	4.89	3.91	2,00E-07	6.7e-06	NA	NA	NA	0.57	3.5e-06	4,00E-04	0.56	4.8e-07	1.9e-05	-0.01	0.98	0.99	0.3	0.0026	0.018
KCNIP3	6.15	6.18	6.16	3.17	2,00E-07	6.7e-06	12.13	6.31	15.92	-0.04	0.52	0.72	0.77	1.1e-05	0.00023	0.82	9.7e-07	3.6e-05	0.8	3.4e-08	2.2e-06
KIAA0930	8.86	9.16	8.96	10.07	2,00E-07	6.7e-06	NA	NA	NA	-0.06	0.19	0.47	-0.17	4.2e-09	4.2e-07	-0.11	0.00025	0.003	-0.14	9,00E-08	4.8e-06
PHEX	4.92	3.43	4.33	0	2,00E-07	6.7e-06	13.96	1.09	7.25	0.48	0.018	0.13	1.35	5,00E-08	3,00E-06	0.87	0.0018	0.014	1.13	4.8e-07	1.8e-05
RPS15AP17	6.79	7.05	6.96	5.64	2,00E-07	6.7e-06	NA	NA	NA	-0.06	0.27	0.54	0.22	6.1e-06	0.00015	0.27	2.2e-07	1.1e-05	0.25	4.2e-08	2.6e-06
SEMA6A	9.13	10.74	10.02	11.41	2,00E-07	6.7e-06	NA	NA	NA	-0.22	0.0016	0.025	-0.32	1.8e-10	3.9e-08	-0.1	0.12	0.32	-0.2	1.3e-05	0.00026
TRIM23	7.98	8.67	8.41	7.43	2,00E-07	6.7e-06	NA	NA	NA	-0.07	0.012	0.095	0.1	0.00088	0.0077	0.16	1.4e-08	1.2e-06	0.13	3.9e-07	1.6e-05
VAT1	11.41	12.47	11.79	12.57	2,00E-07	6.7e-06	NA	NA	NA	-0.12	3,00E-05	0.0016	-0.13	3.8e-09	3.8e-07	-0.02	0.42	0.59	-0.07	0.00021	0.0024
VAV2	8.88	7.92	8.51	8.94	2,00E-07	6.7e-06	NA	NA	NA	0.22	3.4e-07	8.7e-05	0.03	0.41	0.56	-0.19	2.2e-07	1.1e-05	-0.08	0.016	0.073
KLK10	4.31	5.81	4.64	0	2.1e-07	7,00E-06	6.6	0.93	12.61	-0.33	0.12	0.39	1.56	6.8e-05	0.001	1.88	5.7e-08	3.9e-06	1.73	1.1e-07	5.7e-06
MEI4	2.68	3.19	3	0	2.1e-07	7,00E-06	NA	NA	NA	-0.28	0.21	0.51	1.21	1.6e-05	0.00032	1.49	1.9e-07	9.9e-06	1.36	5.8e-08	3.4e-06
MYO1F	6.1	7.15	6.39	7.97	2.1e-07	7,00E-06	NA	NA	NA	-0.2	0.0015	0.024	-0.37	1.1e-08	8.9e-07	-0.17	0.008	0.046	-0.27	2.4e-06	6.6e-05
PDCD5	9.64	9.65	9.65	8.68	2.1e-07	7,00E-06	NA	NA	NA	-0.08	0.26	0.54	0.08	8.7e-05	0.0013	0.17	1.3e-08	1.2e-06	0.13	6.5e-08	3.7e-06
RPL21P135	8.42	6.31	7.4	8.1	2.1e-07	7,00E-06	NA	NA	NA	0.32	6.6e-07	0.00013	0.04	0.36	0.55	-0.28	1.4e-07	7.7e-06	-0.11	0.017	0.077
ADAMTS9-AS2	7.81	5.99	6.93	7.78	2.2e-07	7.3e-06	NA	NA	NA	0.39	1.1e-08	8.7e-06	0.1	0.7	0.82	-0.29	6.4e-06	0.00016	-0.08	0.014	0.066
FIGN	6.29	6.41	6.29	7.74	2.2e-07	7.3e-06	NA	NA	NA	0.04	0.62	0.79	-0.28	2.2e-06	6.4e-05	-0.32	4.7e-07	2,00E-05	-0.3	3.4e-08	2.2e-06
RECQL	7.67	7.4	7.54	6.67	2.2e-07	7.3e-06	NA	NA	NA	0.06	0.03	0.17	0.17	6.5e-07	2.4e-05	0.11	9.3e-06	0.00022	0.14	9.4e-08	5,00E-06
SPINK6	6.23	3.16	4.51	0	2.2e-07	7.3e-06	16.2	0	11.26	0.59	0.019	0.13	1.69	7.5e-08	4.2e-06	1.1	0.0011	0.0098	1.43	4.3e-07	1.7e-05
ST8SIA1	5.06	5.29	5.18	7.35	2.2e-07	7.3e-06	6.16	24.16	5.21	0	0.84	0.94	-0.56	2.6e-06	7.3e-05	-0.56	4.6e-06	0.00012	-0.56	3.2e-08	2.1e-06
AC021424.4	4.47	5.77	5.17	7.81	2.3e-07	7.6e-06	4	22.86	11.01	-0.31	0.072	0.3	-0.71	2.3e-06	6.6e-05	-0.4	1.6e-05	0.00033	-0.54	7.2e-08	4,00E-06
ACADS	7.95	8.73	8.41	8.93	2.3e-07	7.6e-06	NA	NA	NA	-0.17	8.7e-06	0.00074	-0.19	2.1e-08	1.5e-06	-0.02	0.35	0.57	-0.1	0.00025	0.0028
AP002807.1	6.23	7.06	6.38	8.23	2.3e-07	7.6e-06	NA	NA	NA	-0.05	0.37	0.58	-0.36	4.1e-08	2.6e-06	-0.31	3.1e-05	0.00057	-0.34	5.2e-08	3.1e-06
NEAT1	14.61	15.58	15.12	15.82	2.3e-07	7.6e-06	NA	NA	NA	-0.08	2.5e-06	0.00032	-0.1	7.7e-08	4.2e-06	-0.02	0.24	0.45	-0.06	0.00021	0.0024
PSG8-AS1	4.95	2.94	3.7	0	2.3e-07	7.6e-06	10.93	0	5.7	0.49	0.031	0.18	1.7	1,00E-07	5.2e-06	1.21	0.00024	0.0029	1.48	2.9e-07	1.2e-05
PTPRR	0	3.14	0	0	2.3e-07	7.6e-06	NA	NA	NA	-1.28	0.00038	0.0096	0.45	0.028	0.11	1.72	3,00E-07	1.4e-05	1.22	3.9e-05	0.00062
SALL4	4.05	1.69	3.06	0	2.3e-07	7.6e-06	9.41	0.62	5.05	0.63	0.011	0.09	1.64	8.3e-08	4.5e-06	1.02	0.0011	0.0098	1.37	7.4e-07	2.6e-05
SLC25A3	11.58	11.89	11.75	11.18	2.3e-07	7.6e-06	NA	NA	NA	-0.05	0.00072	0.014	0.04	0.0026	0.018	0.09	5.9e-08	3.9e-06	0.06	1.7e-06	5,00E-05
TMEM60	7.72	8.03	7.85	7.32	2.3e-07	7.6e-06	NA	NA	NA	-0.09	0.029	0.17	0.1	0.00046	0.0046	0.19	1.7e-08	1.5e-06	0.14	2.5e-07	1.1e-05
UBQLN2	8.56	8.67	8.63	7.74	2.3e-07	7.6e-06	NA	NA	NA	-0.03	0.25	0.54	0.14	2.7e-05	0.00049	0.17	6.4e-08	4.1e-06	0.15	5.9e-08	3.4e-06
AL139220.2	9.11	6.56	8.1	9.2	2.4e-07	7.8e-06	NA	NA	NA	0.44	3.1e-06	0.00037	-0.01	0.95	0.97	-0.45	3.1e-08	2.4e-06	-0.21	0.0019	0.014
BCL11A	8.48	6.19	7.46	6.73	2.4e-07	7.8e-06	17.8	17.8	10.13	0.49	2.1e-06	0.00029	0.34	2.1e-06	6.2e-05	-0.15	0.19	0.43	0.12	0.041	0.15
BCO2	7.56	9.76	8.96	8.66	2.4e-07	7.8e-06	NA	NA	NA	-0.29	1.2e-06	0.00019	-0.15	0.0019	0.014	0.14	1.2e-05	0.00026	0	0.5	0.65
COL27A1	11.37	10.27	10.87	9.47	2.4e-07	7.8e-06	NA	NA	NA	0.19	0.00068	0.014	0.22	2.6e-10	5.1e-08	0.04	0.28	0.49	0.13	5.1e-05	0.00078
CPED1	7.7	8.89	8.34	7.71	2.4e-07	7.8e-06	NA	NA	NA	-0.2	1.7e-06	0.00025	-0.02	0.9	0.93	0.18	5.4e-08	3.7e-06	0.08	0.0032	0.021
DHRS7	9.79	9.65	9.71	8.46	2.4e-07	7.8e-06	NA	NA	NA	0.01	0.81	0.92	0.18	6.5e-07	2.4e-05	0.16	1.8e-06	5.9e-05	0.17	3.6e-08	2.3e-06
LRRN4CL	4.05	4.99	4.53	7	2.4e-07	7.8e-06	0.89	22.33	10.22	-0.4	0.019	0.13	-0.8	8.1e-08	4.4e-06	-0.39	0.0021	0.016	-0.58	4.9e-07	1.9e-05
LSM8	9.04	8.97	8.99	8.55	2.4e-07	7.8e-06	NA	NA	NA	0.02	0.55	0.74	0.09	3.1e-07	1.3e-05	0.07	4,00E-06	0.00011	0.08	3.9e-08	2.4e-06
PAQR7	7.65	7.88	7.73	8.98	2.4e-07	7.8e-06	NA	NA	NA	0	0.6	0.77	-0.19	2.3e-08	1.6e-06	-0.19	3.9e-05	0.00068	-0.19	4.8e-08	2.9e-06
PPIA	10.21	10.25	10.22	9.74	2.4e-07	7.8e-06	NA	NA	NA	0.01	0.89	0.97	0.08	1.6e-06	5,00E-05	0.07	6.5e-07	2.6e-05	0.07	3.4e-08	2.2e-06
RASGEF1B	4.23	6.32	5.33	5.82	2.4e-07	7.8e-06	NA	NA	NA	-0.52	1.2e-06	0.00019	-0.4	5.8e-06	0.00014	0.12	0.09	0.27	-0.12	0.092	0.26
SPAG17	2.94	5.51	4.07	0	2.4e-07	7.8e-06	2.12	2.21	16.2	-0.77	5,00E-04	0.011	0.67	0.017	0.073	1.44	1.8e-07	9.5e-06	1.11	7.4e-06	0.00016
UBE2L3	9.35	9.47	9.43	10.12	2.4e-07	7.8e-06	NA	NA	NA	-0.03	0.18	0.46	-0.1	2.8e-08	1.9e-06	-0.07	7.7e-05	0.0012	-0.08	8.3e-08	4.5e-06
UBE3B	9.4	9.81	9.51	9.18	2.4e-07	7.8e-06	NA	NA	NA	-0.05	0.00028	0.0077	0.04	0.0052	0.031	0.09	6.4e-08	4.1e-06	0.06	3.2e-06	8.2e-05
USP34	10.3	9.65	10.01	10.49	2.4e-07	7.8e-06	NA	NA	NA	0.1	3.2e-05	0.0017	-0.02	0.21	0.42	-0.11	1.1e-08	1.1e-06	-0.07	9.3e-05	0.0013
ABHD17B	7.92	7.17	7.54	6.82	2.5e-07	8,00E-06	NA	NA	NA	0.15	7.2e-05	0.003	0.22	9.6e-09	8.1e-07	0.08	0.12	0.32	0.15	4.3e-05	0.00068
AZIN1-AS1	5.39	6.94	6.21	6.31	2.5e-07	8,00E-06	NA	NA	NA	-0.23	1.1e-06	0.00018	-0.18	1.1e-05	0.00023	0.06	0.0024	0.018	-0.06	0.47	0.62
ELOVL7	5.15	7.5	5.78	3.94	2.5e-07	8,00E-06	7.07	8.28	19.63	-0.45	0.00024	0.0069	0.39	0.014	0.065	0.85	3.4e-07	1.6e-05	0.64	7,00E-06	0.00016
ERCC6L	3.21	0	2.29	0	2.5e-07	8,00E-06	NA	NA	NA	0.78	0.0031	0.039	1.56	1.2e-07	6.1e-06	0.78	0.0015	0.013	1.22	2.8e-06	7.4e-05
FAM177A1	9.55	8.86	9.15	9.7	2.5e-07	8,00E-06	NA	NA	NA	0.11	4.1e-05	0.002	-0.03	0.31	0.49	-0.13	6.4e-09	7.1e-07	-0.08	0.00015	0.0018
SLC25A29	7.95	8.29	8.25	9.35	2.5e-07	8,00E-06	NA	NA	NA	-0.04	0.25	0.54	-0.21	2.5e-08	1.7e-06	-0.17	7.3e-05	0.0011	-0.19	7.7e-08	4.3e-06
SNRPB2	9.66	9.86	9.76	9.08	2.5e-07	8,00E-06	NA	NA	NA	-0.04	0.065	0.28	0.06	0.00012	0.0016	0.1	4.5e-08	3.2e-06	0.08	1.4e-07	6.9e-06
TGFBR3	10.38	10.26	10.36	11.13	2.5e-07	8,00E-06	NA	NA	NA	0.02	0.33	0.54	-0.1	5,00E-06	0.00012	-0.11	3.7e-07	1.7e-05	-0.1	4.8e-08	2.9e-06
AHCYL1	12.69	12.64	12.64	13.26	2.6e-07	8.3e-06	NA	NA	NA	0	0.75	0.87	-0.07	6.1e-06	0.00015	-0.07	2,00E-07	1,00E-05	-0.07	4.1e-08	2.6e-06
EML6	9.92	7.55	9.12	8.13	2.6e-07	8.3e-06	NA	NA	NA	0.37	5.9e-07	0.00012	0.34	1.7e-07	8.1e-06	-0.03	0.64	0.79	0.17	0.0084	0.045
RPS20P22	6.39	5.44	5.9	4.25	2.6e-07	8.3e-06	15.33	8.61	10.29	0.38	0.0058	0.06	0.69	2.1e-08	1.5e-06	0.32	0.027	0.12	0.52	3.3e-06	8.4e-05
VPS25	7.53	8.28	7.93	7.61	2.6e-07	8.3e-06	NA	NA	NA	-0.13	1.5e-05	0.001	0.03	0.89	0.93	0.16	7.8e-09	8.2e-07	0.1	0.0011	0.0092
ZNF174	5.88	6.25	6.09	5.12	2.6e-07	8.3e-06	NA	NA	NA	-0.1	0.0087	0.079	0.22	0.0011	0.0091	0.32	2.6e-07	1.3e-05	0.27	5.3e-07	2,00E-05
AFG3L2	9.14	9.05	9.1	9.71	2.7e-07	8.6e-06	NA	NA	NA	0.03	0.24	0.54	-0.06	3.9e-05	0.00066	-0.09	5.9e-08	3.9e-06	-0.08	7.3e-08	4.1e-06
AGO1	9.05	8.46	8.59	9.27	2.7e-07	8.6e-06	NA	NA	NA	0.13	5.7e-05	0.0025	-0.02	0.33	0.51	-0.15	5.2e-09	6,00E-07	-0.08	0.00015	0.0018
ATAD5	6.23	5.1	5.71	4.23	2.7e-07	8.6e-06	NA	NA	NA	0.32	0.00052	0.012	0.48	6,00E-07	2.3e-05	0.17	0.004	0.027	0.34	2.7e-06	7.2e-05
ATP9A	9.32	8.75	9.03	7.19	2.7e-07	8.6e-06	NA	NA	NA	0.07	0.016	0.12	0.34	2.6e-06	7.3e-05	0.27	3.9e-05	0.00068	0.31	1.5e-07	7.3e-06
CCN3	12.17	8.48	10.92	12.6	2.7e-07	8.6e-06	23.26	41.08	12.67	0.45	1.1e-05	0.00085	-0.06	0.13	0.3	-0.51	5.4e-08	3.7e-06	-0.27	8.2e-05	0.0011
HOXB13	4.01	0	0	0	2.7e-07	8.6e-06	7.48	0	3.41	0.79	0.019	0.13	2.06	3.3e-08	2.2e-06	1.27	0.00074	0.0072	1.72	1.6e-06	4.8e-05
MAGI1	9.88	8.88	9.45	8.87	2.7e-07	8.6e-06	NA	NA	NA	0.12	4.1e-05	0.002	0.15	8.7e-09	7.5e-07	0.03	0.27	0.48	0.09	0.00013	0.0016
PCDHA9	4.79	1.57	3.72	0	2.7e-07	8.6e-06	9.27	0.84	6.12	0.61	0.0098	0.086	1.58	6.9e-08	4,00E-06	0.97	0.0021	0.016	1.31	1.2e-06	3.8e-05
PPP2R5C	10.06	9.38	9.83	9.86	2.7e-07	8.6e-06	NA	NA	NA	0.1	1,00E-06	0.00017	0.04	0.0077	0.041	-0.06	5,00E-06	0.00013	-0.01	0.31	0.53
SLC35E1	10.26	9.71	9.93	9.42	2.7e-07	8.6e-06	NA	NA	NA	0.08	0.00011	0.0039	0.12	3.4e-08	2.2e-06	0.04	0.028	0.12	0.08	1.2e-05	0.00024
ADGRF4	0	5.32	0.43	0	2.8e-07	8.8e-06	0	4.04	11.53	-1.89	3.4e-07	8.7e-05	-0.86	0.012	0.057	1.03	0.00019	0.0024	0.38	0.34	0.56
CDK2AP2	10.58	10.27	10.39	11.36	2.8e-07	8.8e-06	NA	NA	NA	0.03	0.13	0.41	-0.1	8.2e-05	0.0012	-0.13	4.5e-08	3.2e-06	-0.11	1.1e-07	5.7e-06
CTSV	3.5	0	1.79	0	2.8e-07	8.8e-06	NA	NA	NA	0.97	0.00041	0.01	1.53	2.5e-07	1.1e-05	0.55	0.017	0.081	1.12	1.5e-05	0.00029
GPM6A	3.02	4.8	4	5.97	2.8e-07	8.8e-06	4.15	18.99	7.99	-0.45	0.052	0.24	-0.74	9,00E-08	4.8e-06	-0.29	0.0011	0.0098	-0.49	2.8e-07	1.2e-05
H2AFY	10.39	10.11	10.2	9.59	2.8e-07	8.8e-06	NA	NA	NA	0	0.52	0.72	0.08	2.2e-06	6.4e-05	0.07	7,00E-07	2.7e-05	0.07	4.2e-08	2.6e-06
IL1RAPL1	1.51	2.04	1.69	0	2.8e-07	8.8e-06	3.26	0	8.81	-0.17	0.56	0.75	1.49	7.9e-07	2.9e-05	1.66	4.9e-07	2.1e-05	1.58	4.3e-08	2.7e-06
MMRN2	6.72	8.45	7.56	7.04	2.8e-07	8.8e-06	NA	NA	NA	-0.32	3.4e-07	8.7e-05	-0.03	0.49	0.63	0.29	3.7e-07	1.7e-05	0.14	0.015	0.069
PRR11	7.2	5.91	6.07	4.91	2.8e-07	8.8e-06	14.69	10.94	12.37	0.27	0.01	0.086	0.65	7.8e-07	2.9e-05	0.38	3,00E-04	0.0035	0.52	3.5e-07	1.4e-05
SCYL2	9.24	8.96	9.09	8.25	2.8e-07	8.8e-06	NA	NA	NA	0.05	0.046	0.22	0.13	3.7e-08	2.4e-06	0.09	0.00022	0.0027	0.11	2,00E-07	9.2e-06
TLCD3A	6.25	4.53	5.39	4.23	2.8e-07	8.8e-06	14.3	8.62	10.12	0.43	0.00078	0.015	0.68	5.4e-08	3.2e-06	0.26	0.062	0.21	0.49	1.4e-05	0.00027
TMEM217	4.8	5.46	4.98	6.93	2.8e-07	8.8e-06	NA	NA	NA	-0.13	0.21	0.51	-0.48	3.7e-08	2.4e-06	-0.35	7.3e-05	0.0011	-0.41	9,00E-08	4.8e-06
AIF1L	8.94	6.71	7.97	6.21	2.9e-07	9,00E-06	19.75	15.56	14.31	0.34	0.00039	0.0097	0.51	4.8e-08	2.9e-06	0.17	0.11	0.3	0.35	2.6e-05	0.00046
ASB8	8.74	9.51	9.35	8.89	2.9e-07	9,00E-06	NA	NA	NA	-0.11	2.5e-05	0.0015	-0.01	0.99	0.99	0.1	5.2e-09	6,00E-07	0.05	0.0013	0.01
CELF5	7.13	4.48	5.36	1.23	2.9e-07	9,00E-06	15.24	3.07	10.07	0.43	0.0063	0.063	1.29	2.6e-06	7.3e-05	0.86	6.9e-05	0.0011	1.09	2.7e-07	1.1e-05
DBF4	7.04	6	6.41	5.32	2.9e-07	9,00E-06	NA	NA	NA	0.29	0.00011	0.0039	0.47	1.8e-07	8.5e-06	0.18	0.062	0.21	0.33	2.4e-05	0.00043
LINC00910	4.04	4.37	4.12	5.9	2.9e-07	9,00E-06	NA	NA	NA	-0.06	0.48	0.69	-0.55	3.2e-06	8.7e-05	-0.49	6.5e-06	0.00017	-0.52	4.7e-08	2.9e-06
LINC02495	2.14	0	0	0	2.9e-07	9,00E-06	NA	NA	NA	0.86	0.00093	0.017	1.34	2,00E-07	9.2e-06	0.48	0.025	0.11	0.97	2.9e-05	5,00E-04
OSBP	8.36	8.06	8.22	8.93	2.9e-07	9,00E-06	NA	NA	NA	0.03	0.093	0.33	-0.05	2.7e-05	0.00049	-0.08	2,00E-07	1,00E-05	-0.07	1,00E-07	5.2e-06
PNISR	12.49	11.96	12.38	12.82	2.9e-07	9,00E-06	NA	NA	NA	0.05	0.0014	0.023	-0.04	0.0032	0.021	-0.09	4.1e-08	2.9e-06	-0.07	1.8e-06	5.2e-05
RAB5IF	9.5	9.58	9.57	8.58	2.9e-07	9,00E-06	NA	NA	NA	0.01	0.99	1	0.15	8.9e-07	3.2e-05	0.14	1.8e-06	5.9e-05	0.15	4.2e-08	2.6e-06
TULP3	9.8	9.18	9.58	9	2.9e-07	9,00E-06	NA	NA	NA	0.08	5.3e-05	0.0024	0.12	2.8e-08	1.9e-06	0.04	0.076	0.24	0.08	3.6e-05	0.00059
USP31	6.45	7.14	6.63	5.72	2.9e-07	9,00E-06	NA	NA	NA	-0.17	0.0018	0.027	0.17	0.0017	0.013	0.34	5,00E-07	2.1e-05	0.26	1.2e-06	3.8e-05
BTBD11	6.24	7.8	7.06	4.88	3,00E-07	9.3e-06	10.66	12.99	18.88	-0.3	0.0014	0.023	0.27	0.014	0.065	0.57	1.4e-07	7.7e-06	0.43	4.1e-06	1,00E-04
CBX3	11.78	10.93	11.33	11.07	3,00E-07	9.3e-06	NA	NA	NA	0.11	5.9e-08	2.9e-05	0.09	4,00E-06	1,00E-04	-0.03	0.17	0.4	0.03	0.072	0.22
CDC23	8.24	8.59	8.52	7.53	3,00E-07	9.3e-06	NA	NA	NA	-0.08	0.07	0.29	0.08	0.00027	0.0031	0.16	2.3e-08	1.8e-06	0.12	1.9e-07	8.8e-06
CDK6	10.54	8.96	9.71	9.9	3,00E-07	9.3e-06	NA	NA	NA	0.21	2.7e-07	7.3e-05	0.09	0.00088	0.0077	-0.12	0.00018	0.0023	-0.01	0.82	0.87
CDPF1	5.98	5.7	5.86	6.77	3,00E-07	9.3e-06	NA	NA	NA	0.15	0.11	0.37	-0.2	5,00E-05	8,00E-04	-0.35	6,00E-07	2.4e-05	-0.27	1.1e-07	5.7e-06
HARS2	7.19	8.1	7.6	7.38	3,00E-07	9.3e-06	NA	NA	NA	-0.16	3.8e-07	9.3e-05	-0.02	0.26	0.43	0.14	6,00E-07	2.4e-05	0.07	0.033	0.13
KLHL29	6.32	5.72	6.01	7.7	3,00E-07	9.3e-06	NA	NA	NA	0.22	0.096	0.34	-0.22	6.8e-05	0.001	-0.45	5.3e-07	2.2e-05	-0.33	1.3e-07	6.5e-06
PTGES2	8.38	8.16	8.24	9.16	3,00E-07	9.3e-06	NA	NA	NA	0.03	0.44	0.65	-0.12	5.5e-07	2.1e-05	-0.15	3.2e-06	9.3e-05	-0.13	4.6e-08	2.8e-06
TAF1	9.71	9.72	9.71	8.77	3,00E-07	9.3e-06	NA	NA	NA	-0.01	0.88	0.97	0.12	1,00E-06	3.4e-05	0.13	1.6e-06	5.4e-05	0.13	4.4e-08	2.7e-06
CKAP2	7.33	6.22	6.63	5.93	3.1e-07	9.5e-06	NA	NA	NA	0.2	9.1e-05	0.0035	0.32	4.9e-08	3,00E-06	0.12	0.03	0.13	0.23	1.5e-05	0.00029
DGKA	9.24	8.54	8.86	10.01	3.1e-07	9.5e-06	NA	NA	NA	0.09	0.054	0.25	-0.14	0.00053	0.0052	-0.24	1.4e-08	1.2e-06	-0.19	2.6e-07	1.1e-05
FGD2	5.37	6.92	6.04	7.3	3.1e-07	9.5e-06	NA	NA	NA	-0.28	0.0012	0.02	-0.41	1.9e-07	8.9e-06	-0.13	0.011	0.059	-0.26	3.9e-06	9.6e-05
GIMAP1	4.69	6.43	5.4	6.47	3.1e-07	9.5e-06	NA	NA	NA	-0.36	1.6e-05	0.0011	-0.41	2.7e-07	1.2e-05	-0.05	0.71	0.84	-0.22	0.001	0.0085
LMOD1	6.51	7	6.79	8.7	3.1e-07	9.5e-06	NA	NA	NA	0.05	0.74	0.87	-0.34	1,00E-05	0.00022	-0.38	1.7e-07	9,00E-06	-0.36	5,00E-08	3,00E-06
MCM8	8.21	7.27	7.82	6.97	3.1e-07	9.5e-06	NA	NA	NA	0.19	0.00028	0.0077	0.21	2.1e-08	1.5e-06	0.02	0.027	0.12	0.12	1,00E-05	0.00021
PAPPA	6.34	6.52	6.39	8.88	3.1e-07	9.5e-06	8.11	26.38	12.15	-0.18	0.14	0.43	-0.53	1.1e-06	3.7e-05	-0.34	4.3e-05	0.00074	-0.43	9,00E-08	4.8e-06
PDE8A	9	7.55	8.48	8.64	3.1e-07	9.5e-06	NA	NA	NA	0.23	3.8e-07	9.3e-05	0.05	0.012	0.057	-0.18	1.1e-05	0.00025	-0.06	0.3	0.51
TPCN1	10.04	10.74	10.36	10.03	3.1e-07	9.5e-06	NA	NA	NA	-0.09	3.7e-06	0.00041	0	0.9	0.93	0.09	4.5e-08	3.2e-06	0.05	0.0019	0.014
ZRANB1	9.53	8.98	9.39	9.76	3.1e-07	9.5e-06	NA	NA	NA	0.11	9.1e-07	0.00016	-0.03	0.35	0.54	-0.14	2.2e-07	1.1e-05	-0.08	0.00054	0.0052
AK3	10.63	10.42	10.52	11.24	3.2e-07	9.8e-06	NA	NA	NA	0	0.73	0.86	-0.08	1.8e-05	0.00035	-0.08	9.2e-08	5.5e-06	-0.08	5.5e-08	3.2e-06
CCT2	9.86	9.85	9.85	9.2	3.2e-07	9.8e-06	NA	NA	NA	0	0.68	0.83	0.09	1.6e-06	5,00E-05	0.08	1.2e-06	4.3e-05	0.09	4.8e-08	2.9e-06
ECHDC2	10.3	10.4	10.34	11.09	3.2e-07	9.8e-06	NA	NA	NA	-0.01	0.53	0.73	-0.11	5,00E-06	0.00012	-0.1	3.7e-07	1.7e-05	-0.1	4.8e-08	2.9e-06
FOXJ2	8.52	8.66	8.53	7.9	3.2e-07	9.8e-06	NA	NA	NA	-0.02	0.55	0.74	0.1	3.5e-06	9.3e-05	0.12	6.5e-07	2.6e-05	0.11	5.2e-08	3.1e-06
HCST	5.96	7.02	6.5	7.51	3.2e-07	9.8e-06	NA	NA	NA	-0.23	0.00021	0.0063	-0.32	8.7e-09	7.5e-07	-0.09	0.085	0.26	-0.2	2.7e-05	0.00047
LEMD3	7.76	7.76	7.76	6.95	3.2e-07	9.8e-06	NA	NA	NA	0.01	0.68	0.83	0.16	8.9e-07	3.2e-05	0.15	2.2e-06	6.9e-05	0.15	4.8e-08	2.9e-06
NUMA1	11.04	10.73	10.84	11.39	3.2e-07	9.8e-06	NA	NA	NA	0.03	0.041	0.21	-0.04	0.0017	0.013	-0.07	4.7e-09	5.6e-07	-0.06	4.4e-07	1.7e-05
RBM27	7.48	7.33	7.4	6.78	3.2e-07	9.8e-06	NA	NA	NA	0.04	0.3	0.54	0.13	1.9e-07	8.9e-06	0.1	1.6e-05	0.00033	0.12	7,00E-08	3.9e-06
SAMD13	5.37	5.77	5.46	6.68	3.2e-07	9.8e-06	NA	NA	NA	-0.08	0.16	0.43	-0.38	1.9e-07	8.9e-06	-0.3	0.00028	0.0033	-0.34	1.4e-07	6.9e-06
UBE2T	6.49	5.49	5.84	3.93	3.2e-07	9.8e-06	14.04	8.88	11.99	0.26	0.009	0.081	0.66	1.7e-07	8.1e-06	0.4	0.0025	0.019	0.54	8.8e-07	3,00E-05
AC027601.6	5.06	0.52	3.64	4.17	3.3e-07	1,00E-05	NA	NA	NA	1.09	6.8e-07	0.00013	0.34	0.0041	0.026	-0.75	2,00E-04	0.0025	-0.1	0.63	0.76
CTNNA1	9.84	10.43	10.18	9.44	3.3e-07	1,00E-05	NA	NA	NA	-0.08	0.00042	0.01	0.04	0.059	0.18	0.12	7.1e-09	7.8e-07	0.08	1.6e-05	0.00031
KIAA0040	5.42	7.08	6.24	5.28	3.3e-07	1,00E-05	NA	NA	NA	-0.38	8.2e-07	0.00015	-0.01	0.98	0.99	0.36	1.9e-07	9.9e-06	0.19	0.0038	0.024
USP53	7.77	9.21	8.47	9.19	3.3e-07	1,00E-05	NA	NA	NA	-0.24	5,00E-06	5,00E-04	-0.24	3.7e-08	2.4e-06	0.01	0.83	0.9	-0.11	0.0035	0.023
CD84	6.6	7.69	7.02	8.63	3.4e-07	1,00E-05	NA	NA	NA	-0.15	0.0082	0.076	-0.3	2.5e-08	1.7e-06	-0.15	0.0017	0.014	-0.22	8.6e-07	2.9e-05
PRPS1	9	9.42	9.15	8.42	3.4e-07	1,00E-05	NA	NA	NA	-0.05	0.012	0.095	0.11	0.00053	0.0052	0.16	6.4e-08	4.1e-06	0.13	5,00E-07	1.9e-05
SDC4	10.31	11.66	11.01	10.48	3.4e-07	1,00E-05	NA	NA	NA	-0.17	1.7e-07	5.1e-05	-0.06	0.16	0.35	0.12	2.2e-06	6.9e-05	0.03	0.064	0.2
SLC7A4	0.47	6.02	3.76	4.87	3.4e-07	1,00E-05	0	13.94	12.64	-1.27	1.1e-05	0.00085	-1.02	2.1e-06	6.2e-05	0.25	0.02	0.092	-0.25	0.16	0.37
BAIAP3	7.25	7.24	7.25	5.89	3.5e-07	1.1e-05	NA	NA	NA	-0.04	0.74	0.87	0.38	4.4e-05	0.00073	0.42	5.3e-07	2.2e-05	0.4	5.9e-08	3.4e-06
CCNG2	7.09	8.14	7.51	6.37	3.5e-07	1.1e-05	NA	NA	NA	-0.15	0.00032	0.0085	0.15	0.01	0.05	0.3	6.4e-08	4.1e-06	0.23	6,00E-06	0.00014
GGTA1P	5.94	7.15	6.29	7.67	3.5e-07	1.1e-05	NA	NA	NA	-0.26	0.0034	0.042	-0.4	1.6e-08	1.2e-06	-0.14	0.09	0.27	-0.27	1.2e-05	0.00024
MARCH6	11.71	11.43	11.56	10.9	3.5e-07	1.1e-05	NA	NA	NA	0.02	0.07	0.29	0.08	3.9e-05	0.00066	0.06	4.1e-08	2.9e-06	0.07	6.2e-08	3.6e-06
RASGRP2	5.36	5.46	5.41	6.49	3.5e-07	1.1e-05	NA	NA	NA	0.07	0.69	0.83	-0.32	3.6e-06	9.5e-05	-0.39	6.6e-06	0.00017	-0.36	5.2e-08	3.1e-06
ACCS	7.25	7.21	7.23	8.65	3.6e-07	1.1e-05	NA	NA	NA	-0.03	0.69	0.83	-0.21	2.4e-07	1.1e-05	-0.18	1,00E-05	0.00023	-0.19	5.9e-08	3.4e-06
C5orf30	6.84	7.6	7.31	6.17	3.6e-07	1.1e-05	NA	NA	NA	-0.11	0.0023	0.032	0.2	0.002	0.015	0.31	5.3e-07	2.2e-05	0.25	1.4e-06	4.3e-05
SMIM3	8.21	9.66	8.77	7.89	3.6e-07	1.1e-05	NA	NA	NA	-0.19	0.00045	0.011	0.1	0.09	0.25	0.28	4.7e-09	5.6e-07	0.19	2.4e-05	0.00043
THUMPD1	9.95	10.48	10.1	9.34	3.6e-07	1.1e-05	NA	NA	NA	-0.05	0.012	0.095	0.06	2.5e-05	0.00046	0.11	1.1e-06	4,00E-05	0.09	2.3e-07	1,00E-05
UBIAD1	7.12	6.62	7	7.56	3.6e-07	1.1e-05	NA	NA	NA	0.1	0.021	0.14	-0.08	0.0015	0.012	-0.18	1.4e-08	1.2e-06	-0.13	6.1e-07	2.2e-05
VSNL1	5.68	0	2.99	5.85	3.6e-07	1.1e-05	11.44	18.21	0	1.34	2.3e-05	0.0014	-0.07	0.83	0.89	-1.41	1.6e-07	8.6e-06	-0.59	0.0012	0.0098
AACS	9.34	7.85	8.65	8.05	3.7e-07	1.1e-05	NA	NA	NA	0.19	8.2e-07	0.00015	0.23	2.4e-07	1.1e-05	0.04	0.73	0.86	0.14	0.0019	0.014
ARL6IP1	10.85	11.18	11.09	10.32	3.7e-07	1.1e-05	NA	NA	NA	-0.04	0.084	0.31	0.06	0.00014	0.0018	0.1	6.4e-08	4.1e-06	0.08	1.8e-07	8.4e-06
CTR9	8.77	8.75	8.75	9.46	3.7e-07	1.1e-05	NA	NA	NA	0.01	0.81	0.92	-0.11	1.6e-05	0.00032	-0.12	1.3e-07	7.2e-06	-0.12	5.9e-08	3.4e-06
EMP2	9.25	8.11	8.95	7.84	3.7e-07	1.1e-05	NA	NA	NA	0.16	0.0044	0.05	0.24	3.3e-10	6,00E-08	0.09	0.092	0.27	0.17	1.1e-05	0.00023
JARID2	9.84	8.46	9.21	9.18	3.7e-07	1.1e-05	NA	NA	NA	0.18	5.3e-07	0.00011	0.08	0.00025	0.0029	-0.09	0.00051	0.0053	0	0.92	0.95
RNF208	5.8	7.02	6.29	7.59	3.7e-07	1.1e-05	NA	NA	NA	-0.19	0.0039	0.046	-0.34	1.1e-08	8.9e-07	-0.15	0.008	0.046	-0.24	2.4e-06	6.6e-05
TM4SF1	7.55	8.91	8.48	9.44	3.7e-07	1.1e-05	NA	NA	NA	-0.18	7.8e-05	0.0031	-0.23	8.5e-08	4.6e-06	-0.04	0.027	0.12	-0.13	1.7e-05	0.00032
EIF3J	9.85	9.34	9.47	10.08	3.8e-07	1.1e-05	NA	NA	NA	0.08	0.0017	0.026	-0.04	0.092	0.25	-0.12	1.2e-09	1.9e-07	-0.08	1.6e-05	0.00031
FAM192A	9.76	10	9.87	9.39	3.8e-07	1.1e-05	NA	NA	NA	-0.02	0.19	0.47	0.06	1,00E-04	0.0014	0.08	4.9e-08	3.4e-06	0.07	1.3e-07	6.5e-06
FGF12	9.27	6.76	8.77	10.06	3.8e-07	1.1e-05	16.73	31.93	10.94	0.39	0.0014	0.023	-0.12	0.0044	0.027	-0.51	4.3e-07	1.9e-05	-0.3	2.8e-06	7.4e-05
RANGAP1	10.16	9.68	9.93	10.75	3.8e-07	1.1e-05	NA	NA	NA	0.08	0.00042	0.01	-0.05	0.0044	0.027	-0.14	1.3e-07	7.2e-06	-0.09	3.7e-06	9.2e-05
TMEM25	5.78	7.09	6.27	7.75	3.8e-07	1.1e-05	NA	NA	NA	-0.12	0.15	0.43	-0.41	6.5e-07	2.4e-05	-0.3	5.7e-05	0.00093	-0.36	1.3e-07	6.5e-06
ACSL3	10.96	11.64	11.28	10.92	3.9e-07	1.2e-05	NA	NA	NA	-0.08	1,00E-05	8,00E-04	0	0.82	0.89	0.08	2.8e-08	2.2e-06	0.04	0.0013	0.01
CPSF6	9.05	8.86	8.9	8.38	3.9e-07	1.2e-05	NA	NA	NA	0.01	0.38	0.59	0.09	1.1e-06	3.7e-05	0.08	3.2e-06	9.3e-05	0.08	6.7e-08	3.8e-06
HADHA	10	10.05	10.02	10.76	3.9e-07	1.2e-05	NA	NA	NA	-0.01	0.78	0.9	-0.09	6.5e-07	2.4e-05	-0.09	4.3e-06	0.00012	-0.09	5.9e-08	3.4e-06
RXYLT1	8.08	8.66	8.33	7.52	3.9e-07	1.2e-05	NA	NA	NA	-0.1	0.0013	0.022	0.09	0.0058	0.033	0.18	4.5e-08	3.2e-06	0.14	3.1e-06	8.1e-05
COX6C	10.65	11.55	11.08	10.3	4.1e-07	1.2e-05	NA	NA	NA	-0.09	3.8e-05	0.0019	0.04	0.03	0.11	0.13	1.6e-07	8.6e-06	0.09	2.4e-05	0.00043
CYTH2	9.54	8.96	9.19	8.43	4.1e-07	1.2e-05	NA	NA	NA	0.05	0.042	0.21	0.15	1.7e-07	8.1e-06	0.1	0.00011	0.0016	0.12	2.4e-07	1,00E-05
PYY2	5.58	4.43	5.06	7.71	4.1e-07	1.2e-05	7.91	26.04	5.64	0.17	0.18	0.46	-0.46	8.9e-06	2,00E-04	-0.63	5.5e-06	0.00014	-0.54	8.6e-08	4.6e-06
RAD50	7.14	8.06	7.84	7.13	4.1e-07	1.2e-05	NA	NA	NA	-0.13	0.00093	0.017	0.03	0.52	0.66	0.16	2.3e-10	5.2e-08	0.1	0.00014	0.0017
RARRES2	9.52	11.48	10.66	12.51	4.1e-07	1.2e-05	12.38	40.16	23.61	-0.21	0.0035	0.042	-0.35	3.4e-09	3.5e-07	-0.14	0.026	0.11	-0.24	5.2e-06	0.00012
SEPTIN8	9.4	8.77	9.07	8.28	4.1e-07	1.2e-05	NA	NA	NA	0.07	0.041	0.21	0.17	4.9e-08	3,00E-06	0.1	0.00037	0.0042	0.13	3.3e-07	1.3e-05
UBE2A	8.51	8.94	8.64	7.94	4.1e-07	1.2e-05	NA	NA	NA	-0.02	0.37	0.58	0.13	4,00E-06	1,00E-04	0.15	1,00E-06	3.6e-05	0.14	7.3e-08	4.1e-06
USP2	4.28	6.94	5.95	6.65	4.1e-07	1.2e-05	NA	NA	NA	-0.56	2.4e-06	0.00032	-0.49	1.8e-06	5.5e-05	0.07	0.13	0.34	-0.19	0.072	0.22
DSTYK	9.61	9.03	9.38	9.92	4.2e-07	1.2e-05	NA	NA	NA	0.07	0.00068	0.014	-0.04	0.03	0.11	-0.11	1.6e-08	1.4e-06	-0.07	1,00E-05	0.00021
KIAA1549L	6	6.21	6.07	0	4.2e-07	1.2e-05	11.87	2.85	15.59	-0.08	0.41	0.62	1.05	7.1e-06	0.00017	1.12	3.2e-06	9.3e-05	1.09	7.3e-08	4.1e-06
KIF2A	8.26	8.2	8.22	7.34	4.2e-07	1.2e-05	NA	NA	NA	0.07	0.48	0.69	0.2	1.6e-06	5,00E-05	0.13	2.2e-06	6.9e-05	0.17	6.7e-08	3.8e-06
LINC01977	3.55	0	0.91	0	4.2e-07	1.2e-05	NA	NA	NA	1.17	0.00022	0.0064	1.49	4.5e-07	1.8e-05	0.32	0.14	0.35	1.02	0.00015	0.0018
PPDPF	11.94	12.46	12.15	10.92	4.2e-07	1.2e-05	NA	NA	NA	-0.06	0.075	0.31	0.11	0.00033	0.0036	0.16	3.4e-08	2.5e-06	0.13	2.6e-07	1.1e-05
AC107373.2	3.81	2.91	3.59	0	4,00E-07	1.2e-05	6.8	0	9.02	0.1	0.67	0.82	1.56	1.1e-06	3.7e-05	1.46	3.6e-06	1,00E-04	1.51	6.3e-08	3.6e-06
LMNB1	7.16	5.34	6.46	4.49	4,00E-07	1.2e-05	16.32	11.55	10.26	0.38	0.0024	0.033	0.57	5.5e-08	3.3e-06	0.18	0.04	0.15	0.39	8.2e-06	0.00018
TPST1	7.1	7.52	7.17	6	4,00E-07	1.2e-05	NA	NA	NA	-0.08	0.09	0.33	0.29	0.00015	0.0019	0.37	6.4e-07	2.6e-05	0.33	1.8e-07	8.4e-06
ABLIM2	7.34	4.26	6.19	6.06	4.3e-07	1.3e-05	17.91	15.75	5.85	0.73	2.2e-06	3,00E-04	0.32	0.00013	0.0017	-0.41	0.0031	0.022	0	0.61	0.74
MS4A4A	5.7	7.07	6.58	7.56	4.3e-07	1.3e-05	NA	NA	NA	-0.2	0.0048	0.053	-0.37	1.4e-08	1.1e-06	-0.17	0.0074	0.043	-0.27	2.5e-06	6.8e-05
TCTN2	6.84	7.45	7.07	6.04	4.3e-07	1.3e-05	NA	NA	NA	-0.15	0.0082	0.076	0.19	0.0017	0.013	0.34	3.6e-07	1.7e-05	0.26	9.7e-07	3.2e-05
CDC6	6.11	5.74	5.95	3.82	4.4e-07	1.3e-05	NA	NA	NA	0.18	0.16	0.43	0.63	1.2e-07	6.1e-06	0.44	0.00066	0.0066	0.54	2.2e-07	9.8e-06
COMMD1	8.65	8.9	8.69	9.43	4.4e-07	1.3e-05	NA	NA	NA	-0.02	0.38	0.59	-0.1	5.8e-09	5.4e-07	-0.08	0.00039	0.0043	-0.09	1.4e-07	6.9e-06
HMGB2	7.79	7.12	7.48	6.26	4.4e-07	1.3e-05	NA	NA	NA	0.05	0.15	0.43	0.32	1.6e-07	7.7e-06	0.27	5.4e-05	0.00089	0.29	1.4e-07	6.9e-06
PRR7-AS1	6.67	4.03	5.72	4.75	4.4e-07	1.3e-05	15.7	10.86	6.4	0.74	6.2e-06	0.00059	0.55	1.4e-06	4.4e-05	-0.19	0.31	0.53	0.23	0.023	0.096
TPSB2	0	4.23	0	0	4.4e-07	1.3e-05	0	1.28	10.53	-1.43	4.3e-05	0.0021	0.1	0.96	0.97	1.53	2.3e-06	7.2e-05	0.99	0.0028	0.019
AC004080.1	6.49	0	4.56	1.73	4.6e-07	1.3e-05	16.84	5.9	0.16	1.39	2,00E-06	0.00028	0.97	1,00E-05	0.00022	-0.42	0.15	0.37	0.44	0.068	0.21
BICD2	9.04	8.24	8.69	8.39	4.6e-07	1.3e-05	NA	NA	NA	0.13	1.7e-06	0.00025	0.1	3.1e-07	1.3e-05	-0.02	0.33	0.55	0.04	0.023	0.096
CABP1	6.12	5.25	5.94	4.16	4.6e-07	1.3e-05	14.24	7.82	12.69	0.24	0.073	0.3	0.66	3.8e-08	2.4e-06	0.42	0.0041	0.028	0.54	6.2e-07	2.2e-05
DBT	8.05	8.42	8.23	8.86	4.6e-07	1.3e-05	NA	NA	NA	-0.05	0.081	0.31	-0.12	1.2e-07	6.1e-06	-0.07	0.00012	0.0017	-0.09	2.1e-07	9.4e-06
FLYWCH2	7.17	7.01	7.08	5.91	4.6e-07	1.3e-05	NA	NA	NA	0	0.64	0.8	0.32	1,00E-06	3.4e-05	0.32	3.7e-05	0.00065	0.32	8,00E-08	4.4e-06
MYO3A	0	1.43	0	0	4.6e-07	1.3e-05	NA	NA	NA	-1.3	0.00054	0.012	0.37	0.17	0.37	1.67	1.7e-06	5.7e-05	1.16	0.00041	0.0042
NFIA	12.13	11.87	11.97	12.58	4.6e-07	1.3e-05	NA	NA	NA	0.02	0.13	0.41	-0.05	0.00059	0.0057	-0.07	1.2e-08	1.1e-06	-0.06	2.6e-07	1.1e-05
PID1	6.07	5.6	5.73	7.51	4.6e-07	1.3e-05	12	22.94	7.33	0.26	0.14	0.43	-0.27	0.00014	0.0018	-0.53	6.2e-07	2.5e-05	-0.4	1.7e-07	8,00E-06
AC010997.6	7.54	6.42	6.93	8.38	4.7e-07	1.3e-05	NA	NA	NA	0.19	0.0021	0.03	-0.13	0.0025	0.017	-0.32	1,00E-07	5.9e-06	-0.22	2.1e-06	5.9e-05
CDCA8	7.1	4.72	5.29	3.11	4.7e-07	1.3e-05	14.83	6.43	10.16	0.32	0.0031	0.039	0.82	1.4e-06	4.4e-05	0.5	0.00075	0.0073	0.67	1.1e-06	3.5e-05
FZD10	2.52	0	1.01	0	4.7e-07	1.3e-05	NA	NA	NA	1	0.00072	0.014	1.48	2.3e-07	1,00E-05	0.48	0.14	0.35	1.06	0.00011	0.0014
GTF3C4	8.51	7.59	8.07	7.87	4.7e-07	1.3e-05	NA	NA	NA	0.15	1.7e-06	0.00025	0.12	7,00E-07	2.6e-05	-0.04	0.12	0.32	0.04	0.062	0.2
KNTC1	6.86	6.24	6.63	5.27	4.7e-07	1.3e-05	NA	NA	NA	0.14	0.1	0.35	0.4	4.3e-07	1.7e-05	0.26	0.00026	0.0031	0.33	2.2e-07	9.8e-06
NIN	8.77	7.72	8.13	7.65	4.7e-07	1.3e-05	NA	NA	NA	0.12	0.00011	0.0039	0.16	7.1e-09	6.4e-07	0.04	0.36	0.58	0.1	0.00019	0.0022
PWWP2A	9.11	9.21	9.11	8.53	4.7e-07	1.3e-05	NA	NA	NA	-0.01	0.92	0.99	0.11	6.1e-06	0.00015	0.12	6,00E-07	2.4e-05	0.11	7,00E-08	3.9e-06
SCOC	9.48	10.57	10.03	9.16	4.7e-07	1.3e-05	NA	NA	NA	-0.11	0.00011	0.0039	0.04	0.11	0.27	0.15	2.8e-08	2.2e-06	0.1	5.3e-05	8,00E-04
STIL	5.2	3.28	3.79	2.13	4.7e-07	1.3e-05	NA	NA	NA	0.52	0.00027	0.0076	0.92	3.7e-07	1.5e-05	0.4	0.036	0.14	0.68	2,00E-05	0.00037
ZNF451	10.02	9.44	9.73	10.3	4.7e-07	1.3e-05	NA	NA	NA	0.07	0.0011	0.019	-0.04	0.0049	0.029	-0.12	8.5e-08	5.2e-06	-0.08	3.5e-06	8.8e-05
BLVRB	8.7	10.1	9.41	9.15	4.8e-07	1.4e-05	NA	NA	NA	-0.17	1.1e-06	0.00018	-0.06	0.043	0.14	0.11	2.8e-06	8.3e-05	0.03	0.15	0.35
NR4A3	8.26	5.81	7.35	8.51	4.8e-07	1.4e-05	17.03	28.03	4.43	0.64	2,00E-05	0.0013	-0.07	0.25	0.42	-0.71	7.4e-07	2.9e-05	-0.35	0.00027	0.003
RASGRF1	4.71	3.04	4.01	0	4.8e-07	1.4e-05	12.54	0.14	7.88	0.43	0.049	0.23	1.57	1.9e-07	8.9e-06	1.14	0.00059	0.006	1.37	4.6e-07	1.8e-05
SLX4IP	7.11	7.5	7.36	6.64	4.8e-07	1.4e-05	NA	NA	NA	-0.08	0.029	0.17	0.13	7,00E-04	0.0065	0.21	4.1e-07	1.8e-05	0.17	4.8e-07	1.8e-05
TAFA4	9.74	6.48	8.83	7.98	4.8e-07	1.4e-05	22.27	25.4	5.34	0.65	5,00E-06	5,00E-04	0.21	1.4e-05	0.00029	-0.43	0.0077	0.045	-0.07	0.37	0.57
XIAP	10.42	10.61	10.52	10	4.8e-07	1.4e-05	NA	NA	NA	-0.01	0.45	0.66	0.06	3.1e-05	0.00055	0.07	1.6e-07	8.6e-06	0.07	9.8e-08	5.2e-06
EXPH5	5.48	4.82	5.11	2.56	4.9e-07	1.4e-05	12.35	4.28	12.19	0.15	0.3	0.54	0.82	2.6e-06	7.3e-05	0.67	2,00E-05	4,00E-04	0.74	9.8e-08	5.2e-06
FOXD3-AS1	2.08	0	0.35	0	4.9e-07	1.4e-05	NA	NA	NA	1.13	0.00085	0.016	1.56	2.6e-07	1.1e-05	0.43	0.088	0.27	1.1	7.6e-05	0.0011
HOXC13	2.81	0	0	0	4.9e-07	1.4e-05	NA	NA	NA	1.1	0.0026	0.035	1.82	3.1e-07	1.3e-05	0.72	0.0026	0.019	1.37	8.8e-06	0.00019
AC108075.1	0	0	0	3.29	5.1e-07	1.4e-05	NA	NA	NA	-0.09	0.76	0.88	-1.27	1.1e-05	0.00023	-1.18	1.5e-05	0.00032	-1.23	7.5e-08	4.2e-06
FEM1C	7.21	7.59	7.37	6.34	5.1e-07	1.4e-05	NA	NA	NA	-0.11	0.03	0.17	0.09	0.0012	0.0098	0.2	2.5e-08	2,00E-06	0.15	6.6e-07	2.3e-05
GABRB2	4.33	5.51	4.58	6.82	5.1e-07	1.4e-05	2.58	21.58	12.39	-0.36	0.038	0.2	-0.65	4.7e-08	2.9e-06	-0.29	0.0065	0.04	-0.46	1.1e-06	3.5e-05
SLC37A3	7.96	7.66	7.92	7.15	5.1e-07	1.4e-05	NA	NA	NA	0.06	0.078	0.31	0.22	7.1e-09	6.4e-07	0.15	0.0016	0.013	0.19	4.8e-07	1.8e-05
AC135050.6	8.51	9.1	8.7	8.32	5,00E-07	1.4e-05	NA	NA	NA	-0.09	0.00014	0.0047	0.04	0.062	0.19	0.13	4.1e-08	2.9e-06	0.09	3.2e-05	0.00054
ALDH3B1	6.76	8.76	7.6	9.34	5,00E-07	1.4e-05	NA	NA	NA	-0.29	0.0013	0.022	-0.42	1.4e-09	1.8e-07	-0.13	0.16	0.38	-0.27	3.6e-05	0.00059
ARL6IP5	10.86	11.81	11.26	11.12	5,00E-07	1.4e-05	NA	NA	NA	-0.12	9.5e-08	3.6e-05	-0.04	0.031	0.12	0.08	3.7e-05	0.00065	0.02	0.28	0.49
HRH3	0.33	1.62	0.98	0	5,00E-07	1.4e-05	NA	NA	NA	-0.49	0.17	0.44	1.19	6.2e-06	0.00015	1.69	1.6e-07	8.6e-06	1.46	1.7e-07	8,00E-06
KIF26A	6.27	4.05	5.22	4.62	5,00E-07	1.4e-05	15.54	7.55	7.32	0.7	3.5e-06	4,00E-04	0.68	2.1e-06	6.2e-05	-0.01	0.63	0.78	0.38	0.011	0.055
AC013391.2	2.82	0	0.77	0	5.2e-07	1.5e-05	NA	NA	NA	1	0.00038	0.0096	1.35	5.3e-07	2.1e-05	0.35	0.069	0.23	0.93	8.8e-05	0.0012
CASC3	9.13	9.28	9.2	9.89	5.2e-07	1.5e-05	NA	NA	NA	0.01	0.93	1	-0.08	2.9e-05	0.00052	-0.09	1.1e-07	6.4e-06	-0.09	8,00E-08	4.4e-06
EML3	7.43	7.06	7.2	8.48	5.2e-07	1.5e-05	NA	NA	NA	0.07	0.067	0.29	-0.12	7.3e-05	0.0011	-0.19	2.8e-07	1.3e-05	-0.15	2.3e-07	1,00E-05
FEZ1	6.89	7.4	7.11	5.23	5.2e-07	1.5e-05	NA	NA	NA	-0.09	0.09	0.33	0.37	2,00E-04	0.0024	0.46	7.1e-07	2.8e-05	0.42	2.4e-07	1,00E-05
GPR12	4.73	0	1.49	0	5.2e-07	1.5e-05	12.1	0	0.41	0.97	0.0023	0.032	1.88	1.6e-07	7.7e-06	0.91	0.028	0.12	1.48	2,00E-05	0.00037
NIT1	7.86	8.32	8.11	8.8	5.2e-07	1.5e-05	NA	NA	NA	-0.05	0.081	0.31	-0.13	1.2e-06	4,00E-05	-0.08	1.3e-05	0.00028	-0.1	1.6e-07	7.7e-06
RXRA	10.21	9.11	9.71	10.91	5.2e-07	1.5e-05	NA	NA	NA	0.11	0.007	0.068	-0.09	0.00093	0.0081	-0.19	1.2e-07	6.8e-06	-0.14	1,00E-06	3.3e-05
SSR2	10.3	9.78	10.06	10.48	5.2e-07	1.5e-05	NA	NA	NA	0.08	4.8e-05	0.0022	-0.01	0.33	0.51	-0.1	2.3e-08	1.8e-06	-0.05	0.00024	0.0027
AC010435.1	5.87	5.55	5.76	4.16	5.3e-07	1.5e-05	NA	NA	NA	-0.01	0.85	0.95	0.44	2.5e-05	0.00046	0.45	1.7e-06	5.7e-05	0.45	8.3e-08	4.5e-06
ACAN	5.44	3.06	3.99	0.97	5.3e-07	1.5e-05	14.38	2.4	5.46	0.76	0.00051	0.012	1.29	4,00E-07	1.6e-05	0.53	0.023	0.1	0.96	1.4e-05	0.00027
CHPF2	9.46	9.27	9.39	8.61	5.3e-07	1.5e-05	NA	NA	NA	0.03	0.15	0.43	0.12	3.7e-07	1.5e-05	0.09	3.3e-05	6,00E-04	0.11	1.5e-07	7.3e-06
CNTN4	5.81	3.89	4.67	1.47	5.3e-07	1.5e-05	13.95	3.52	8.21	0.57	0.0013	0.022	1.1	2.1e-07	9.6e-06	0.53	0.021	0.096	0.84	8.7e-06	0.00019
ESYT1	10.07	10.04	10.05	9.33	5.3e-07	1.5e-05	NA	NA	NA	-0.01	0.79	0.9	0.11	8.7e-06	0.00019	0.13	5.5e-07	2.3e-05	0.12	8.3e-08	4.5e-06
F13A1	5.4	6.8	6.43	7.18	5.3e-07	1.5e-05	NA	NA	NA	-0.33	0.00024	0.0069	-0.47	2.8e-07	1.2e-05	-0.14	0.077	0.24	-0.29	3.9e-05	0.00062
LRP1-AS	0	0	0	0	5.3e-07	1.5e-05	NA	NA	NA	-1.51	0.00013	0.0044	-0.05	0.41	0.56	1.46	3.6e-05	0.00065	0.89	0.0077	0.042
MYO10	10.3	9.2	9.6	8.01	5.3e-07	1.5e-05	NA	NA	NA	0.16	0.016	0.12	0.34	2.5e-08	1.7e-06	0.18	0.026	0.11	0.26	3.3e-06	8.4e-05
WDR36	7.74	7.89	7.81	6.84	5.3e-07	1.5e-05	NA	NA	NA	-0.01	0.67	0.82	0.17	4.5e-05	0.00074	0.18	9.2e-08	5.5e-06	0.17	9.8e-08	5.2e-06
NKD1	7.83	4.83	6.27	5.52	5.4e-07	1.5e-05	19.07	15.72	6.89	0.81	6,00E-07	0.00012	0.5	6.7e-05	0.001	-0.31	0.047	0.17	0.15	0.24	0.43
AL049838.1	7.48	5.84	6.83	7.94	5.5e-07	1.5e-05	NA	NA	NA	0.36	0.00019	0.0058	-0.06	0.041	0.14	-0.42	5.5e-07	2.3e-05	-0.23	2.7e-05	0.00047
C6orf223	1.56	0	0	0	5.5e-07	1.5e-05	6.7	0.2	0	1.91	3,00E-05	0.0016	1.76	2.8e-05	5,00E-04	-0.14	0.3	0.51	1.11	0.017	0.077
LMBRD2	8.97	9.7	9.37	8.66	5.5e-07	1.5e-05	NA	NA	NA	-0.06	0.016	0.12	0.07	0.0019	0.014	0.13	3.4e-08	2.5e-06	0.1	1,00E-06	3.3e-05
LYPLAL1-AS1	7.34	0	4.26	0.91	5.5e-07	1.5e-05	19.35	3.91	2.83	1.34	2.3e-06	0.00031	1.11	5.8e-06	0.00014	-0.23	0.54	0.7	0.59	0.018	0.08
MKRN1	9.46	9.68	9.65	9.06	5.5e-07	1.5e-05	NA	NA	NA	-0.04	0.048	0.23	0.06	0.00088	0.0077	0.1	2.8e-08	2.2e-06	0.08	5.2e-07	1.9e-05
NUDCD2	7.35	7.64	7.54	6.53	5.5e-07	1.5e-05	NA	NA	NA	-0.05	0.13	0.41	0.15	4.2e-05	7,00E-04	0.19	3.4e-07	1.6e-05	0.17	1.8e-07	8.4e-06
SAR1A	10.46	9.72	10.03	9.75	5.5e-07	1.5e-05	NA	NA	NA	0.09	1.1e-05	0.00085	0.1	4.9e-08	3,00E-06	0.01	0.89	0.93	0.05	0.0019	0.014
UQCRB	12.3	13.16	12.71	12.89	5.5e-07	1.5e-05	NA	NA	NA	-0.08	2.3e-06	0.00031	-0.06	1.3e-06	4.2e-05	0.02	0.06	0.2	-0.02	0.11	0.29
AL121827.2	1.11	3.68	3.36	0	5.6e-07	1.5e-05	3.83	0	12.74	-0.49	0.22	0.52	1.62	1.4e-05	0.00029	2.11	2.2e-07	1.1e-05	1.89	1.7e-07	8,00E-06
AL365209.1	2.54	4.11	3.19	5.79	5.6e-07	1.5e-05	0.56	19.32	7.38	-0.5	0.022	0.14	-0.92	8.5e-08	4.6e-06	-0.42	0.0065	0.04	-0.65	1.5e-06	4.6e-05
BACE2	9.11	8.85	8.96	7.68	5.6e-07	1.5e-05	NA	NA	NA	-0.03	0.48	0.69	0.18	3.1e-05	0.00055	0.21	1.1e-07	6.4e-06	0.19	8.3e-08	4.5e-06
NCAPG2	6.6	5.83	6.11	4.37	5.6e-07	1.5e-05	NA	NA	NA	0.19	0.032	0.18	0.45	4.3e-07	1.7e-05	0.26	0.00081	0.0077	0.36	5.6e-07	2.1e-05
OTX1	2.52	0	0	0	5.6e-07	1.5e-05	NA	NA	NA	1.34	5.6e-06	0.00054	1.08	4.6e-05	0.00075	-0.26	0.15	0.37	0.56	0.048	0.17
SLC35F1	5.58	2.25	4.29	2.81	5.6e-07	1.5e-05	15.09	4.3	4.47	0.99	4.3e-06	0.00045	0.92	2.2e-06	6.4e-05	-0.07	0.89	0.93	0.5	0.0061	0.035
ZNF518A	8.79	8.3	8.65	7.88	5.6e-07	1.5e-05	NA	NA	NA	0.07	0.0014	0.023	0.13	2.3e-08	1.6e-06	0.06	0.02	0.092	0.09	7.6e-06	0.00017
CLDN12	8.3	8.65	8.52	7.69	5.7e-07	1.6e-05	NA	NA	NA	-0.04	0.063	0.27	0.14	4.5e-05	0.00074	0.18	5.5e-07	2.3e-05	0.16	2.3e-07	1,00E-05
MMP17	4.01	0	0.87	0	5.7e-07	1.6e-05	NA	NA	NA	1.4	1.9e-05	0.0012	1.41	2.3e-06	6.6e-05	0.01	0.86	0.91	0.87	0.0051	0.03
NCL	11.83	11.36	11.57	12.17	5.7e-07	1.6e-05	NA	NA	NA	0.04	0.0026	0.035	-0.04	0.009	0.046	-0.09	3.1e-08	2.4e-06	-0.06	4,00E-06	9.8e-05
ACP2	8.55	8.34	8.42	9.18	5.8e-07	1.6e-05	NA	NA	NA	0.04	0.12	0.39	-0.11	0.00011	0.0015	-0.15	1.4e-07	7.7e-06	-0.13	2.2e-07	9.8e-06
B3GNT9	6.18	5.84	6.01	4.25	5.8e-07	1.6e-05	NA	NA	NA	0.05	0.52	0.72	0.55	7.3e-07	2.7e-05	0.5	7.9e-05	0.0012	0.52	1.2e-07	6.1e-06
AOAH	4.77	5.87	5.36	6.76	5.9e-07	1.6e-05	NA	NA	NA	-0.23	0.0081	0.076	-0.48	1.3e-07	6.5e-06	-0.24	0.01	0.055	-0.35	2.9e-06	7.6e-05
CKLF	9.36	9.19	9.3	8.11	5.9e-07	1.6e-05	NA	NA	NA	0.03	0.15	0.43	0.19	2.6e-07	1.1e-05	0.16	5.7e-05	0.00093	0.17	1.9e-07	8.8e-06
CYB5RL	5.8	6.6	6.27	7.06	5.9e-07	1.6e-05	NA	NA	NA	-0.23	0.00018	0.0056	-0.27	4.5e-07	1.8e-05	-0.03	0.042	0.16	-0.14	2.5e-05	0.00044
DDX47	3.87	4.22	4.09	2.73	5.9e-07	1.6e-05	NA	NA	NA	-0.1	0.26	0.54	0.45	2.8e-05	5,00E-04	0.54	2.8e-06	8.3e-05	0.49	1.3e-07	6.5e-06
GRIA3	7.11	8.2	7.62	6.87	5.9e-07	1.6e-05	NA	NA	NA	-0.43	2.4e-05	0.0015	-0.19	0.77	0.87	0.24	6.4e-08	4.1e-06	0.04	0.0047	0.029
HSCB	6.1	6.3	6.18	6.86	5.9e-07	1.6e-05	NA	NA	NA	0	0.78	0.9	-0.2	7.1e-06	0.00017	-0.2	7.6e-07	2.9e-05	-0.2	8.7e-08	4.7e-06
RUNDC3A-AS1	7.53	6.52	6.96	5.67	5.9e-07	1.6e-05	NA	NA	NA	0.28	0.00028	0.0077	0.4	2.7e-07	1.2e-05	0.13	0.059	0.2	0.27	2.8e-05	0.00049
SNTB2	9.06	9.79	9.39	8.83	5.9e-07	1.6e-05	NA	NA	NA	-0.09	0.00048	0.011	0.06	0.0058	0.033	0.15	2,00E-07	1,00E-05	0.11	5.7e-06	0.00013
ZNF749	4.88	3.43	4.23	3.43	5.9e-07	1.6e-05	NA	NA	NA	0.61	1.9e-05	0.0012	0.65	6.2e-07	2.4e-05	0.04	0.77	0.88	0.38	0.0017	0.013
ALOX15B	3.82	2.81	3.78	6.05	6,00E-07	1.6e-05	5.35	17.88	3.12	0.15	0.59	0.77	-0.56	5.2e-06	0.00013	-0.71	1,00E-05	0.00023	-0.63	9.1e-08	4.8e-06
CWF19L1	8.04	7.55	7.76	7.18	6,00E-07	1.6e-05	NA	NA	NA	0.13	0.0011	0.019	0.15	4.1e-08	2.6e-06	0.02	0.016	0.077	0.08	7.9e-06	0.00017
EVI5	9.51	9.68	9.57	10.38	6,00E-07	1.6e-05	NA	NA	NA	-0.02	0.36	0.57	-0.11	3.4e-07	1.4e-05	-0.09	2.5e-05	0.00048	-0.1	1.3e-07	6.5e-06
GOT2	10.67	11.64	11.27	10.59	6,00E-07	1.6e-05	NA	NA	NA	-0.09	0.00024	0.0069	0.02	0.64	0.77	0.11	2.8e-09	3.7e-07	0.07	0.00041	0.0042
HIVEP1	7.21	6.55	6.83	5.98	6,00E-07	1.6e-05	NA	NA	NA	0.23	0.00034	0.0088	0.29	1.7e-07	8.1e-06	0.07	0.14	0.35	0.18	6.4e-05	0.00093
RTL8B	7.94	8.7	8.37	7.56	6,00E-07	1.6e-05	NA	NA	NA	-0.1	0.00059	0.013	0.06	0.0031	0.02	0.16	3.1e-07	1.5e-05	0.11	4,00E-06	9.8e-05
AIFM1	8.9	10.02	9.47	9.33	6.1e-07	1.7e-05	NA	NA	NA	-0.15	1.1e-07	3.9e-05	-0.06	0.016	0.07	0.08	8.7e-05	0.0013	0.01	0.4	0.57
GZMA	3.2	5.89	5.07	4.09	6.1e-07	1.7e-05	NA	NA	NA	-0.71	1.3e-06	0.00021	-0.17	0.22	0.42	0.54	1.2e-05	0.00026	0.22	0.062	0.2
LINC00887	4.63	6.04	5.25	6.57	6.1e-07	1.7e-05	NA	NA	NA	-0.45	9.9e-05	0.0037	-0.51	7.3e-07	2.7e-05	-0.06	0.064	0.21	-0.27	5.1e-05	0.00078
MDGA1	7.69	7.62	7.67	6.18	6.1e-07	1.7e-05	NA	NA	NA	0.05	0.53	0.73	0.43	3.4e-06	9.1e-05	0.37	1.8e-05	0.00037	0.4	1,00E-07	5.2e-06
TIMM8B	10.01	9.49	9.66	10.35	6.1e-07	1.7e-05	NA	NA	NA	0.03	0.03	0.17	-0.07	0.00072	0.0066	-0.1	6.4e-08	4.1e-06	-0.08	6.3e-07	2.3e-05
USP30-AS1	3.49	5.3	4.8	3.92	6.1e-07	1.7e-05	NA	NA	NA	-0.65	2.8e-05	0.0016	-0.09	0.78	0.87	0.56	4.1e-07	1.8e-05	0.27	0.0044	0.027
IGF2-AS	3.85	3.96	3.91	0	6.2e-07	1.7e-05	6.81	0	8.33	0.09	0.68	0.83	1.77	7.8e-07	2.9e-05	1.68	2.8e-06	8.3e-05	1.72	9.9e-08	5.2e-06
MDFIC	7.09	8.25	7.52	8.14	6.2e-07	1.7e-05	NA	NA	NA	-0.18	4.1e-06	0.00043	-0.22	1.6e-07	7.7e-06	-0.04	0.98	0.99	-0.12	0.0035	0.023
PPRC1	8.24	7.51	7.95	7.51	6.3e-07	1.7e-05	NA	NA	NA	0.15	1.2e-06	0.00019	0.11	6.5e-07	2.4e-05	-0.04	0.43	0.6	0.04	0.02	0.087
PDGFRA	6.88	7.27	7.01	8.78	6.4e-07	1.7e-05	NA	NA	NA	-0.06	0.45	0.66	-0.29	2.2e-06	6.4e-05	-0.23	3.7e-06	1,00E-04	-0.26	1.1e-07	5.7e-06
PHF8	8.66	9.06	8.82	7.92	6.4e-07	1.7e-05	NA	NA	NA	-0.07	0.022	0.14	0.14	0.00043	0.0044	0.2	1.6e-07	8.6e-06	0.17	6.3e-07	2.3e-05
RAMP3	5.91	7.23	6.77	7.55	6.4e-07	1.7e-05	NA	NA	NA	-0.27	0.00026	0.0073	-0.33	2.4e-07	1.1e-05	-0.06	0.0094	0.052	-0.19	9.4e-06	2,00E-04
RETSAT	9.42	9.44	9.42	10.55	6.4e-07	1.7e-05	NA	NA	NA	-0.03	0.55	0.74	-0.15	1.3e-07	6.5e-06	-0.12	5,00E-05	0.00084	-0.13	1.3e-07	6.5e-06
TTC3	11.84	10.92	11.39	11.85	6.4e-07	1.7e-05	NA	NA	NA	0.1	4.1e-06	0.00043	-0.01	0.94	0.96	-0.1	1.7e-07	9,00E-06	-0.05	0.003	0.02
WDR31	6.97	7.56	7.33	8.14	6.4e-07	1.7e-05	NA	NA	NA	-0.03	0.22	0.52	-0.17	7.1e-08	4,00E-06	-0.13	0.00016	0.0021	-0.15	2.1e-07	9.4e-06
BABAM2	9.35	10.53	9.9	10.94	6.5e-07	1.7e-05	NA	NA	NA	-0.14	0.00039	0.0097	-0.19	2.5e-09	2.8e-07	-0.04	0.48	0.65	-0.12	0.00023	0.0026
BRI3	10.72	11.68	11.02	11.29	6.5e-07	1.7e-05	NA	NA	NA	-0.11	1.7e-06	0.00025	-0.08	3.7e-06	9.7e-05	0.04	0.039	0.15	-0.02	0.16	0.37
GLCE	6.72	5.72	6.2	5.06	6.5e-07	1.7e-05	NA	NA	NA	0.19	0.0051	0.055	0.42	3.8e-07	1.6e-05	0.23	0.0045	0.03	0.33	2.4e-06	6.6e-05
MAP1A	7.67	8.93	8.41	7.39	6.5e-07	1.7e-05	NA	NA	NA	-0.21	4.5e-05	0.0022	0.06	0.39	0.56	0.27	3.4e-08	2.5e-06	0.17	0.00034	0.0036
RNF214	7.51	7.03	7.31	8.03	6.5e-07	1.7e-05	NA	NA	NA	0.14	0.034	0.19	-0.09	0.00023	0.0027	-0.22	2.2e-07	1.1e-05	-0.15	4.6e-07	1.8e-05
ANKIB1	9.29	9.34	9.34	8.85	6.6e-07	1.8e-05	NA	NA	NA	-0.01	0.53	0.73	0.07	4.7e-05	0.00076	0.08	1.6e-07	8.6e-06	0.08	1.3e-07	6.5e-06
BAZ2B	10.9	10.68	10.82	11.66	6.6e-07	1.8e-05	NA	NA	NA	0.06	0.063	0.27	-0.07	0.00014	0.0018	-0.13	2.4e-07	1.2e-05	-0.1	3.3e-07	1.3e-05
CD68	6.12	7.2	6.97	7.71	6.6e-07	1.8e-05	NA	NA	NA	-0.25	0.00014	0.0047	-0.3	2.3e-08	1.6e-06	-0.05	0.19	0.43	-0.17	0.00011	0.0014
MED10	8.82	8.78	8.78	7.85	6.6e-07	1.8e-05	NA	NA	NA	0.03	0.16	0.43	0.15	1,00E-06	3.4e-05	0.12	1.6e-05	0.00033	0.13	1.7e-07	8,00E-06
NCAPD2	8.07	7.84	7.87	7.17	6.6e-07	1.8e-05	NA	NA	NA	0.06	0.093	0.33	0.24	5.4e-08	3.2e-06	0.18	0.00041	0.0045	0.21	3.8e-07	1.5e-05
SAMD8	6.68	6.9	6.77	5.72	6.6e-07	1.8e-05	NA	NA	NA	-0.05	0.34	0.55	0.27	7.1e-05	0.0011	0.32	1.2e-06	4.3e-05	0.3	1.5e-07	7.3e-06
SSH1	9.12	9.11	9.11	8.43	6.6e-07	1.8e-05	NA	NA	NA	0	0.93	1	0.09	1.4e-06	4.4e-05	0.08	5,00E-06	0.00013	0.09	9.8e-08	5.2e-06
TALDO1	8.98	9.29	9.18	9.71	6.6e-07	1.8e-05	NA	NA	NA	-0.05	0.02	0.13	-0.1	1.9e-07	8.9e-06	-0.05	0.00041	0.0045	-0.07	6.6e-07	2.3e-05
ARFGEF3	4.21	5.46	5.24	0.92	6.7e-07	1.8e-05	10.06	2.14	15.19	-0.1	0.39	0.6	0.97	2.3e-05	0.00043	1.07	2.5e-06	7.7e-05	1.02	1.3e-07	6.5e-06
HSD17B2	1.77	0	0	0	6.7e-07	1.8e-05	NA	NA	NA	0.91	0.0017	0.026	1.47	4.4e-07	1.8e-05	0.57	0.043	0.16	1.09	7.3e-05	0.001
LRR1	6.84	6.02	6.33	5.4	6.7e-07	1.8e-05	NA	NA	NA	0.13	0.0029	0.037	0.33	1,00E-06	3.4e-05	0.2	0.0024	0.018	0.27	2.4e-06	6.6e-05
MIER1	9.16	9.15	9.16	9.71	6.7e-07	1.8e-05	NA	NA	NA	-0.01	0.61	0.78	-0.08	7.6e-07	2.8e-05	-0.06	1.1e-05	0.00025	-0.07	1.1e-07	5.7e-06
E2F1	8.34	7.56	8.04	6.94	6.8e-07	1.8e-05	NA	NA	NA	0.12	0.011	0.09	0.26	3.7e-08	2.4e-06	0.14	0.0034	0.024	0.2	1.8e-06	5.2e-05
SALL2	6.68	4.21	5.47	6.81	6.8e-07	1.8e-05	12.84	18.31	5.81	0.66	7.7e-06	0.00069	0.01	0.91	0.94	-0.65	1.5e-06	5.1e-05	-0.28	0.0052	0.031
SERPING1	9.34	10.11	9.77	11.05	6.8e-07	1.8e-05	NA	NA	NA	-0.1	0.006	0.061	-0.2	2.2e-07	1,00E-05	-0.1	0.00093	0.0086	-0.15	1.3e-06	4.1e-05
TADA3	8.38	8.64	8.48	9.43	6.8e-07	1.8e-05	NA	NA	NA	-0.01	0.67	0.82	-0.12	4,00E-06	1,00E-04	-0.12	1.9e-06	6.1e-05	-0.12	1,00E-07	5.2e-06
DNAJC1	9.59	9.05	9.41	8.34	6.9e-07	1.8e-05	NA	NA	NA	0.06	0.023	0.15	0.15	2,00E-07	9.2e-06	0.09	0.00037	0.0042	0.12	6.3e-07	2.3e-05
MITF	6.61	7.57	7.25	7.75	6.9e-07	1.8e-05	NA	NA	NA	-0.18	4.5e-05	0.0022	-0.21	1.1e-07	5.7e-06	-0.03	0.12	0.32	-0.12	9.6e-05	0.0013
NR1H2	8.94	8.59	8.83	8.07	6.9e-07	1.8e-05	NA	NA	NA	0.03	0.22	0.52	0.15	9.2e-08	4.9e-06	0.12	0.00015	0.002	0.14	2.2e-07	9.8e-06
PLPP3	8.39	9.92	9.23	9.97	6.9e-07	1.8e-05	NA	NA	NA	-0.19	4.1e-06	0.00043	-0.2	2.4e-07	1.1e-05	-0.01	0.54	0.7	-0.1	0.0011	0.0092
TMEM125	0	0	0	2.91	6.9e-07	1.8e-05	NA	NA	NA	0.13	0.97	1	-1.32	4.7e-05	0.00076	-1.44	1.5e-05	0.00032	-1.38	1,00E-07	5.2e-06
TNFSF9	3.91	4.69	4.38	0	6.9e-07	1.8e-05	5.12	3.29	13.93	-0.45	0.032	0.18	0.67	0.0048	0.029	1.12	8.6e-08	5.3e-06	0.91	1.5e-06	4.6e-05
DCP2	9.24	8.74	8.96	8.33	7,00E-07	1.8e-05	NA	NA	NA	0.05	0.028	0.17	0.12	5.4e-08	3.2e-06	0.07	0.0012	0.01	0.09	8.6e-07	2.9e-05
LRFN3	7.27	7.11	7.18	6.47	7,00E-07	1.8e-05	NA	NA	NA	0.03	0.26	0.54	0.18	1.1e-06	3.7e-05	0.15	1.2e-05	0.00026	0.17	1.5e-07	7.3e-06
PXN	9.75	11.19	10.52	10.07	7,00E-07	1.8e-05	NA	NA	NA	-0.17	8.2e-07	0.00015	-0.04	0.097	0.25	0.12	3.7e-06	1,00E-04	0.04	0.1	0.27
CAST	11.17	11.63	11.44	10.69	7.1e-07	1.9e-05	NA	NA	NA	-0.06	0.041	0.21	0.06	0.0063	0.036	0.11	4.7e-09	5.6e-07	0.08	1.4e-06	4.3e-05
COMMD10	8.36	8.99	8.72	7.59	7.1e-07	1.9e-05	NA	NA	NA	-0.1	0.022	0.14	0.11	0.0038	0.024	0.21	1.7e-08	1.5e-06	0.16	1.5e-06	4.6e-05
MSX2	3.56	4.81	4.31	0	7.1e-07	1.9e-05	5.37	1.73	13.72	-0.35	0.074	0.31	0.89	0.00032	0.0035	1.24	5.8e-07	2.4e-05	1.08	4.2e-07	1.6e-05
SLC25A27	7.08	6.56	6.85	5.84	7.1e-07	1.9e-05	NA	NA	NA	0.1	0.11	0.37	0.34	1.8e-06	5.5e-05	0.24	1,00E-04	0.0015	0.29	2.5e-07	1.1e-05
UBE2B	10.64	11.09	10.89	9.98	7.1e-07	1.9e-05	NA	NA	NA	-0.04	0.15	0.43	0.09	0.0012	0.0098	0.13	1.1e-08	1.1e-06	0.11	4.4e-07	1.7e-05
ULK1	11.55	12.24	11.85	11.29	7.1e-07	1.9e-05	NA	NA	NA	-0.07	0.0029	0.037	0.04	0.016	0.07	0.11	2.3e-08	1.8e-06	0.08	6.2e-06	0.00014
WNT5B	2.8	6.01	4.25	4.62	7.1e-07	1.9e-05	1.39	13.79	15.73	-0.89	1.5e-06	0.00023	-0.58	0.00032	0.0035	0.31	0.0049	0.032	-0.07	0.64	0.77
AL136962.1	4.94	0	3.62	2.71	7.2e-07	1.9e-05	13.49	5.78	0.99	1.17	1.1e-06	0.00018	0.78	3.4e-05	0.00059	-0.39	0.14	0.35	0.31	0.1	0.27
HNRNPKP4	0	0	0	0	7.2e-07	1.9e-05	NA	NA	NA	0.68	0.00019	0.0058	0.68	1.8e-05	0.00035	0	0.85	0.91	0.38	0.0036	0.023
LHX2	4.26	0	0	0	7.2e-07	1.9e-05	10.36	0.35	0	1.71	4.3e-05	0.0021	1.7	3.7e-06	9.7e-05	-0.01	0.76	0.87	1.08	0.0025	0.017
CUX1	10.9	10.45	10.66	10.4	7.3e-07	1.9e-05	NA	NA	NA	0.07	9.5e-06	0.00078	0.08	1.3e-07	6.5e-06	0.01	0.57	0.73	0.04	0.001	0.0085
LINC00205	7.96	6.56	7.42	7.83	7.3e-07	1.9e-05	NA	NA	NA	0.28	2.3e-06	0.00031	0.04	0.16	0.35	-0.24	1,00E-06	3.6e-05	-0.09	0.056	0.19
PIP5K1B	7.23	6.67	7.03	5	7.4e-07	1.9e-05	14.97	12.79	13.36	0.25	0.051	0.24	0.48	9,00E-08	4.8e-06	0.24	0.0047	0.031	0.36	1.1e-06	3.5e-05
RNF216P1	8.92	8.23	8.38	7.73	7.4e-07	1.9e-05	NA	NA	NA	0.08	0.033	0.18	0.17	2.2e-07	1,00E-05	0.08	3,00E-04	0.0035	0.13	5.6e-07	2.1e-05
SMYD2	8.94	6.76	7.75	7.43	7.4e-07	1.9e-05	NA	NA	NA	0.31	9.1e-07	0.00016	0.23	7.6e-06	0.00017	-0.07	0.046	0.17	0.09	0.17	0.38
CNPPD1	10.07	10.7	10.32	11.01	7.5e-07	1.9e-05	NA	NA	NA	-0.09	0.00072	0.014	-0.12	2.1e-08	1.5e-06	-0.04	0.062	0.21	-0.08	2.6e-05	0.00046
FDXR	11.64	11.75	11.73	12.7	7.5e-07	1.9e-05	NA	NA	NA	-0.03	0.17	0.44	-0.14	2.4e-07	1.1e-05	-0.1	8.7e-05	0.0013	-0.12	2.4e-07	1,00E-05
HAUS5	7.39	7.31	7.34	6.55	7.5e-07	1.9e-05	NA	NA	NA	0.07	0.29	0.54	0.23	2.4e-07	1.1e-05	0.16	6.1e-05	0.00098	0.19	1.9e-07	8.8e-06
NMU	0.47	0	0	0	7.5e-07	1.9e-05	NA	NA	NA	1.09	0.0019	0.028	1.43	1.1e-06	3.7e-05	0.34	0.016	0.077	0.99	0.00011	0.0014
SEC61A2	6.67	5.66	6.11	5.21	7.5e-07	1.9e-05	NA	NA	NA	0.22	0.00017	0.0054	0.39	8.9e-07	3.2e-05	0.18	0.028	0.12	0.29	2.3e-05	0.00042
ADAM12	4.78	2.8	3.64	0	7.6e-07	2,00E-05	13.04	1.35	5.38	0.69	0.0014	0.023	1.32	7.8e-07	2.9e-05	0.63	0.0064	0.039	1.01	6.5e-06	0.00015
COQ5	8.69	9.22	8.98	8.73	7.6e-07	2,00E-05	NA	NA	NA	-0.11	1.6e-05	0.0011	-0.02	0.95	0.97	0.09	6.4e-08	4.1e-06	0.04	0.003	0.02
FRY-AS1	4.28	4.27	4.28	0	7.6e-07	2,00E-05	11.63	1.25	8.54	0.18	0.56	0.75	1.26	6,00E-07	2.3e-05	1.08	6,00E-05	0.00097	1.18	1.5e-07	7.3e-06
MMAA	6.97	7.65	7.3	8.03	7.6e-07	2,00E-05	NA	NA	NA	-0.09	0.0014	0.023	-0.17	4.5e-08	2.8e-06	-0.08	0.019	0.089	-0.12	9.4e-06	2,00E-04
RBM22	9.73	9.67	9.7	9.09	7.6e-07	2,00E-05	NA	NA	NA	-0.01	0.97	1	0.07	3.7e-05	0.00063	0.07	1.9e-07	9.9e-06	0.07	1.2e-07	6.1e-06
AC021613.1	2.37	0	0	0	7.7e-07	2,00E-05	NA	NA	NA	1.24	0.00036	0.0093	1.49	1.6e-06	5,00E-05	0.25	0.12	0.32	1	0.00027	0.003
BLOC1S1	9.11	9.81	9.56	8.98	7.8e-07	2,00E-05	NA	NA	NA	-0.1	3,00E-05	0.0016	0.01	0.49	0.63	0.11	5.9e-08	3.9e-06	0.06	6,00E-04	0.0057
LRRIQ1	2.54	5.05	3.59	0	7.8e-07	2,00E-05	3.83	0	16.65	-0.69	0.0033	0.041	0.79	0.0052	0.031	1.48	4.7e-07	2,00E-05	1.18	4.7e-06	0.00011
NR2F1	8.91	9.64	9.06	10.41	7.8e-07	2,00E-05	NA	NA	NA	-0.1	0.014	0.11	-0.2	1.4e-07	6.9e-06	-0.1	0.00098	0.009	-0.15	1.1e-06	3.5e-05
PAAF1	7.75	7.68	7.73	8.37	7.8e-07	2,00E-05	NA	NA	NA	0.08	0.37	0.58	-0.08	1.8e-05	0.00035	-0.16	7.6e-07	2.9e-05	-0.12	1.5e-07	7.3e-06
COL14A1	6.97	10.36	8.87	7.06	7.9e-07	2,00E-05	11.37	20.14	25.43	-0.44	1.2e-05	0.00089	0.01	0.93	0.95	0.45	9.2e-08	5.5e-06	0.24	0.0024	0.017
FUT8	6.89	6.85	6.87	5.86	7.9e-07	2,00E-05	NA	NA	NA	0	0.95	1	0.25	5,00E-05	8,00E-04	0.25	1.3e-07	7.2e-06	0.25	1.3e-07	6.5e-06
HERPUD1	9.41	10.56	10.18	9.79	7.9e-07	2,00E-05	NA	NA	NA	-0.16	1.4e-06	0.00022	-0.04	0.13	0.3	0.12	2.2e-06	6.9e-05	0.04	0.075	0.23
POLR1A	8.03	7.15	7.62	8.04	7.9e-07	2,00E-05	NA	NA	NA	0.14	1.8e-05	0.0012	-0.02	0.68	0.8	-0.16	7.7e-08	4.8e-06	-0.09	0.0012	0.0098
CDKN2B-AS1	9.17	8.43	8.78	7.93	8.1e-07	2.1e-05	NA	NA	NA	0.1	0.00045	0.011	0.16	4.1e-08	2.6e-06	0.06	0.059	0.2	0.11	3,00E-05	0.00051
CXXC5	8.72	9.97	9.52	9.15	8.1e-07	2.1e-05	NA	NA	NA	-0.19	2.5e-06	0.00032	-0.06	0.095	0.25	0.13	1.8e-06	5.9e-05	0.04	0.088	0.26
ISM1	7.33	1.61	4.36	3.41	8.1e-07	2.1e-05	18.31	9.18	1.86	1.4	6.6e-07	0.00013	0.77	0.00019	0.0023	-0.63	0.027	0.12	0.23	0.36	0.57
NEMP1	6.52	6.08	6.23	4.72	8.1e-07	2.1e-05	NA	NA	NA	0.11	0.21	0.51	0.37	2,00E-07	9.2e-06	0.26	0.00016	0.0021	0.32	2.5e-07	1.1e-05
SLITRK4	5.51	9.68	7.51	10	8.1e-07	2.1e-05	3.89	32.72	20.46	-0.48	5,00E-04	0.011	-0.62	7.3e-08	4.1e-06	-0.13	0.46	0.63	-0.35	0.00026	0.0029
SMAD5	10.43	10.23	10.27	9.71	8.1e-07	2.1e-05	NA	NA	NA	0.03	0.09	0.33	0.09	4.6e-06	0.00012	0.06	5.7e-06	0.00015	0.07	2.1e-07	9.4e-06
WDR3	8.06	7.23	7.46	8	8.1e-07	2.1e-05	NA	NA	NA	0.17	8.4e-05	0.0033	0	0.34	0.53	-0.17	2.6e-07	1.3e-05	-0.08	0.00027	0.003
NKX6-1	2.44	0	1.77	0	8.2e-07	2.1e-05	4.13	0	6.86	0.15	0.36	0.57	1.69	4.8e-08	2.9e-06	1.54	4.2e-05	0.00072	1.62	3,00E-07	1.2e-05
RAB9A	6.78	8.09	7.62	7.16	8.2e-07	2.1e-05	NA	NA	NA	-0.26	4.5e-06	0.00047	-0.1	0.097	0.25	0.16	9.6e-07	3.6e-05	0.04	0.076	0.23
SIGLEC7	4.6	5.17	4.85	6.28	8.2e-07	2.1e-05	NA	NA	NA	-0.02	0.24	0.54	-0.42	6.7e-07	2.5e-05	-0.4	0.00023	0.0028	-0.41	2.5e-07	1.1e-05
ST3GAL2	9.57	8.68	9.27	8.52	8.2e-07	2.1e-05	NA	NA	NA	0.1	0.00042	0.01	0.19	1.7e-08	1.3e-06	0.08	0.14	0.35	0.13	6.4e-05	0.00093
TRAPPC2	7.38	7.9	7.59	6.65	8.3e-07	2.1e-05	NA	NA	NA	-0.02	0.052	0.24	0.15	2.2e-05	0.00041	0.17	6.4e-06	0.00016	0.16	3,00E-07	1.2e-05
CD4	5.48	7.37	6.44	7.33	8.4e-07	2.1e-05	NA	NA	NA	-0.32	2.3e-05	0.0014	-0.34	5.9e-08	3.4e-06	-0.02	0.9	0.94	-0.17	0.002	0.015
CTNS	6.59	7.82	7.03	7.75	8.4e-07	2.1e-05	NA	NA	NA	-0.17	4.1e-06	0.00043	-0.18	2.8e-07	1.2e-05	-0.01	1	1	-0.1	0.004	0.025
INSL3	3.44	4.2	3.75	0	8.4e-07	2.1e-05	7.15	0	11.88	-0.17	0.41	0.62	1.32	5.3e-06	0.00013	1.48	5,00E-06	0.00013	1.4	1.4e-07	6.9e-06
ITPRID2	7.74	7.31	7.5	6.65	8.4e-07	2.1e-05	NA	NA	NA	0.04	0.16	0.43	0.22	7.7e-08	4.2e-06	0.18	3,00E-04	0.0035	0.2	3.5e-07	1.4e-05
KIF4B	0.7	0	0	0	8.4e-07	2.1e-05	NA	NA	NA	0.71	0.0059	0.061	1.14	3.6e-07	1.5e-05	0.43	0.0068	0.04	0.83	3.6e-05	0.00059
LINC01085	0.95	6.73	2.45	0	8.4e-07	2.1e-05	1.82	0	16.47	-1.08	0.0011	0.019	0.7	0.0085	0.044	1.78	7.2e-07	2.8e-05	1.34	1.1e-05	0.00023
LINC02105	2.47	0	0	0	8.4e-07	2.1e-05	NA	NA	NA	1.18	0.00094	0.017	1.63	1.1e-06	3.7e-05	0.45	0.094	0.27	1.15	2,00E-04	0.0023
MCM6	7.28	6.86	7.01	6.18	8.4e-07	2.1e-05	NA	NA	NA	0.09	0.1	0.35	0.29	7,00E-07	2.6e-05	0.2	5,00E-05	0.00084	0.24	2.9e-07	1.2e-05
PCDHGA8	6	4.6	5.36	3.45	8.4e-07	2.1e-05	15.77	7.12	7.87	0.52	0.00067	0.014	0.8	2.7e-07	1.2e-05	0.28	0.075	0.24	0.56	3.7e-05	6,00E-04
SREBF1	8.04	8.98	8.67	9.45	8.4e-07	2.1e-05	NA	NA	NA	-0.15	9.9e-05	0.0037	-0.19	4.5e-08	2.8e-06	-0.03	0.23	0.45	-0.11	0.00017	0.002
TBC1D15	9.01	9.49	9.3	8.89	8.4e-07	2.1e-05	NA	NA	NA	-0.06	0.00011	0.0039	0.02	0.13	0.3	0.08	7.1e-08	4.5e-06	0.05	9.3e-05	0.0013
PLD1	8.03	8.11	8.11	9.1	8.5e-07	2.1e-05	NA	NA	NA	-0.04	0.67	0.82	-0.17	1.4e-06	4.4e-05	-0.13	8.7e-06	0.00021	-0.15	1.4e-07	6.9e-06
POLE	7.49	7.29	7.39	6.4	8.5e-07	2.1e-05	NA	NA	NA	0.02	0.37	0.58	0.19	3.5e-06	9.3e-05	0.17	1.6e-05	0.00033	0.18	1.6e-07	7.7e-06
PPP2R2C	5.32	7.68	6.36	1.47	8.5e-07	2.1e-05	11.88	1.64	18.73	-0.34	0.025	0.15	0.93	0.00026	0.003	1.26	1.8e-06	5.9e-05	1.1	6.4e-07	2.3e-05
USP9X	10.87	11.16	11.07	10.49	8.5e-07	2.1e-05	NA	NA	NA	-0.03	0.065	0.28	0.05	0.0011	0.0091	0.07	4.1e-08	2.9e-06	0.06	7.1e-07	2.5e-05
AC122688.3	7.38	5.98	6.88	5.98	8,00E-07	2.1e-05	NA	NA	NA	0.38	1.7e-05	0.0011	0.37	9.5e-07	3.4e-05	-0.01	0.92	0.95	0.19	0.0043	0.027
KDM4A-AS1	4.34	2.48	3.34	5.82	8,00E-07	2.1e-05	8.54	15.72	2.06	0.66	0.00051	0.012	-0.26	0.035	0.13	-0.92	5.1e-07	2.2e-05	-0.55	2.2e-05	4,00E-04
RSAD1	7.23	7.45	7.3	8.05	8,00E-07	2.1e-05	NA	NA	NA	-0.05	0.17	0.44	-0.15	2.5e-08	1.7e-06	-0.1	0.00066	0.0066	-0.13	3.9e-07	1.6e-05
TACC3	8.87	7.65	8.22	7.75	8,00E-07	2.1e-05	NA	NA	NA	0.16	5.7e-05	0.0025	0.24	2.5e-08	1.7e-06	0.08	0.67	0.81	0.17	0.00084	0.0074
UROD	9.21	9.84	9.49	10.04	8,00E-07	2.1e-05	NA	NA	NA	-0.1	0.00022	0.0064	-0.13	4.5e-08	2.8e-06	-0.03	0.097	0.27	-0.08	5.6e-05	0.00084
OLIG1	3.46	0	0	0	8.6e-07	2.2e-05	NA	NA	NA	1.09	0.0029	0.037	1.68	3.3e-07	1.4e-05	0.59	0.014	0.071	1.24	2.4e-05	0.00043
SNORA31	3.26	3.87	3.49	0	8.6e-07	2.2e-05	NA	NA	NA	-0.03	0.57	0.75	1.01	3.3e-06	8.9e-05	1.04	1.5e-05	0.00032	1.03	1.3e-07	6.5e-06
TMEM132A	8.93	9.08	9	7.05	8.6e-07	2.2e-05	NA	NA	NA	0.04	0.7	0.84	0.25	1.9e-07	8.9e-06	0.22	5.4e-05	0.00089	0.23	1.5e-07	7.3e-06
TTC25	4.52	5.59	5.11	4	8.7e-07	2.2e-05	NA	NA	NA	-0.36	0.0033	0.041	0.31	0.019	0.08	0.67	2.5e-07	1.2e-05	0.5	8.2e-06	0.00018
CWC27	8.86	9.09	9.01	8.49	8.8e-07	2.2e-05	NA	NA	NA	-0.05	0.036	0.2	0.06	0.013	0.061	0.12	3.1e-09	4.1e-07	0.09	2.5e-06	6.8e-05
FMNL1	5.71	6.91	6.5	7.27	8.8e-07	2.2e-05	NA	NA	NA	-0.16	0.0067	0.066	-0.29	1.3e-08	1,00E-06	-0.14	0.019	0.089	-0.21	6,00E-06	0.00014
PYCARD	6.92	8.52	7.56	8.53	8.8e-07	2.2e-05	NA	NA	NA	-0.27	8.4e-05	0.0033	-0.27	1.7e-08	1.3e-06	0	0.81	0.89	-0.13	0.0011	0.0092
SLC25A4	7.85	8.67	8.34	7.83	8.8e-07	2.2e-05	NA	NA	NA	-0.22	5.4e-06	0.00052	0	0.96	0.97	0.22	2.4e-07	1.2e-05	0.11	0.0042	0.026
APOL4	2.24	3.75	2.76	5.37	8.9e-07	2.2e-05	NA	NA	NA	-0.27	0.16	0.43	-0.78	1.7e-06	5.2e-05	-0.51	0.00013	0.0018	-0.64	2.8e-07	1.2e-05
PAQR6	6.38	5.09	5.79	4.61	8.9e-07	2.2e-05	NA	NA	NA	0.36	0.00071	0.014	0.6	4.3e-07	1.7e-05	0.24	0.042	0.16	0.43	2.4e-05	0.00043
TSPAN12	8.95	10.25	9.56	7	8.9e-07	2.2e-05	15.13	19.37	25.06	-0.22	0.0013	0.022	0.28	0.01	0.05	0.5	1.2e-07	6.8e-06	0.4	7.6e-06	0.00017
GLI2	6.33	5.4	5.91	4.03	9.1e-07	2.3e-05	13.66	7.72	11.79	0.22	0.045	0.22	0.62	2.2e-07	1,00E-05	0.41	0.0027	0.02	0.52	1.1e-06	3.5e-05
LINC02381	6.87	7.88	7.45	6.19	9.1e-07	2.3e-05	NA	NA	NA	-0.14	0.0082	0.076	0.23	0.0013	0.01	0.37	1.2e-06	4.3e-05	0.3	1.6e-06	4.8e-05
PARD3	9.39	8.52	9.12	9.33	9.1e-07	2.3e-05	NA	NA	NA	0.13	8.2e-07	0.00015	0.01	0.8	0.88	-0.12	1.3e-06	4.5e-05	-0.05	0.01	0.051
PHAX	9.39	9.75	9.63	9.1	9.1e-07	2.3e-05	NA	NA	NA	-0.07	0.00072	0.014	0.02	0.35	0.54	0.09	3.8e-09	4.8e-07	0.06	0.00015	0.0018
PRUNE2	5.6	7.04	6.27	4.24	9.1e-07	2.3e-05	8.67	9.4	19.51	-0.33	0.00058	0.013	0.41	0.016	0.07	0.74	1,00E-06	3.6e-05	0.59	1.4e-05	0.00027
SMIM10L2B	7.61	10.76	9.03	7	9.1e-07	2.3e-05	NA	NA	NA	-0.34	9.9e-05	0.0037	0.13	0.092	0.25	0.47	1.2e-07	6.8e-06	0.31	7.5e-05	0.0011
AC000093.1	5.05	3.96	4.16	2.56	9.2e-07	2.3e-05	NA	NA	NA	0.41	0.00063	0.013	0.79	1.3e-06	4.2e-05	0.38	0.01	0.055	0.6	1.1e-05	0.00023
PLEKHM2	7.99	8.22	8.13	8.58	9.2e-07	2.3e-05	NA	NA	NA	-0.04	0.081	0.31	-0.11	1.9e-07	8.9e-06	-0.07	0.00027	0.0032	-0.09	4.8e-07	1.8e-05
TUG1	10.3	10.01	10.15	9.85	9.2e-07	2.3e-05	NA	NA	NA	0.06	0.00011	0.0039	0.08	1,00E-07	5.2e-06	0.02	0.1	0.28	0.05	7.7e-05	0.0011
AC002451.1	9.59	7.53	8.81	8.53	9.3e-07	2.3e-05	NA	NA	NA	0.31	3.8e-07	9.3e-05	0.2	0.00017	0.0021	-0.11	0.0063	0.039	0.05	0.57	0.71
CHERP	9.65	9.16	9.46	8.81	9.3e-07	2.3e-05	NA	NA	NA	0.06	0.0046	0.051	0.11	1.6e-07	7.7e-06	0.05	0.003	0.022	0.08	2.9e-06	7.6e-05
IER5	7.6	8.28	8	8.8	9.3e-07	2.3e-05	NA	NA	NA	-0.17	0.00082	0.016	-0.23	2.2e-07	1,00E-05	-0.06	0.0084	0.048	-0.14	8.2e-06	0.00018
NXT1	7.15	7.34	7.21	6.21	9.3e-07	2.3e-05	NA	NA	NA	-0.06	0.32	0.54	0.25	4.6e-05	0.00075	0.32	3.2e-06	9.3e-05	0.29	2,00E-07	9.2e-06
PARVB	9.01	7.81	8.46	9.42	9.3e-07	2.3e-05	NA	NA	NA	0.21	0.00018	0.0056	-0.04	0.21	0.42	-0.25	3.4e-08	2.5e-06	-0.14	0.00014	0.0017
CHAF1B	5.22	4.5	4.94	2.73	9.4e-07	2.3e-05	NA	NA	NA	0.31	0.025	0.15	0.77	2.7e-07	1.2e-05	0.46	0.0037	0.025	0.62	1.7e-06	5,00E-05
SLC6A2	6.02	5.14	5.83	0	9.4e-07	2.3e-05	11.84	2.51	14.98	0.01	0.94	1	1.24	1.5e-05	3,00E-04	1.23	3.7e-06	1,00E-04	1.23	1.4e-07	6.9e-06
TRIM50	4.65	6.54	5.74	0	9.4e-07	2.3e-05	9.91	0.2	18.24	-0.43	0.05	0.24	1.19	0.00017	0.0021	1.62	1.9e-06	6.1e-05	1.42	5,00E-07	1.9e-05
ZMYND19	7.51	6.25	6.68	6.89	9.4e-07	2.3e-05	NA	NA	NA	0.23	1.7e-06	0.00025	0.05	0.064	0.19	-0.18	5,00E-06	0.00013	-0.06	0.14	0.35
C1orf105	0	4.2	2	0	9.5e-07	2.3e-05	0.96	0	12.57	-0.9	0.0032	0.04	0.87	0.011	0.054	1.77	3.8e-07	1.7e-05	1.39	1.3e-05	0.00026
CD74	10.85	13.42	12.01	12.98	9.5e-07	2.3e-05	NA	NA	NA	-0.2	2.8e-06	0.00034	-0.18	7,00E-07	2.6e-05	0.01	0.43	0.6	-0.08	0.02	0.087
LCOR	9.44	8.79	9.21	8.86	9.5e-07	2.3e-05	NA	NA	NA	0.09	9.5e-06	0.00078	0.08	1.7e-07	8.1e-06	0	0.76	0.87	0.04	0.0062	0.035
ABLIM1	10.58	9.32	9.71	11.9	1,00E-06	2.4e-05	NA	NA	NA	0.13	0.19	0.47	-0.21	0.00016	0.002	-0.33	1.9e-07	9.9e-06	-0.27	3.3e-07	1.3e-05
ACBD4	7.24	7.84	7.57	8.44	1,00E-06	2.4e-05	NA	NA	NA	-0.12	0.0013	0.022	-0.17	7.1e-08	4,00E-06	-0.06	0.022	0.1	-0.12	1.3e-05	0.00026
C1QTNF1-AS1	8.75	7.58	8.6	9.68	1,00E-06	2.4e-05	NA	NA	NA	0.19	0.024	0.15	-0.14	0.0031	0.02	-0.33	4.1e-08	2.9e-06	-0.23	1.7e-06	5,00E-05
CYP3A7	0	3.07	0	0	1,00E-06	2.4e-05	0	0	11.64	-1.8	1.2e-05	0.00089	-0.21	0.24	0.42	1.58	3.1e-05	0.00057	0.95	0.036	0.14
FAM221A	4.67	5.9	5.64	4.34	1,00E-06	2.4e-05	NA	NA	NA	-0.2	0.017	0.12	0.29	0.014	0.065	0.49	1.1e-07	6.4e-06	0.39	3.9e-06	9.6e-05
FSD1L	6.71	6.89	6.78	5.92	1,00E-06	2.4e-05	NA	NA	NA	0.01	0.97	1	0.24	1.3e-06	4.2e-05	0.24	1.1e-05	0.00025	0.24	1.5e-07	7.3e-06
GLI3	8.28	6.49	7.28	7.03	1,00E-06	2.4e-05	NA	NA	NA	0.22	1.4e-06	0.00022	0.2	6.8e-06	0.00016	-0.02	0.24	0.45	0.1	0.048	0.17
HSPB7	5.72	8.16	6.66	6.17	1,00E-06	2.4e-05	8.19	16.72	21.37	-0.51	8.2e-07	0.00015	-0.1	0.13	0.3	0.41	1.5e-05	0.00032	0.18	0.095	0.26
KAZALD1	5.31	3.24	4.16	2.45	1,00E-06	2.4e-05	13.1	3.34	5.46	0.69	0.00037	0.0094	0.98	3.4e-07	1.4e-05	0.29	0.15	0.37	0.67	1,00E-04	0.0013
LINC01515	5.12	5.29	5.2	0	1,00E-06	2.4e-05	9.07	3.35	12.74	0.05	0.92	0.99	1.1	2.2e-06	6.4e-05	1.05	3,00E-05	0.00056	1.08	1.6e-07	7.7e-06
MDM1	6.29	6.58	6.46	5.45	1,00E-06	2.4e-05	NA	NA	NA	-0.02	0.26	0.54	0.28	5.3e-06	0.00013	0.3	1.2e-05	0.00026	0.29	1.9e-07	8.8e-06
MYOM1	5.26	5.4	5.28	7.16	1,00E-06	2.4e-05	6.79	24.13	8.99	0.06	0.79	0.9	-0.47	6.2e-05	0.00095	-0.53	1.8e-06	5.9e-05	-0.5	1.7e-07	8,00E-06
P2RY11	6.34	5.06	5.72	4.5	1,00E-06	2.4e-05	NA	NA	NA	0.29	0.00045	0.011	0.46	6,00E-07	2.3e-05	0.16	0.037	0.15	0.32	2.5e-05	0.00044
PCED1B-AS1	4.92	6.69	5.84	7.13	1,00E-06	2.4e-05	NA	NA	NA	-0.32	0.00038	0.0096	-0.43	3.2e-07	1.4e-05	-0.11	0.14	0.35	-0.26	9,00E-05	0.0012
PLEKHA1	9.08	8.66	8.8	8.41	1,00E-06	2.4e-05	NA	NA	NA	0.09	0.00039	0.0097	0.14	7.1e-08	4,00E-06	0.05	0.062	0.21	0.1	3.9e-05	0.00062
POLR3B	7.24	7.88	7.62	7.17	1,00E-06	2.4e-05	NA	NA	NA	-0.14	0.00032	0.0085	0.01	0.37	0.55	0.15	1.2e-08	1.1e-06	0.08	0.00023	0.0026
PURPL	4.04	5.31	4.89	0	1,00E-06	2.4e-05	11.31	1.76	11.73	-0.06	0.7	0.84	1.22	3.3e-05	0.00057	1.27	2,00E-06	6.4e-05	1.25	1.7e-07	8,00E-06
R3HDM1	8.84	8.08	8.38	8.23	1,00E-06	2.4e-05	NA	NA	NA	0.13	1.5e-06	0.00023	0.1	4.6e-06	0.00012	-0.03	0.097	0.27	0.04	0.11	0.29
RAB31	10.83	11.44	11.19	12.38	1,00E-06	2.4e-05	NA	NA	NA	-0.1	0.0044	0.05	-0.17	2,00E-07	9.2e-06	-0.06	0.0028	0.02	-0.11	3.1e-06	8.1e-05
RASA1	7.91	8.74	8.41	7.59	1,00E-06	2.4e-05	NA	NA	NA	-0.11	0.0011	0.019	0.05	0.1	0.25	0.17	1.4e-08	1.2e-06	0.11	3.9e-05	0.00062
ATP2C2	4.03	1.99	2.76	0	9.6e-07	2.4e-05	NA	NA	NA	0.49	0.028	0.17	1.42	1.5e-07	7.3e-06	0.93	0.0041	0.028	1.19	2.4e-06	6.6e-05
DLL3	3.29	0	1.66	0	9.6e-07	2.4e-05	NA	NA	NA	0.66	0.029	0.17	1.81	2,00E-07	9.2e-06	1.15	0.00089	0.0083	1.52	2.1e-06	5.9e-05
FAM210B	11.42	12.31	12.01	12.38	9.6e-07	2.4e-05	NA	NA	NA	-0.1	7.2e-06	0.00065	-0.09	2.2e-07	1,00E-05	0.01	0.95	0.97	-0.04	0.0042	0.026
FANCM	6.44	5.38	5.89	5.03	9.6e-07	2.4e-05	NA	NA	NA	0.2	0.0017	0.026	0.41	5.8e-07	2.3e-05	0.21	0.014	0.071	0.31	9.3e-06	2,00E-04
IGSF21	3.93	6.23	4.66	6.47	9.6e-07	2.4e-05	NA	NA	NA	-0.49	0.0012	0.02	-0.66	3.1e-08	2,00E-06	-0.17	0.62	0.78	-0.4	0.00032	0.0034
PAQR5	7.72	8.23	7.93	9.52	9.6e-07	2.4e-05	NA	NA	NA	0.01	0.86	0.95	-0.26	4.5e-05	0.00074	-0.27	2.2e-07	1.1e-05	-0.27	1.5e-07	7.3e-06
HAPLN1	3.12	0	0	0	9.7e-07	2.4e-05	NA	NA	NA	1.01	0.0011	0.019	1.52	6.2e-07	2.4e-05	0.51	0.19	0.43	1.1	0.00023	0.0026
ITSN2	9.2	9.57	9.33	10.14	9.7e-07	2.4e-05	NA	NA	NA	-0.05	0.039	0.21	-0.13	7.1e-08	4,00E-06	-0.09	0.0012	0.01	-0.11	1,00E-06	3.3e-05
C16orf72	8.54	8.51	8.54	7.63	9.8e-07	2.4e-05	NA	NA	NA	-0.01	0.55	0.74	0.12	7.6e-06	0.00017	0.14	2.2e-06	6.9e-05	0.13	1.6e-07	7.7e-06
SENP5	7.84	7.88	7.87	7.14	9.8e-07	2.4e-05	NA	NA	NA	0	0.97	1	0.16	1.5e-06	4.7e-05	0.16	9.3e-06	0.00022	0.16	1.5e-07	7.3e-06
C1QC	5.15	7.48	6.31	7.48	9.9e-07	2.4e-05	NA	NA	NA	-0.36	1.1e-05	0.00085	-0.4	1.7e-07	8.1e-06	-0.04	0.79	0.89	-0.21	0.002	0.015
CDIPT	10.51	10.87	10.68	10.24	9.9e-07	2.4e-05	NA	NA	NA	-0.06	0.00042	0.01	0.03	0.029	0.11	0.08	1.3e-07	7.2e-06	0.05	2.2e-05	4,00E-04
CIAO1	9.95	9.87	9.93	10.44	9.9e-07	2.4e-05	NA	NA	NA	0.02	0.31	0.54	-0.05	3.7e-05	0.00063	-0.07	6.5e-07	2.6e-05	-0.06	2.2e-07	9.8e-06
ABCA17P	4.05	5.02	4.52	2.92	1.1e-06	2.6e-05	NA	NA	NA	-0.35	0.0077	0.073	0.43	0.013	0.061	0.78	2.5e-07	1.2e-05	0.62	5.8e-06	0.00013
AC013470.2	1.32	0	0	0	1.1e-06	2.6e-05	NA	NA	NA	1.28	0.00013	0.0044	1.39	4.2e-06	0.00011	0.11	0.6	0.76	0.89	0.0018	0.014
AL008633.1	3.13	0	1.63	0	1.1e-06	2.6e-05	NA	NA	NA	0.82	0.0022	0.031	1.4	4.2e-07	1.7e-05	0.58	0.023	0.1	1.05	2.8e-05	0.00049
AL359851.1	8	7.7	7.95	6.79	1.1e-06	2.6e-05	NA	NA	NA	0.09	0.32	0.54	0.28	3.1e-08	2,00E-06	0.18	0.00062	0.0062	0.23	4.1e-07	1.6e-05
ANKEF1	5.38	6.21	5.83	4.17	1.1e-06	2.6e-05	NA	NA	NA	-0.09	0.0016	0.025	0.43	0.00034	0.0036	0.52	1,00E-05	0.00023	0.48	1.9e-06	5.5e-05
APOOL	8.77	9.68	9.26	8.87	1.1e-06	2.6e-05	NA	NA	NA	-0.08	3.8e-05	0.0019	0	0.83	0.89	0.08	5.9e-08	3.9e-06	0.04	0.004	0.025
BRD3	10.92	9.79	10.44	10.89	1.1e-06	2.6e-05	NA	NA	NA	0.12	4.5e-06	0.00047	-0.01	0.95	0.97	-0.13	4.3e-07	1.9e-05	-0.07	0.004	0.025
BTAF1	8.3	7.28	7.93	7.36	1.1e-06	2.6e-05	NA	NA	NA	0.18	3.4e-06	0.00039	0.17	6,00E-07	2.3e-05	-0.01	0.65	0.8	0.08	0.011	0.055
C1QL2	1.71	0	0	0	1.1e-06	2.6e-05	NA	NA	NA	0.5	0.092	0.33	1.49	1.2e-07	6.1e-06	0.99	6.7e-05	0.0011	1.26	1.1e-06	3.5e-05
CCDC73	5.55	0	3.87	4.6	1.1e-06	2.6e-05	14.49	10.11	1.56	1.41	4.6e-07	0.00011	0.45	0.013	0.061	-0.96	0.00067	0.0066	-0.09	0.62	0.75
COLCA2	4.91	6.05	5.38	1.83	1.1e-06	2.6e-05	7.58	3.4	19.12	-0.42	0.011	0.09	0.68	0.00091	0.008	1.1	1.8e-06	5.9e-05	0.9	1.6e-06	4.8e-05
EME1	4.42	3.65	4.08	0.85	1.1e-06	2.6e-05	12.27	1.74	5.63	0.53	0.014	0.11	1.19	2.1e-07	9.6e-06	0.66	0.0095	0.053	0.95	4.1e-06	1,00E-04
FAM114A2	8.07	8.42	8.25	7.68	1.1e-06	2.6e-05	NA	NA	NA	-0.07	0.0057	0.059	0.04	0.095	0.25	0.1	3.1e-09	4.1e-07	0.07	2.2e-05	4,00E-04
HIST2H2BD	8.29	7.32	7.86	7.32	1.1e-06	2.6e-05	NA	NA	NA	0.18	9.1e-05	0.0035	0.21	9.2e-08	4.9e-06	0.03	0.19	0.43	0.12	0.00017	0.002
HPRT1	8.16	7.74	7.94	6.88	1.1e-06	2.6e-05	NA	NA	NA	0.05	0.29	0.54	0.24	2.8e-07	1.2e-05	0.19	1,00E-04	0.0015	0.21	3,00E-07	1.2e-05
IMMT	9.92	9.68	9.74	10.29	1.1e-06	2.6e-05	NA	NA	NA	0.04	0.058	0.26	-0.06	0.00022	0.0026	-0.1	4,00E-07	1.8e-05	-0.08	5.8e-07	2.1e-05
KPNA2	7.3	5.85	6.58	5.84	1.1e-06	2.6e-05	NA	NA	NA	0.35	4.2e-05	0.0021	0.29	7.1e-07	2.6e-05	-0.06	0.89	0.93	0.13	0.0024	0.017
LINC02388	3.65	1.16	3.38	6.4	1.1e-06	2.6e-05	5.39	19.91	0.73	0.41	0.095	0.34	-0.57	5.1e-05	0.00081	-0.99	6.2e-06	0.00016	-0.76	3.3e-07	1.3e-05
MTFR1L	8.99	9.42	9.21	10.04	1.1e-06	2.6e-05	NA	NA	NA	-0.06	0.058	0.26	-0.14	1.4e-08	1.1e-06	-0.08	0.0042	0.028	-0.11	1.5e-06	4.6e-05
NMT2	8.22	7.38	7.92	7.45	1.1e-06	2.6e-05	NA	NA	NA	0.23	6.6e-07	0.00013	0.14	2.8e-06	7.8e-05	-0.09	0.5	0.67	0.03	0.024	0.1
PHKA1	7.31	8.31	7.65	7.01	1.1e-06	2.6e-05	NA	NA	NA	-0.17	2.3e-05	0.0014	0.02	0.2	0.41	0.2	2.8e-07	1.3e-05	0.11	0.00027	0.003
POMGNT2	8.19	8.6	8.45	7.78	1.1e-06	2.6e-05	NA	NA	NA	-0.07	0.0082	0.076	0.06	0.0054	0.032	0.13	7.1e-08	4.5e-06	0.1	3.5e-06	8.8e-05
PSMD10	7.59	8.1	7.77	6.74	1.1e-06	2.6e-05	NA	NA	NA	-0.05	0.07	0.29	0.17	4.7e-05	0.00076	0.21	1.5e-06	5.1e-05	0.19	4.1e-07	1.6e-05
RALGAPA2	7.41	8.4	7.92	8	1.1e-06	2.6e-05	NA	NA	NA	-0.17	8.2e-07	0.00015	-0.12	0.00023	0.0027	0.05	0.0031	0.022	-0.03	0.69	0.81
SPART	9.67	10.14	10.05	10.56	1.1e-06	2.6e-05	NA	NA	NA	-0.04	0.0091	0.081	-0.09	1.4e-07	6.9e-06	-0.05	0.0024	0.018	-0.07	2.3e-06	6.4e-05
ST3GAL3	7.55	6.69	7.14	8.01	1.1e-06	2.6e-05	NA	NA	NA	0.15	0.00018	0.0056	-0.04	0.033	0.12	-0.19	2.6e-07	1.3e-05	-0.12	3.2e-05	0.00054
TMBIM1	8.76	9.38	9.07	9.81	1.1e-06	2.6e-05	NA	NA	NA	-0.12	0.00068	0.014	-0.17	2,00E-07	9.2e-06	-0.05	0.016	0.077	-0.11	1.4e-05	0.00027
VAMP8	5.86	6.97	6.72	7.82	1.1e-06	2.6e-05	NA	NA	NA	-0.17	0.013	0.1	-0.34	1.3e-07	6.5e-06	-0.17	0.002	0.016	-0.25	1.9e-06	5.5e-05
ZIC4	1.91	0	0	0	1.1e-06	2.6e-05	NA	NA	NA	1.78	2.9e-05	0.0016	1.52	3.6e-05	0.00062	-0.26	0.4	0.58	0.89	0.02	0.087
ZWILCH	7.75	6.34	7.19	6.38	1.1e-06	2.6e-05	NA	NA	NA	0.3	9.3e-05	0.0035	0.24	5.9e-08	3.4e-06	-0.05	0.73	0.86	0.1	0.0013	0.01
ACKR3	7.35	4.93	6.24	4.33	1.2e-06	2.8e-05	17.32	11.92	10.03	0.47	0.00012	0.0042	0.66	5.7e-07	2.2e-05	0.19	0.16	0.38	0.44	0.00014	0.0017
AGAP1	8.65	7.62	8.07	7.72	1.2e-06	2.8e-05	NA	NA	NA	0.14	1.2e-05	0.00089	0.17	2,00E-07	9.2e-06	0.02	0.63	0.78	0.1	0.009	0.047
ALG10B	6.89	6.96	6.92	6.18	1.2e-06	2.8e-05	NA	NA	NA	-0.05	0.43	0.64	0.12	1.9e-05	0.00037	0.17	1.5e-06	5.1e-05	0.15	2.3e-07	1,00E-05
ATP6AP2	10.87	11.3	11.04	10.52	1.2e-06	2.8e-05	NA	NA	NA	-0.04	0.0096	0.084	0.04	0.0026	0.018	0.09	1.7e-07	9,00E-06	0.07	2.7e-06	7.2e-05
C9orf85	7.27	6.39	6.83	6.66	1.2e-06	2.8e-05	NA	NA	NA	0.22	2.4e-07	6.8e-05	0.15	1.5e-05	3,00E-04	-0.07	0.21	0.45	0.04	0.083	0.25
CYP39A1	5.45	4.77	4.98	1.35	1.2e-06	2.8e-05	10.49	4.72	11	0	0.77	0.89	0.92	1.5e-05	3,00E-04	0.92	6.4e-06	0.00016	0.92	1.8e-07	8.4e-06
DENR	9.86	9.74	9.77	9.28	1.2e-06	2.8e-05	NA	NA	NA	0.02	0.49	0.7	0.08	8.9e-07	3.2e-05	0.06	3.1e-05	0.00057	0.07	2.3e-07	1,00E-05
DIAPH1	9.51	9.59	9.51	8.93	1.2e-06	2.8e-05	NA	NA	NA	-0.01	0.48	0.69	0.1	1.8e-05	0.00035	0.11	1.4e-06	4.8e-05	0.1	2.1e-07	9.4e-06
EGF	0	3.46	2.06	0	1.2e-06	2.8e-05	NA	NA	NA	-0.82	0.0027	0.036	0.66	0.029	0.11	1.47	3.7e-07	1.7e-05	1.12	2.5e-05	0.00044
EVI2B	4.83	6.37	5.54	6.91	1.2e-06	2.8e-05	NA	NA	NA	-0.31	0.0017	0.026	-0.47	4.3e-07	1.7e-05	-0.16	0.032	0.13	-0.31	1.8e-05	0.00034
GNAS	12.4	12.76	12.51	11.47	1.2e-06	2.8e-05	NA	NA	NA	-0.04	0.081	0.31	0.09	4.7e-05	0.00076	0.14	1.6e-06	5.4e-05	0.12	4.2e-07	1.6e-05
HNRNPA1	10.74	10.64	10.72	10.03	1.2e-06	2.8e-05	NA	NA	NA	0.02	0.21	0.51	0.09	4.3e-07	1.7e-05	0.07	1,00E-04	0.0015	0.08	3.6e-07	1.5e-05
MMD2	1.82	0	0	0	1.2e-06	2.8e-05	NA	NA	NA	1.34	0.00027	0.0076	1.55	5.8e-06	0.00014	0.21	0.63	0.78	1.03	0.002	0.015
PJA1	8.69	8.71	8.71	7.84	1.2e-06	2.8e-05	NA	NA	NA	0.02	0.57	0.75	0.17	1.1e-06	3.7e-05	0.15	2.2e-05	0.00043	0.16	2.1e-07	9.4e-06
PLEKHA6	0.5	4.87	3.61	4.44	1.2e-06	2.8e-05	0	13.31	12.27	-1.1	1.2e-05	0.00089	-1	2.6e-06	7.3e-05	0.1	0.29	0.5	-0.35	0.031	0.12
RALA	10.13	10.78	10.52	10.06	1.2e-06	2.8e-05	NA	NA	NA	-0.09	0.00019	0.0058	0.02	0.12	0.29	0.11	9.2e-08	5.5e-06	0.07	9.6e-05	0.0013
RTL10	7.41	6.24	6.46	7.12	1.2e-06	2.8e-05	NA	NA	NA	0.26	3.4e-06	0.00039	0.09	0.12	0.29	-0.17	2.2e-06	6.9e-05	-0.03	0.079	0.24
SCIMP	5.01	6	5.3	6.89	1.2e-06	2.8e-05	NA	NA	NA	-0.23	0.03	0.17	-0.53	7.1e-07	2.6e-05	-0.3	0.0017	0.014	-0.41	1.4e-06	4.3e-05
SIAH3	3.77	3.79	3.77	0	1.2e-06	2.8e-05	7.98	0.8	10.64	0.04	0.95	1	1.19	3.4e-06	9.1e-05	1.15	1.8e-05	0.00037	1.17	1.9e-07	8.8e-06
SLC1A4	9.22	8.98	9.07	10.43	1.2e-06	2.8e-05	NA	NA	NA	0.01	0.19	0.47	-0.15	6.1e-06	0.00015	-0.16	5.7e-06	0.00015	-0.16	2.4e-07	1,00E-05
SLC66A3	8.05	8.51	8.29	9.23	1.2e-06	2.8e-05	NA	NA	NA	-0.07	0.013	0.1	-0.16	3.4e-07	1.4e-05	-0.08	0.00088	0.0082	-0.12	1.5e-06	4.6e-05
STRAP	10.34	10.39	10.39	9.6	1.2e-06	2.8e-05	NA	NA	NA	0	0.83	0.93	0.09	2.1e-06	6.2e-05	0.09	1,00E-05	0.00023	0.09	1.8e-07	8.4e-06
SUCLG2	7.75	8.47	7.99	8.52	1.2e-06	2.8e-05	NA	NA	NA	-0.12	0.00021	0.0063	-0.14	3.1e-08	2,00E-06	-0.03	0.35	0.57	-0.09	0.00028	0.0031
TES	7.7	7.78	7.71	6.41	1.2e-06	2.8e-05	NA	NA	NA	-0.06	0.73	0.86	0.24	9.8e-05	0.0014	0.3	1.4e-06	4.8e-05	0.27	2.1e-07	9.4e-06
TUBB4A	9.54	8.61	9.25	10.36	1.2e-06	2.8e-05	NA	NA	NA	0.19	0.0012	0.02	-0.08	0.011	0.054	-0.28	2.2e-07	1.1e-05	-0.18	1,00E-05	0.00021
XKR3	0	2.32	0	0	1.2e-06	2.8e-05	NA	NA	NA	-1	0.0084	0.077	0.7	0.0011	0.0091	1.71	4.5e-07	2,00E-05	1.29	8,00E-06	0.00017
ZNF24	10.01	9.87	9.98	10.49	1.2e-06	2.8e-05	NA	NA	NA	0.01	0.5	0.71	-0.06	7.3e-05	0.0011	-0.07	3.1e-07	1.5e-05	-0.06	2.4e-07	1,00E-05
AC092903.2	5.88	4.57	5.17	6.65	1.3e-06	3,00E-05	NA	NA	NA	0.5	0.00019	0.0058	-0.07	0.2	0.41	-0.57	6,00E-07	2.4e-05	-0.3	0.00019	0.0022
AKAIN1	4.07	0	1.77	0	1.3e-06	3,00E-05	11.54	0.82	2.08	0.91	0.0024	0.033	1.63	3.5e-07	1.5e-05	0.72	0.05	0.18	1.24	4.6e-05	0.00072
BRI3BP	7.6	8.28	7.98	7.24	1.3e-06	3,00E-05	NA	NA	NA	-0.03	0.0035	0.042	0.1	0.00098	0.0084	0.13	3.5e-06	1,00E-04	0.11	2.7e-06	7.2e-05
C11orf96	10.08	10.59	10.43	11.98	1.3e-06	3,00E-05	NA	NA	NA	-0.05	0.21	0.51	-0.19	1.4e-06	4.4e-05	-0.14	3.7e-05	0.00065	-0.17	3.3e-07	1.3e-05
C19orf81	5.81	5.88	5.85	4.95	1.3e-06	3,00E-05	NA	NA	NA	-0.03	0.95	1	0.43	1.8e-05	0.00035	0.46	8.6e-06	0.00021	0.45	2,00E-07	9.2e-06
C5orf34	4.33	2.04	3.37	1.18	1.3e-06	3,00E-05	NA	NA	NA	0.59	0.0034	0.042	1.07	1.5e-07	7.3e-06	0.48	0.073	0.24	0.81	2.9e-05	5,00E-04
CASP2	8.77	8.53	8.69	8.01	1.3e-06	3,00E-05	NA	NA	NA	0.04	0.15	0.43	0.12	1.4e-06	4.4e-05	0.08	4.5e-05	0.00077	0.1	3.8e-07	1.5e-05
CBFB	9.29	9.16	9.19	8.47	1.3e-06	3,00E-05	NA	NA	NA	0.02	0.51	0.72	0.12	4.6e-06	0.00012	0.09	6.1e-06	0.00016	0.11	2.1e-07	9.4e-06
CSNK2A2	9.09	9.37	9.25	8.55	1.3e-06	3,00E-05	NA	NA	NA	-0.04	0.042	0.21	0.07	0.00023	0.0027	0.11	7,00E-07	2.7e-05	0.09	8,00E-07	2.8e-05
DNAI1	0	2.54	0	0	1.3e-06	3,00E-05	NA	NA	NA	-0.98	0.0037	0.044	0.56	0.01	0.05	1.54	5.6e-07	2.3e-05	1.13	3,00E-05	0.00051
FN3K	6.01	7.38	6.52	7.45	1.3e-06	3,00E-05	NA	NA	NA	-0.3	2.7e-05	0.0015	-0.32	1.2e-07	6.1e-06	-0.02	0.89	0.93	-0.16	0.0024	0.017
LAMB4	2.24	0	0	0	1.3e-06	3,00E-05	NA	NA	NA	0.87	0.0013	0.022	1.29	8.4e-07	3,00E-05	0.42	0.11	0.3	0.92	0.00017	0.002
LMTK3	5.47	6.47	6.19	4.06	1.3e-06	3,00E-05	9.78	8.24	17.14	-0.25	0.048	0.23	0.47	0.0038	0.024	0.72	2.7e-07	1.3e-05	0.6	1.7e-06	5,00E-05
MRPL22	9.18	9.67	9.51	8.69	1.3e-06	3,00E-05	NA	NA	NA	-0.05	0.056	0.25	0.07	0.009	0.046	0.12	7.8e-09	8.2e-07	0.09	2.4e-06	6.6e-05
MYO7A	7.34	8.51	7.95	9.31	1.3e-06	3,00E-05	NA	NA	NA	-0.21	0.0078	0.073	-0.35	5.9e-08	3.4e-06	-0.14	0.009	0.051	-0.24	5.2e-06	0.00012
OLFML2A	5.96	6.18	6.1	4.15	1.3e-06	3,00E-05	NA	NA	NA	0.01	0.92	0.99	0.53	3.8e-05	0.00065	0.53	3.7e-06	1,00E-04	0.53	1.9e-07	8.8e-06
POLR2L	10.6	10.57	10.58	11.24	1.3e-06	3,00E-05	NA	NA	NA	-0.01	0.61	0.78	-0.08	1.9e-06	5.7e-05	-0.07	1.4e-05	3,00E-04	-0.08	2.1e-07	9.4e-06
PPWD1	7.35	7.6	7.55	6.61	1.3e-06	3,00E-05	NA	NA	NA	-0.04	0.29	0.54	0.15	0.00012	0.0016	0.19	3.1e-07	1.5e-05	0.17	3.3e-07	1.3e-05
RPL29	9.74	9.47	9.61	10.38	1.3e-06	3,00E-05	NA	NA	NA	0.05	0.033	0.18	-0.05	0.00069	0.0064	-0.1	2.6e-07	1.3e-05	-0.08	1.1e-06	3.5e-05
RPRM	7.1	5.99	6.47	8.53	1.3e-06	3,00E-05	9.16	27.42	11.49	0.09	0.38	0.59	-0.36	1,00E-04	0.0014	-0.45	1.4e-06	4.8e-05	-0.41	3.1e-07	1.3e-05
SLC49A3	2.54	3.76	3.36	4.81	1.3e-06	3,00E-05	NA	NA	NA	-0.3	0.074	0.31	-0.75	9.9e-07	3.4e-05	-0.44	7,00E-04	0.0069	-0.59	7.9e-07	2.7e-05
ST3GAL6	7.18	8.3	7.48	9.11	1.3e-06	3,00E-05	NA	NA	NA	-0.09	0.12	0.39	-0.27	1.6e-06	5,00E-05	-0.18	4.5e-05	0.00077	-0.22	4.1e-07	1.6e-05
THOC5	8.7	7.86	8.21	8.53	1.3e-06	3,00E-05	NA	NA	NA	0.15	1.2e-06	0.00019	0.05	0.25	0.42	-0.1	3.7e-06	1,00E-04	-0.02	0.053	0.18
TMEM145	5.71	3.26	4.59	3.25	1.3e-06	3,00E-05	13.93	5.98	6.92	0.61	0.00033	0.0087	0.83	4.1e-07	1.7e-05	0.22	0.19	0.43	0.55	0.00015	0.0018
TNS2	8.77	9.91	9.36	9.08	1.3e-06	3,00E-05	NA	NA	NA	-0.17	1.7e-06	0.00025	-0.06	0.048	0.16	0.11	1.2e-05	0.00026	0.03	0.19	0.42
TPM2	8.8	8.68	8.74	10.05	1.3e-06	3,00E-05	NA	NA	NA	0.09	0.11	0.37	-0.13	0.00098	0.0084	-0.22	6.4e-08	4.1e-06	-0.18	8,00E-07	2.8e-05
TWF1	6.72	7.04	6.86	6	1.3e-06	3,00E-05	NA	NA	NA	-0.04	0.11	0.37	0.15	0.00084	0.0075	0.19	7.7e-08	4.8e-06	0.17	7.7e-07	2.7e-05
VPS36	8.4	8.18	8.27	8.7	1.3e-06	3,00E-05	NA	NA	NA	0.02	0.32	0.54	-0.07	0.00051	0.005	-0.09	5.4e-08	3.7e-06	-0.08	4.4e-07	1.7e-05
ZNF385B	3.31	7.33	5.77	3.81	1.3e-06	3,00E-05	4.21	10.7	18.3	-0.79	1.4e-05	0.001	-0.08	0.69	0.81	0.71	2.6e-06	7.9e-05	0.37	0.01	0.051
ZNF695	2.08	0	0	0	1.3e-06	3,00E-05	NA	NA	NA	0.68	0.012	0.095	1.43	2.5e-07	1.1e-05	0.75	0.0061	0.038	1.13	1.8e-05	0.00034
AL590302.1	6.33	0	3.06	3.3	1.4e-06	3.2e-05	14.9	7.92	0	1.6	9.6e-07	0.00017	0.6	0.0024	0.017	-1	0.0024	0.018	0.01	0.93	0.96
ALAD	9.01	9.93	9.28	10.38	1.4e-06	3.2e-05	NA	NA	NA	-0.14	9.1e-05	0.0035	-0.17	2.6e-07	1.1e-05	-0.03	0.097	0.27	-0.1	0.00011	0.0014
ANAPC15	7.75	7.48	7.64	8.35	1.4e-06	3.2e-05	NA	NA	NA	0.04	0.5	0.71	-0.1	2.4e-06	6.8e-05	-0.15	1.2e-05	0.00026	-0.12	2.2e-07	9.8e-06
CCT5	10.42	10.74	10.56	9.82	1.4e-06	3.2e-05	NA	NA	NA	-0.03	0.18	0.46	0.07	0.00053	0.0052	0.1	1,00E-07	5.9e-06	0.08	6.1e-07	2.2e-05
CLDND1	6.52	6.44	6.51	5.66	1.4e-06	3.2e-05	NA	NA	NA	-0.02	0.88	0.97	0.28	1.5e-05	3,00E-04	0.3	1.1e-05	0.00025	0.29	2.1e-07	9.4e-06
CRLF1	5.82	5.4	5.56	8.04	1.4e-06	3.2e-05	11.45	22.7	5.62	0.26	0.17	0.44	-0.28	6,00E-05	0.00093	-0.54	5.7e-06	0.00015	-0.4	3.6e-07	1.5e-05
KIF5B	11.39	10.68	11.01	10.75	1.4e-06	3.2e-05	NA	NA	NA	0.06	7.8e-05	0.0031	0.07	4.9e-08	3,00E-06	0.01	0.84	0.91	0.04	0.0016	0.012
LINC01096	0	0	0	0	1.4e-06	3.2e-05	NA	NA	NA	0.94	0.00044	0.011	1.03	1.8e-05	0.00035	0.08	0.81	0.89	0.63	0.0034	0.022
PTGDS	4.86	5.21	5.06	8.14	1.4e-06	3.2e-05	6.86	26.11	8.51	-0.21	0.44	0.65	-0.62	1.4e-06	4.4e-05	-0.41	0.00018	0.0023	-0.51	3.2e-07	1.3e-05
RAP2C	7.78	8.26	8.05	7.13	1.4e-06	3.2e-05	NA	NA	NA	-0.04	0.096	0.34	0.13	3.5e-05	6,00E-04	0.17	2.6e-06	7.9e-05	0.15	4.4e-07	1.7e-05
RUFY2	8.12	7.54	7.85	7.31	1.4e-06	3.2e-05	NA	NA	NA	0.14	0.00013	0.0044	0.15	1,00E-07	5.2e-06	0.01	0.22	0.45	0.08	0.00021	0.0024
SHLD2	7.93	7.74	7.88	8.72	1.4e-06	3.2e-05	NA	NA	NA	0.05	0.29	0.54	-0.1	9.3e-06	0.00021	-0.15	4.3e-06	0.00012	-0.13	2.6e-07	1.1e-05
SNTA1	8.76	9.43	9.23	8.13	1.4e-06	3.2e-05	NA	NA	NA	-0.13	0.0026	0.035	0.11	0.019	0.08	0.23	8.5e-08	5.2e-06	0.17	1.2e-05	0.00024
TCFL5	6.98	7.07	7.07	5.81	1.4e-06	3.2e-05	NA	NA	NA	-0.01	0.92	0.99	0.27	2.8e-05	5,00E-04	0.29	5.8e-06	0.00015	0.28	2.1e-07	9.4e-06
ZCCHC14	8.3	8.68	8.6	7.59	1.4e-06	3.2e-05	NA	NA	NA	-0.05	0.096	0.34	0.15	0.00028	0.0031	0.2	3.4e-07	1.6e-05	0.17	6.6e-07	2.3e-05
ABCA1	9.35	9.77	9.39	10.7	1.5e-06	3.4e-05	NA	NA	NA	-0.03	0.29	0.54	-0.19	1.3e-07	6.5e-06	-0.16	0.00033	0.0038	-0.18	4.8e-07	1.8e-05
AC040160.1	3.7	1.13	2.7	0	1.5e-06	3.4e-05	NA	NA	NA	0.84	0.00013	0.0044	1.05	9.3e-07	3.3e-05	0.21	0.4	0.58	0.69	0.00064	0.006
AL353150.1	8.87	8.22	8.3	9.76	1.5e-06	3.4e-05	NA	NA	NA	0.17	0.12	0.39	-0.17	0.00025	0.0029	-0.34	3.7e-07	1.7e-05	-0.25	6.3e-07	2.3e-05
CELA1	0	0	0	4.95	1.5e-06	3.4e-05	0	13.52	0.98	-0.27	0.28	0.54	-1.31	1.1e-05	0.00023	-1.04	4.7e-05	0.00079	-1.17	2.9e-07	1.2e-05
CHRD	6.1	4.87	5.11	6.9	1.5e-06	3.4e-05	NA	NA	NA	0.26	0.0074	0.071	-0.16	0.051	0.16	-0.42	1.1e-08	1.1e-06	-0.29	1.6e-05	0.00031
DAB2	12.88	11.81	12.24	12.61	1.5e-06	3.4e-05	NA	NA	NA	0.13	6,00E-06	0.00057	0.02	0.08	0.23	-0.11	2.8e-06	8.3e-05	-0.04	0.11	0.29
DNASE1L1	6.95	7.79	7.32	6.75	1.5e-06	3.4e-05	NA	NA	NA	-0.11	0.00026	0.0073	0.08	0.06	0.18	0.19	1.1e-06	4,00E-05	0.13	5.7e-05	0.00085
HTR4	3.7	0	0.54	0	1.5e-06	3.4e-05	10.73	1.88	0	1.45	9.7e-06	8,00E-04	1.18	2.4e-05	0.00044	-0.28	0.41	0.58	0.63	0.028	0.11
ICK	9.69	8.67	8.97	9.86	1.5e-06	3.4e-05	NA	NA	NA	0.14	0.00045	0.011	-0.04	0.27	0.44	-0.18	2.5e-08	2,00E-06	-0.11	0.00018	0.0021
LAS1L	8.22	8.53	8.45	7.91	1.5e-06	3.4e-05	NA	NA	NA	-0.04	0.067	0.29	0.07	0.0046	0.028	0.11	2.1e-08	1.7e-06	0.09	1.8e-06	5.2e-05
LYRM4	8.97	8.9	8.9	9.57	1.5e-06	3.4e-05	NA	NA	NA	0	0.83	0.93	-0.09	0.00022	0.0026	-0.09	9.2e-08	5.5e-06	-0.09	3,00E-07	1.2e-05
NME5	5.86	7.92	7.17	6.22	1.5e-06	3.4e-05	NA	NA	NA	-0.46	8.1e-05	0.0032	-0.13	0.33	0.51	0.33	1.3e-07	7.2e-06	0.11	0.018	0.08
RCOR1	7.69	6.76	7.33	7.07	1.5e-06	3.4e-05	NA	NA	NA	0.21	4.5e-06	0.00047	0.21	8.2e-07	3,00E-05	-0.01	0.66	0.81	0.11	0.012	0.059
SFXN4	8.74	9.44	8.92	9.97	1.5e-06	3.4e-05	NA	NA	NA	-0.07	0.041	0.21	-0.16	5.9e-08	3.4e-06	-0.09	0.0028	0.02	-0.13	1.8e-06	5.2e-05
SLC2A4RG	11.08	11.46	11.29	10.29	1.5e-06	3.4e-05	NA	NA	NA	-0.03	0.13	0.41	0.09	1.2e-05	0.00025	0.12	5.7e-06	0.00015	0.11	3.6e-07	1.5e-05
TMEM164	8.41	9	8.65	8.05	1.5e-06	3.4e-05	NA	NA	NA	-0.06	0.013	0.1	0.08	0.0049	0.029	0.14	9.2e-08	5.5e-06	0.11	3.6e-06	9,00E-05
TRIM47	8.53	8.73	8.7	7.12	1.5e-06	3.4e-05	NA	NA	NA	-0.14	0.2	0.49	0.13	0.0013	0.01	0.28	3.1e-08	2.4e-06	0.21	7.4e-07	2.6e-05
AC068338.3	4.35	3.16	3.92	5.89	1.6e-06	3.5e-05	NA	NA	NA	0.35	0.064	0.28	-0.39	0.0022	0.016	-0.74	4.8e-07	2,00E-05	-0.56	1.4e-06	4.3e-05
AL121845.1	3.63	1.49	2.78	0	1.6e-06	3.5e-05	NA	NA	NA	0.68	0.0015	0.024	1.22	8.5e-07	3.1e-05	0.53	0.026	0.11	0.92	2.7e-05	0.00047
C5orf24	9.92	9.87	9.92	9.11	1.6e-06	3.5e-05	NA	NA	NA	0	0.92	0.99	0.09	1.3e-05	0.00027	0.1	2.8e-06	8.3e-05	0.1	2.5e-07	1.1e-05
CD86	5.32	6.44	5.95	6.84	1.6e-06	3.5e-05	NA	NA	NA	-0.24	0.0014	0.023	-0.37	6.3e-07	2.4e-05	-0.13	0.041	0.15	-0.25	2.8e-05	0.00049
CENPJ	7.53	6.55	7.06	6.61	1.6e-06	3.5e-05	NA	NA	NA	0.29	3.4e-06	0.00039	0.25	4.1e-06	0.00011	-0.05	0.79	0.89	0.11	0.0098	0.05
FFAR4	1.25	2.88	1.64	4.5	1.6e-06	3.5e-05	NA	NA	NA	-0.58	0.044	0.22	-1.1	3.6e-07	1.5e-05	-0.52	0.0043	0.029	-0.78	2.1e-06	5.9e-05
FIGNL2	4.69	0.75	2.94	0	1.6e-06	3.5e-05	10.78	1.37	5.2	0.83	0.00065	0.014	1.2	3.6e-07	1.5e-05	0.37	0.28	0.49	0.84	0.00024	0.0027
ITGAM	4.23	6.15	5.25	6.6	1.6e-06	3.5e-05	NA	NA	NA	-0.45	3.5e-05	0.0018	-0.53	1.8e-06	5.5e-05	-0.07	0.19	0.43	-0.28	0.00027	0.003
LINC00342	8.62	7.66	8.35	7.42	1.6e-06	3.5e-05	NA	NA	NA	0.21	3,00E-04	0.0081	0.26	5,00E-07	2,00E-05	0.05	0.16	0.38	0.16	0.00012	0.0015
LUZP1	8.5	7.98	8.33	9.26	1.6e-06	3.5e-05	NA	NA	NA	0.08	0.024	0.15	-0.09	0.00088	0.0077	-0.17	3.7e-07	1.7e-05	-0.13	1.6e-06	4.8e-05
MAMDC4	7.58	7.22	7.52	6.24	1.6e-06	3.5e-05	NA	NA	NA	0.07	0.25	0.54	0.25	3.4e-08	2.2e-06	0.19	0.0011	0.0098	0.22	6.8e-07	2.4e-05
NEIL3	1.86	0	0	0	1.6e-06	3.5e-05	NA	NA	NA	0.96	0.0013	0.022	1.36	9.8e-07	3.4e-05	0.4	0.11	0.3	0.96	0.00018	0.0021
NLK	9.64	8.83	9.12	9.86	1.6e-06	3.5e-05	NA	NA	NA	0.11	0.00088	0.017	-0.03	0.059	0.18	-0.14	8.5e-08	5.2e-06	-0.08	3.9e-05	0.00062
PPP1R9B	7.54	8.53	7.91	8.47	1.6e-06	3.5e-05	NA	NA	NA	-0.14	0.00021	0.0063	-0.16	2.1e-08	1.5e-06	-0.02	0.95	0.97	-0.09	0.0017	0.013
RTL8C	11.57	11.96	11.71	11.29	1.6e-06	3.5e-05	NA	NA	NA	-0.04	0.0049	0.053	0.03	0.012	0.057	0.07	1,00E-07	5.9e-06	0.05	8.5e-06	0.00018
SHMT2	9.5	8.89	9.21	8.66	1.6e-06	3.5e-05	NA	NA	NA	0.08	0.007	0.068	0.15	7.1e-09	6.4e-07	0.07	0.076	0.24	0.11	2.2e-05	4,00E-04
SMIM15	8	8.17	8.06	7.41	1.6e-06	3.5e-05	NA	NA	NA	0	0.29	0.54	0.13	6.1e-05	0.00094	0.14	9.6e-07	3.6e-05	0.14	3.8e-07	1.5e-05
SRPX2	4.79	4.36	4.51	6.25	1.6e-06	3.5e-05	NA	NA	NA	0.2	0.23	0.54	-0.31	0.00048	0.0048	-0.51	8.8e-07	3.3e-05	-0.41	5.5e-07	2,00E-05
STK17A	7.75	8.3	8.13	7.19	1.6e-06	3.5e-05	NA	NA	NA	-0.09	0.058	0.26	0.09	0.0016	0.012	0.18	1,00E-07	5.9e-06	0.14	1.4e-06	4.3e-05
TMEM65	7.3	8.59	8.04	7.19	1.6e-06	3.5e-05	NA	NA	NA	-0.2	2.7e-05	0.0015	0.03	0.54	0.68	0.23	2.4e-07	1.2e-05	0.13	0.0011	0.0092
TMEM74B	6.99	5.17	6.42	4.82	1.6e-06	3.5e-05	17.22	11.05	9.27	0.48	0.00023	0.0067	0.57	4.3e-07	1.7e-05	0.09	0.41	0.58	0.35	0.00046	0.0046
VRK1	7.12	6.24	6.67	5.86	1.6e-06	3.5e-05	NA	NA	NA	0.27	0.0014	0.023	0.33	6,00E-07	2.3e-05	0.06	0.041	0.15	0.2	2.8e-05	0.00049
ZBTB42	5.62	5.61	5.61	6.76	1.6e-06	3.5e-05	NA	NA	NA	0.06	0.58	0.76	-0.26	3,00E-05	0.00053	-0.32	7.8e-06	0.00019	-0.29	2.6e-07	1.1e-05
ZNF680	7.95	6.82	7.39	7.42	1.6e-06	3.5e-05	NA	NA	NA	0.25	4.3e-07	1,00E-04	0.1	0.0022	0.016	-0.15	0.0012	0.01	-0.02	0.93	0.96
AC104809.2	3.04	3.71	3.42	0	1.7e-06	3.7e-05	7.53	0	10.92	-0.02	0.94	1	1.34	2.5e-06	7.1e-05	1.36	2.5e-05	0.00048	1.35	2.6e-07	1.1e-05
C11orf54	6.55	7.24	6.89	7.74	1.7e-06	3.7e-05	NA	NA	NA	-0.17	0.0054	0.057	-0.24	6.4e-08	3.7e-06	-0.07	0.018	0.085	-0.16	1,00E-05	0.00021
CHIC1	8.11	8.91	8.48	8.06	1.7e-06	3.7e-05	NA	NA	NA	-0.13	6.7e-05	0.0028	0.06	0.32	0.5	0.19	1.9e-07	9.9e-06	0.12	0.00044	0.0044
CNFN	7.7	8.03	7.88	6.48	1.7e-06	3.7e-05	NA	NA	NA	-0.02	0.75	0.87	0.26	2.1e-05	4,00E-04	0.28	1.9e-06	6.1e-05	0.27	2.7e-07	1.1e-05
CNTN3	0	2.71	0	0	1.7e-06	3.7e-05	NA	NA	NA	-1.54	3.2e-05	0.0017	-0.09	0.62	0.75	1.45	1.5e-05	0.00032	0.88	0.013	0.063
DUSP26	4.57	5.95	5.18	7.16	1.7e-06	3.7e-05	3.25	23.07	13.91	-0.41	0.0073	0.07	-0.64	1.6e-07	7.7e-06	-0.23	0.047	0.17	-0.42	1.6e-05	0.00031
IGFBP5	10.64	10.59	10.59	12.22	1.7e-06	3.7e-05	NA	NA	NA	0.02	0.71	0.85	-0.15	2.2e-05	0.00041	-0.17	1.8e-06	5.9e-05	-0.16	2.7e-07	1.1e-05
IL32	8.53	8.96	8.69	7.69	1.7e-06	3.7e-05	NA	NA	NA	-0.01	0.5	0.71	0.2	0.00023	0.0027	0.22	1.7e-07	9,00E-06	0.21	4.1e-07	1.6e-05
ILF3	10.71	10	10.32	10.14	1.7e-06	3.7e-05	NA	NA	NA	0.1	3.4e-07	8.7e-05	0.07	1,00E-04	0.0014	-0.03	0.037	0.15	0.02	0.32	0.54
MAPK9	7.43	8.02	7.79	6.86	1.7e-06	3.7e-05	NA	NA	NA	-0.13	0.011	0.09	0.15	0.059	0.18	0.28	8.4e-08	5.2e-06	0.22	1.6e-05	0.00031
OGFOD3	8.47	9.06	8.81	9.29	1.7e-06	3.7e-05	NA	NA	NA	-0.1	0.0016	0.025	-0.14	3.1e-08	2,00E-06	-0.04	0.09	0.27	-0.09	4.5e-05	7,00E-04
OXCT1	6.42	7.07	6.7	5.13	1.7e-06	3.7e-05	12.47	10.44	17.95	-0.12	0.016	0.12	0.38	0.00044	0.0045	0.5	4.8e-06	0.00013	0.44	1.5e-06	4.6e-05
PRRG1	6.52	7.19	6.98	6.19	1.7e-06	3.7e-05	NA	NA	NA	-0.24	0.00039	0.0097	0	0.19	0.39	0.24	5.4e-08	3.7e-06	0.12	0.00015	0.0018
RAB29	8.39	8.58	8.46	9.23	1.7e-06	3.7e-05	NA	NA	NA	-0.03	0.28	0.54	-0.12	8.9e-07	3.2e-05	-0.09	7.3e-05	0.0011	-0.1	4.1e-07	1.6e-05
RASL12	5.96	4.74	5.57	4.34	1.7e-06	3.7e-05	NA	NA	NA	0.45	0.00053	0.012	0.49	2.4e-07	1.1e-05	0.04	0.39	0.58	0.28	0.00033	0.0035
SEMA3B-AS1	3.16	3.43	3.28	6.56	1.7e-06	3.7e-05	2.28	19.26	5.68	-0.3	0.26	0.54	-0.89	5.3e-07	2.1e-05	-0.59	0.00083	0.0079	-0.73	6,00E-07	2.2e-05
SLC38A2	11.5	12.46	11.74	11.88	1.7e-06	3.7e-05	NA	NA	NA	-0.1	2.3e-06	0.00031	-0.06	9.7e-05	0.0014	0.05	0.0066	0.04	0	0.52	0.66
SMS	12.45	10.85	11.49	11.02	1.7e-06	3.7e-05	NA	NA	NA	0.18	2.4e-08	1.4e-05	0.11	0.00022	0.0026	-0.07	0.12	0.32	0.02	0.23	0.43
TARS	10.29	9.64	9.87	9.53	1.7e-06	3.7e-05	NA	NA	NA	0.11	2.8e-06	0.00034	0.1	1.5e-06	4.7e-05	0	0.94	0.96	0.05	0.0057	0.033
THOC3	5.95	6.35	6.2	3.95	1.7e-06	3.7e-05	10.88	10.04	16.85	-0.17	0.37	0.58	0.46	0.00034	0.0036	0.63	1,00E-06	3.6e-05	0.55	4.6e-07	1.8e-05
TRIM36	5.41	6.2	5.59	3.59	1.7e-06	3.7e-05	NA	NA	NA	-0.11	0.16	0.43	0.54	6.7e-05	0.001	0.65	6.9e-06	0.00017	0.59	4.4e-07	1.7e-05
AJM1	5.78	4.24	5.09	3.69	1.8e-06	3.9e-05	NA	NA	NA	0.42	7.3e-05	0.003	0.58	2.1e-06	6.2e-05	0.15	0.19	0.43	0.38	0.00031	0.0033
ASB4	10.29	6.99	9.95	10.26	1.8e-06	3.9e-05	21.82	33.94	4.87	0.63	1,00E-05	8,00E-04	-0.01	0.98	0.99	-0.64	4.9e-06	0.00013	-0.29	0.0068	0.038
CDHR2	1.45	4.2	2.33	0	1.8e-06	3.9e-05	NA	NA	NA	-0.59	0.024	0.15	0.89	0.0016	0.012	1.48	5.6e-07	2.3e-05	1.22	3.2e-06	8.2e-05
DNAJC11	9.03	8.92	8.96	9.58	1.8e-06	3.9e-05	NA	NA	NA	0.05	0.54	0.73	-0.08	1.4e-05	0.00029	-0.13	3.7e-06	1,00E-04	-0.1	3.1e-07	1.3e-05
FAM107B	9.28	8.8	8.95	10.13	1.8e-06	3.9e-05	NA	NA	NA	0.06	0.37	0.58	-0.14	0.0014	0.011	-0.2	2.1e-08	1.7e-06	-0.17	6.8e-07	2.4e-05
FIRRE	4.55	5.01	4.86	2.46	1.8e-06	3.9e-05	7.85	4.53	14.68	-0.19	0.31	0.54	0.75	0.00068	0.0063	0.94	5.2e-07	2.2e-05	0.85	5.9e-07	2.2e-05
GPR155	8.53	8.45	8.48	9.37	1.8e-06	3.9e-05	NA	NA	NA	0.02	0.8	0.91	-0.14	2.1e-05	4,00E-04	-0.15	2.1e-06	6.7e-05	-0.14	2.9e-07	1.2e-05
GRPEL2	7.46	7.56	7.48	6.52	1.8e-06	3.9e-05	NA	NA	NA	-0.04	0.28	0.54	0.19	0.00015	0.0019	0.23	4.7e-07	2,00E-05	0.21	5,00E-07	1.9e-05
HSDL2	9.55	8.92	9.33	10.13	1.8e-06	3.9e-05	NA	NA	NA	0.06	0.033	0.18	-0.08	0.00037	0.0039	-0.14	8.9e-07	3.3e-05	-0.11	1.3e-06	4.1e-05
IFFO2	7.1	5.68	6.67	7.01	1.8e-06	3.9e-05	NA	NA	NA	0.28	3.8e-07	9.3e-05	0.08	0.48	0.62	-0.2	1.1e-05	0.00025	-0.05	0.037	0.14
IMP3	10.74	10.67	10.71	11.4	1.8e-06	3.9e-05	NA	NA	NA	0.01	0.69	0.83	-0.06	4.7e-05	0.00076	-0.07	8.9e-07	3.3e-05	-0.07	3.1e-07	1.3e-05
IQCA1	6.53	1.34	4.3	2.77	1.8e-06	3.9e-05	16.7	6.89	2.16	1.22	2,00E-06	0.00028	0.78	8.3e-05	0.0012	-0.44	0.1	0.28	0.29	0.16	0.37
MIR924HG	6.66	4.99	5.9	1.44	1.8e-06	3.9e-05	13.19	4.77	11.48	0.33	0.019	0.13	1.1	1.6e-06	5,00E-05	0.77	0.0015	0.013	0.95	2.3e-06	6.4e-05
NOTCH3	7.56	7.36	7.43	6.55	1.8e-06	3.9e-05	NA	NA	NA	0.04	0.46	0.67	0.23	1.7e-05	0.00033	0.19	2.8e-06	8.3e-05	0.21	3,00E-07	1.2e-05
NPM2	3.15	2.34	2.63	6.17	1.8e-06	3.9e-05	3.53	18.7	1.54	0.27	0.36	0.57	-0.74	2,00E-04	0.0024	-1.01	2.3e-06	7.2e-05	-0.87	4.3e-07	1.7e-05
NPRL3	7.71	8.34	8.02	7.65	1.8e-06	3.9e-05	NA	NA	NA	-0.1	9.1e-05	0.0035	0.05	0.36	0.55	0.15	1.4e-07	7.7e-06	0.1	0.00048	0.0047
NR4A2	6.88	6.48	6.69	9.14	1.8e-06	3.9e-05	11.05	30.61	10.4	0.05	0.93	1	-0.38	2.4e-06	6.8e-05	-0.43	1.7e-05	0.00035	-0.4	2.7e-07	1.1e-05
OTUD7B	8.72	8.36	8.52	9.13	1.8e-06	3.9e-05	NA	NA	NA	0.06	0.022	0.14	-0.05	0.0058	0.033	-0.11	7.1e-08	4.5e-06	-0.08	3.7e-06	9.2e-05
PLPPR4	2.3	2.02	2.28	0	1.8e-06	3.9e-05	NA	NA	NA	0.12	0.57	0.75	1.42	1.6e-05	0.00032	1.3	2,00E-06	6.4e-05	1.37	2.8e-07	1.2e-05
RIMKLB	7.51	7.75	7.58	6.83	1.8e-06	3.9e-05	NA	NA	NA	-0.07	0.26	0.54	0.11	0.00056	0.0054	0.18	1,00E-07	5.9e-06	0.14	6.3e-07	2.3e-05
TLN1	11.19	11.04	11.14	11.76	1.8e-06	3.9e-05	NA	NA	NA	0.05	0.034	0.19	-0.04	0.011	0.054	-0.09	2.1e-08	1.7e-06	-0.06	4,00E-06	9.8e-05
TRAPPC3	9.73	10.41	9.95	10.35	1.8e-06	3.9e-05	NA	NA	NA	-0.09	6.6e-07	0.00013	-0.06	7.6e-06	0.00017	0.03	0.42	0.59	-0.01	0.039	0.14
UGGT1	9.66	8.79	9.01	9.44	1.8e-06	3.9e-05	NA	NA	NA	0.11	0.00028	0.0077	-0.01	0.84	0.9	-0.12	2.1e-08	1.7e-06	-0.07	0.0013	0.01
ALDH4A1	6.94	7.72	7.41	8.86	1.9e-06	4.1e-05	NA	NA	NA	-0.14	0.034	0.19	-0.29	2.8e-07	1.2e-05	-0.15	0.0012	0.01	-0.21	1.8e-06	5.2e-05
ATF5	10.36	9.07	9.72	10	1.9e-06	4.1e-05	NA	NA	NA	0.16	3.7e-06	0.00041	0.04	0.13	0.3	-0.12	5,00E-06	0.00013	-0.04	0.091	0.26
DDX19A	8.83	9.09	8.96	8.54	1.9e-06	4.1e-05	NA	NA	NA	-0.04	0.037	0.2	0.07	0.0032	0.021	0.11	9.2e-08	5.5e-06	0.09	2.5e-06	6.8e-05
FOXE1	0	0	0	0	1.9e-06	4.1e-05	NA	NA	NA	1.06	0.00062	0.013	1.06	6.7e-05	0.001	0	NaN	NaN	0.62	0.0057	0.033
HDGFL3	9.86	9.04	9.25	9.8	1.9e-06	4.1e-05	NA	NA	NA	0.09	0.00037	0.0094	-0.01	0.88	0.92	-0.1	1.2e-08	1.1e-06	-0.06	0.0023	0.016
KCTD14	6.29	5.56	6.1	7.48	1.9e-06	4.1e-05	8.92	25.25	7.18	0.27	0.13	0.41	-0.31	0.001	0.0085	-0.58	7.8e-07	3,00E-05	-0.44	9.6e-07	3.2e-05
LAT2	4.82	6.04	5.19	6.5	1.9e-06	4.1e-05	NA	NA	NA	-0.27	0.0033	0.041	-0.42	3.4e-09	3.5e-07	-0.14	0.31	0.53	-0.27	0.00012	0.0015
MYO9B	10.85	9.51	10.16	9.74	1.9e-06	4.1e-05	NA	NA	NA	0.15	2.1e-05	0.0013	0.14	3.4e-07	1.4e-05	-0.01	0.68	0.82	0.07	0.009	0.047
NIBAN2	10.59	11.6	11.06	10.73	1.9e-06	4.1e-05	NA	NA	NA	-0.14	3.7e-06	0.00041	-0.03	0.26	0.43	0.11	3,00E-06	8.8e-05	0.04	0.049	0.17
PSG4	0	3.05	0	0	1.9e-06	4.1e-05	0.96	0	9.64	-1.22	0.0025	0.034	0.76	0.039	0.14	1.98	1.3e-06	4.5e-05	1.5	0.00011	0.0014
TSPO	9.61	9.75	9.68	10.43	1.9e-06	4.1e-05	NA	NA	NA	-0.03	0.42	0.63	-0.13	3,00E-06	8.2e-05	-0.1	2.2e-05	0.00043	-0.11	3.6e-07	1.5e-05
ZC2HC1A	7.49	8.33	7.85	6.59	1.9e-06	4.1e-05	NA	NA	NA	-0.1	0.022	0.14	0.13	0.00024	0.0028	0.23	1.8e-06	5.9e-05	0.18	1.3e-06	4.1e-05
AC118549.1	8.94	8.69	8.79	9.36	2,00E-06	4.2e-05	NA	NA	NA	0.04	0.023	0.15	-0.05	0.00076	0.0069	-0.09	7,00E-07	2.7e-05	-0.07	1.9e-06	5.5e-05
AMMECR1L	7.45	6.56	6.86	7.23	2,00E-06	4.2e-05	NA	NA	NA	0.16	3.2e-05	0.0017	0	0.092	0.25	-0.16	7.6e-07	2.9e-05	-0.08	0.075	0.23
ANKRD18CP	5.63	4.55	5.24	3.55	2,00E-06	4.2e-05	13.59	6.37	8.91	0.39	0.0047	0.052	0.76	5.3e-07	2.1e-05	0.37	0.024	0.11	0.58	1.6e-05	0.00031
APOO	8.19	9.4	8.51	8.1	2,00E-06	4.2e-05	NA	NA	NA	-0.19	1,00E-05	8,00E-04	-0.01	0.67	0.79	0.18	7.6e-07	2.9e-05	0.09	0.0023	0.016
CA12	5.5	5	5.29	1.23	2,00E-06	4.2e-05	12.31	3.72	10.83	0.16	0.55	0.74	1.09	8.9e-07	3.2e-05	0.93	0.00034	0.0039	1.02	4.6e-07	1.8e-05
CCNF	6.62	6.1	6.36	5.04	2,00E-06	4.2e-05	NA	NA	NA	0.12	0.19	0.47	0.4	4.6e-06	0.00012	0.28	0.00013	0.0018	0.35	5.6e-07	2.1e-05
FBXW11	8.54	8.38	8.51	7.67	2,00E-06	4.2e-05	NA	NA	NA	-0.02	0.69	0.83	0.1	5.7e-05	0.00089	0.11	8.9e-07	3.3e-05	0.11	3.5e-07	1.4e-05
MCM7	9.2	8.5	8.69	8.37	2,00E-06	4.2e-05	NA	NA	NA	0.14	2.3e-05	0.0014	0.15	4,00E-07	1.6e-05	0.02	0.64	0.79	0.09	0.0018	0.014
NDUFAF8	9.72	10.01	9.81	10.66	2,00E-06	4.2e-05	NA	NA	NA	-0.04	0.26	0.54	-0.12	1.1e-06	3.7e-05	-0.08	8.7e-05	0.0013	-0.1	5.2e-07	1.9e-05
PTAFR	4.91	7.04	5.66	6.94	2,00E-06	4.2e-05	NA	NA	NA	-0.3	0.00093	0.017	-0.41	9.6e-09	8.1e-07	-0.11	0.75	0.87	-0.25	0.00079	0.0071
SNRPB	11.41	11.24	11.34	10.53	2,00E-06	4.2e-05	NA	NA	NA	0.02	0.37	0.58	0.09	2.8e-06	7.8e-05	0.07	2.7e-05	0.00051	0.08	3.9e-07	1.6e-05
TCERG1	9.85	9.52	9.64	8.92	2,00E-06	4.2e-05	NA	NA	NA	0.05	0.016	0.12	0.12	7,00E-07	2.6e-05	0.07	0.00098	0.009	0.09	2.3e-06	6.4e-05
VKORC1	11.01	11.26	11.09	10.47	2,00E-06	4.2e-05	NA	NA	NA	-0.05	0.093	0.33	0.06	0.0026	0.018	0.11	5.4e-08	3.7e-06	0.09	1.6e-06	4.8e-05
CAMKK1	5.46	7.12	6.11	5.93	2.1e-06	4.4e-05	NA	NA	NA	-0.46	3.4e-06	0.00039	-0.15	0.044	0.15	0.31	0.00011	0.0016	0.1	0.27	0.48
HOTTIP	4.43	0	2.24	0	2.1e-06	4.4e-05	11.11	1.73	2.7	1.02	0.00015	0.005	1.28	1.8e-06	5.5e-05	0.26	0.37	0.58	0.86	0.00075	0.0068
HOXB5	8.51	6.82	7.69	8.74	2.1e-06	4.4e-05	NA	NA	NA	0.24	3.5e-05	0.0018	-0.03	0.64	0.77	-0.27	2.8e-07	1.3e-05	-0.14	0.0016	0.012
IPO11	7.74	7.71	7.74	6.91	2.1e-06	4.4e-05	NA	NA	NA	-0.02	0.49	0.7	0.1	0.00041	0.0043	0.12	1.2e-07	6.8e-06	0.11	5.4e-07	2,00E-05
MMP9	5.43	4.84	5.14	3.33	2.1e-06	4.4e-05	12.46	5.59	10.65	0.25	0.16	0.43	0.82	9.1e-07	3.2e-05	0.57	0.00085	0.008	0.7	9.8e-07	3.2e-05
MTX3	7.46	7.73	7.58	6.26	2.1e-06	4.4e-05	NA	NA	NA	-0.03	0.087	0.32	0.18	0.00025	0.0029	0.21	3.1e-06	9.1e-05	0.19	9.5e-07	3.2e-05
SHF	4.05	3.24	3.61	5.43	2.1e-06	4.4e-05	6.4	16.79	4.03	0.44	0.027	0.16	-0.36	0.0077	0.041	-0.8	4.2e-07	1.9e-05	-0.56	4.2e-06	1,00E-04
SLC25A37	11.38	11.66	11.57	12.36	2.1e-06	4.4e-05	NA	NA	NA	-0.01	0.5	0.71	-0.09	5.3e-06	0.00013	-0.08	1.3e-05	0.00028	-0.09	3.6e-07	1.5e-05
SLC9A7P1	4.84	3.71	4.2	1.97	2.1e-06	4.4e-05	NA	NA	NA	0.4	0.013	0.1	1.02	1.2e-06	4,00E-05	0.62	0.0037	0.025	0.83	4.4e-06	0.00011
TMEM161B-AS1	9.36	9.41	9.41	8.36	2.1e-06	4.4e-05	NA	NA	NA	0	0.93	1	0.13	5.7e-05	0.00089	0.13	8.2e-07	3.1e-05	0.13	3.3e-07	1.3e-05
UPF3A	7.83	7.23	7.57	8.28	2.1e-06	4.4e-05	NA	NA	NA	0.2	0.0054	0.057	-0.07	0.022	0.09	-0.27	7.7e-08	4.8e-06	-0.17	1.3e-05	0.00026
VEGFA	10.52	9.42	10.01	8.91	2.1e-06	4.4e-05	NA	NA	NA	0.12	0.0014	0.023	0.2	2,00E-07	9.2e-06	0.08	0.029	0.12	0.14	2.6e-05	0.00046
YWHAG	11.05	11.33	11.19	10.83	2.1e-06	4.4e-05	NA	NA	NA	-0.05	0.0028	0.037	0.02	0.054	0.17	0.07	5.4e-08	3.7e-06	0.05	3,00E-05	0.00051
AC107223.1	4.48	5.49	5.24	3.9	2.2e-06	4.6e-05	NA	NA	NA	-0.27	0.025	0.15	0.35	0.0085	0.044	0.63	4.3e-07	1.9e-05	0.5	4.7e-06	0.00011
AL590550.1	1.75	0	0	0	2.2e-06	4.6e-05	NA	NA	NA	0.71	0.043	0.21	1.69	4.5e-07	1.8e-05	0.98	0.00028	0.0033	1.38	3.4e-06	8.7e-05
CHCHD3	7.21	7.62	7.31	6.56	2.2e-06	4.6e-05	NA	NA	NA	-0.09	0.016	0.12	0.13	0.004	0.025	0.22	2,00E-07	1,00E-05	0.17	4.2e-06	1,00E-04
CHRNA4	6.2	0	2.81	0	2.2e-06	4.6e-05	17.09	2.67	0.75	1.63	1.5e-05	0.001	1.34	1.6e-05	0.00032	-0.29	0.22	0.45	0.75	0.053	0.18
DPH5	8.52	8.42	8.47	9.31	2.2e-06	4.6e-05	NA	NA	NA	0	0.67	0.82	-0.1	3.7e-06	9.7e-05	-0.1	1.8e-05	0.00037	-0.1	3.6e-07	1.5e-05
EMCN	7.38	7.86	7.62	8.63	2.2e-06	4.6e-05	NA	NA	NA	-0.09	0.054	0.25	-0.19	5.1e-07	2,00E-05	-0.1	0.00066	0.0066	-0.14	1.5e-06	4.6e-05
HCFC2	7.97	8.36	8.19	7.6	2.2e-06	4.6e-05	NA	NA	NA	-0.05	0.0044	0.05	0.09	0.02	0.083	0.14	1.2e-07	6.8e-06	0.12	1.4e-05	0.00027
INPP5J	3.89	4.71	4.18	0	2.2e-06	4.6e-05	6.83	2.08	11.66	-0.24	0.2	0.49	0.91	0.00039	0.0041	1.15	1.2e-06	4.3e-05	1.04	8.1e-07	2.8e-05
SARAF	11.56	12.51	12.06	11.74	2.2e-06	4.6e-05	NA	NA	NA	-0.11	9.1e-07	0.00016	-0.02	0.33	0.51	0.09	1.1e-05	0.00025	0.04	0.053	0.18
SLC38A4	0	0	0	3.59	2.2e-06	4.6e-05	0.06	12.12	0	0.34	0.17	0.44	-0.94	0.00022	0.0026	-1.28	7.2e-06	0.00018	-1.1	5.6e-07	2.1e-05
ADAT2	6.9	6.65	6.77	7.69	2.3e-06	4.8e-05	NA	NA	NA	0.1	0.046	0.22	-0.04	0.00093	0.0081	-0.15	1.9e-06	6.1e-05	-0.09	1.8e-06	5.2e-05
ANO4	6.68	4	5.5	3.54	2.3e-06	4.8e-05	19.88	5.69	4.36	0.78	0.00017	0.0054	0.89	8.9e-07	3.2e-05	0.11	0.62	0.78	0.55	0.0012	0.0098
CENPN	6.12	4.21	5.63	3.84	2.3e-06	4.8e-05	NA	NA	NA	0.46	0.00024	0.0069	0.58	9.8e-07	3.4e-05	0.12	0.27	0.48	0.37	0.00036	0.0038
DCLRE1A	4.41	4.94	4.76	2.93	2.3e-06	4.8e-05	NA	NA	NA	-0.16	0.13	0.41	0.54	5,00E-04	0.005	0.7	2,00E-06	6.4e-05	0.62	9.6e-07	3.2e-05
GFM2	7.39	7.77	7.61	6.22	2.3e-06	4.8e-05	NA	NA	NA	-0.12	0.046	0.22	0.15	0.0033	0.021	0.27	1.2e-07	6.8e-06	0.21	2.5e-06	6.8e-05
GSTA2	4.15	9.9	5.51	2.98	2.3e-06	4.8e-05	4.26	6.91	26.34	-0.81	0.00041	0.01	0.38	0.084	0.24	1.19	1.5e-06	5.1e-05	0.84	9.7e-05	0.0013
HPGDS	3.74	5.58	4.62	5.43	2.3e-06	4.8e-05	NA	NA	NA	-0.64	5,00E-06	5,00E-04	-0.54	1.5e-05	3,00E-04	0.1	0.53	0.69	-0.19	0.028	0.11
LINC01138	5.7	5.18	5.32	3.79	2.3e-06	4.8e-05	NA	NA	NA	0.15	0.082	0.31	0.55	4,00E-06	1,00E-04	0.4	0.00032	0.0037	0.48	1,00E-06	3.3e-05
MISP	0	0	0	0	2.3e-06	4.8e-05	NA	NA	NA	-1.56	0.00029	0.008	-0.03	0.41	0.56	1.53	9.3e-05	0.0014	0.95	0.012	0.059
MSRB3	9.02	8.85	8.91	7.25	2.3e-06	4.8e-05	NA	NA	NA	0.04	0.44	0.65	0.27	2.4e-06	6.8e-05	0.23	3.7e-05	0.00065	0.25	4.4e-07	1.7e-05
PARD6A	4.83	5.92	5.31	6.42	2.3e-06	4.8e-05	NA	NA	NA	-0.2	0.016	0.12	-0.42	1.2e-06	4,00E-05	-0.22	0.0039	0.027	-0.32	4.1e-06	1,00E-04
RASGRP4	2.09	2.94	2.61	4.19	2.3e-06	4.8e-05	NA	NA	NA	-0.1	0.43	0.64	-0.62	1.2e-05	0.00025	-0.52	4.1e-05	0.00071	-0.57	4.3e-07	1.7e-05
RHBG	6.39	0	3.62	4.69	2.3e-06	4.8e-05	12.55	13.72	1.31	1.27	1.4e-05	0.001	0.29	0.095	0.25	-0.98	1.3e-05	0.00028	-0.21	0.11	0.29
TMEM200B	5.24	3.97	4.63	6.45	2.3e-06	4.8e-05	NA	NA	NA	0.38	0.009	0.081	-0.19	0.012	0.057	-0.57	7.1e-07	2.8e-05	-0.37	9,00E-06	0.00019
ZBTB44	9.92	9.9	9.91	10.44	2.3e-06	4.8e-05	NA	NA	NA	0.01	0.64	0.8	-0.07	7.7e-05	0.0011	-0.08	8.9e-07	3.3e-05	-0.08	4.2e-07	1.6e-05
AGBL5	6.73	7.07	7.03	8.11	2.4e-06	5,00E-05	NA	NA	NA	0.01	0.99	1	-0.18	0.00037	0.0039	-0.19	9.2e-08	5.5e-06	-0.19	4.4e-07	1.7e-05
ATP5PB	9.7	10.36	9.99	10.34	2.4e-06	5,00E-05	NA	NA	NA	-0.08	2.1e-06	0.00029	-0.09	3.5e-06	9.3e-05	0	0.98	0.99	-0.04	0.008	0.043
CIT	9.11	7.62	8.45	8.81	2.4e-06	5,00E-05	NA	NA	NA	0.25	1.9e-06	0.00027	0.05	0.074	0.22	-0.21	2.4e-05	0.00047	-0.08	0.17	0.38
FGF9	9.17	7.19	8.34	8.75	2.4e-06	5,00E-05	NA	NA	NA	0.31	1.9e-06	0.00027	0.06	0.13	0.3	-0.26	1.5e-05	0.00032	-0.09	0.12	0.31
GATC	8.87	9.15	9.03	8.65	2.4e-06	5,00E-05	NA	NA	NA	-0.04	0.0023	0.032	0.03	0.012	0.057	0.07	4,00E-07	1.8e-05	0.05	1.4e-05	0.00027
HOXD11	2.49	0	0	0	2.4e-06	5,00E-05	9.63	0	0.73	1.42	0.0011	0.019	2.02	2.1e-06	6.2e-05	0.6	0.086	0.26	1.47	0.00021	0.0024
IST1	10.31	10.53	10.39	9.92	2.4e-06	5,00E-05	NA	NA	NA	-0.03	0.013	0.1	0.03	0.0023	0.016	0.06	5.1e-07	2.2e-05	0.05	3.9e-06	9.6e-05
IZUMO1	3.88	1.27	2.62	0	2.4e-06	5,00E-05	NA	NA	NA	0.93	4.8e-05	0.0022	1.04	3.2e-06	8.7e-05	0.11	0.64	0.79	0.65	0.0022	0.016
LRRK1	5.59	5.83	5.76	7	2.4e-06	5,00E-05	NA	NA	NA	-0.08	0.19	0.47	-0.32	6,00E-07	2.3e-05	-0.24	0.00038	0.0043	-0.28	8.3e-07	2.8e-05
NBR1	9.6	10.23	10.04	10.32	2.4e-06	5,00E-05	NA	NA	NA	-0.08	3.5e-05	0.0018	-0.09	5.1e-07	2,00E-05	0	0.44	0.61	-0.04	0.00099	0.0085
PIP4K2C	8.41	9.35	8.92	7.88	2.4e-06	5,00E-05	NA	NA	NA	-0.16	0.0022	0.031	0.06	0.029	0.11	0.22	1.7e-07	9,00E-06	0.14	2.4e-05	0.00043
PSTPIP2	6.74	7.36	7.12	7.9	2.4e-06	5,00E-05	NA	NA	NA	-0.12	0.0091	0.081	-0.2	3.7e-07	1.5e-05	-0.08	0.0042	0.028	-0.13	5.5e-06	0.00013
RPL27A	13.53	13.22	13.36	14	2.4e-06	5,00E-05	NA	NA	NA	0.01	0.34	0.55	-0.05	7.3e-05	0.0011	-0.06	1.5e-06	5.1e-05	-0.06	5.4e-07	2,00E-05
RPLP2	12.69	12.67	12.68	13.18	2.4e-06	5,00E-05	NA	NA	NA	0	0.8	0.91	-0.05	9.2e-05	0.0013	-0.05	7,00E-07	2.7e-05	-0.05	4.2e-07	1.6e-05
ZNF121	8.97	8.19	8.59	8.17	2.4e-06	5,00E-05	NA	NA	NA	0.17	4.5e-05	0.0022	0.17	2.8e-07	1.2e-05	-0.01	0.72	0.85	0.08	0.0019	0.014
ANGPTL2	7.33	9.26	8.02	6.93	2.5e-06	5.1e-05	NA	NA	NA	-0.23	0.00039	0.0097	0.07	0.14	0.32	0.3	1.7e-07	9,00E-06	0.19	0.00014	0.0017
CSRNP2	8.11	8.06	8.06	7.09	2.5e-06	5.1e-05	NA	NA	NA	-0.01	0.75	0.87	0.15	1.5e-05	3,00E-04	0.17	5.7e-06	0.00015	0.16	4.1e-07	1.6e-05
FBXW8	7.38	7.61	7.49	6.83	2.5e-06	5.1e-05	NA	NA	NA	0	0.71	0.85	0.14	1.1e-05	0.00023	0.13	7.6e-06	0.00019	0.13	3.9e-07	1.6e-05
FUCA1	8.71	9.72	9.18	9.56	2.5e-06	5.1e-05	NA	NA	NA	-0.14	3.4e-06	0.00039	-0.13	4,00E-06	1,00E-04	0.01	0.4	0.58	-0.06	0.034	0.13
G2E3	7.89	7.51	7.71	7.02	2.5e-06	5.1e-05	NA	NA	NA	0.09	0.016	0.12	0.16	9.6e-07	3.4e-05	0.07	0.0011	0.0098	0.12	3,00E-06	7.8e-05
HHLA3	7.35	7.93	7.69	8.31	2.5e-06	5.1e-05	NA	NA	NA	-0.1	0.01	0.086	-0.17	8.5e-08	4.6e-06	-0.07	0.016	0.077	-0.12	1,00E-05	0.00021
MTFR2	5.54	4.12	5.25	2.85	2.5e-06	5.1e-05	12.84	5.64	8.2	0.5	0.0042	0.048	0.87	3.6e-07	1.5e-05	0.37	0.059	0.2	0.64	3.4e-05	0.00056
PCBD1	9.82	10.74	10.36	9.87	2.5e-06	5.1e-05	NA	NA	NA	-0.13	4.1e-05	0.002	-0.01	0.89	0.93	0.13	3.1e-07	1.5e-05	0.06	0.0031	0.021
PRKAA2	6.19	7.52	6.92	5.58	2.5e-06	5.1e-05	NA	NA	NA	-0.28	0.00063	0.013	0.18	0.16	0.35	0.45	5.7e-07	2.3e-05	0.32	0.00013	0.0016
RBM43	8.27	7.54	7.98	8.62	2.5e-06	5.1e-05	NA	NA	NA	0.11	0.0041	0.047	-0.06	0.0066	0.037	-0.18	4.7e-07	2,00E-05	-0.12	9.1e-06	0.00019
RNF126	10.61	9.72	10.22	9.7	2.5e-06	5.1e-05	NA	NA	NA	0.09	1,00E-05	8,00E-04	0.1	1,00E-06	3.4e-05	0.01	0.84	0.91	0.05	0.004	0.025
SHROOM3	6.03	4.28	5.02	6.54	2.5e-06	5.1e-05	NA	NA	NA	0.37	0.0012	0.02	-0.19	0.12	0.29	-0.55	5.3e-07	2.2e-05	-0.36	9,00E-05	0.0012
SPAG7	9.81	10.55	10.27	10.46	2.5e-06	5.1e-05	NA	NA	NA	-0.12	2.5e-06	0.00032	-0.09	7.6e-06	0.00017	0.02	0.23	0.45	-0.03	0.068	0.21
STK3	7.97	8.81	8.56	8.62	2.5e-06	5.1e-05	NA	NA	NA	-0.14	3.7e-06	0.00041	-0.09	2.2e-05	0.00041	0.05	0.043	0.16	-0.02	0.22	0.43
VPREB3	6.3	3.24	5.26	6.99	2.5e-06	5.1e-05	12.91	22.17	1.6	0.82	6,00E-05	0.0026	0	0.77	0.87	-0.82	1.7e-06	5.7e-05	-0.35	0.0076	0.042
ASAP2	6.99	6.65	6.8	5.75	2.6e-06	5.3e-05	NA	NA	NA	0.08	0.31	0.54	0.32	6.2e-06	0.00015	0.24	0.00011	0.0016	0.28	5.8e-07	2.1e-05
CCNO	5.15	3.8	4.37	0	2.6e-06	5.3e-05	9.33	2.1	9.97	0.25	0.13	0.41	1.22	2.9e-06	8,00E-05	0.97	0.00023	0.0028	1.1	9.8e-07	3.2e-05
COASY	8.87	8.85	8.87	9.64	2.6e-06	5.3e-05	NA	NA	NA	0	0.73	0.86	-0.09	2.4e-06	6.8e-05	-0.1	3.3e-05	6,00E-04	-0.09	4.1e-07	1.6e-05
FAM66C	5.7	5.42	5.52	3.91	2.6e-06	5.3e-05	NA	NA	NA	-0.07	0.9	0.98	0.43	0.00011	0.0015	0.51	3.8e-06	0.00011	0.47	4.2e-07	1.6e-05
GM2A	9.57	10.56	10.24	9.65	2.6e-06	5.3e-05	NA	NA	NA	-0.12	0.00011	0.0039	0	0.93	0.95	0.12	1.2e-07	6.8e-06	0.06	0.0026	0.018
GNB5	8.33	8.13	8.26	7.47	2.6e-06	5.3e-05	NA	NA	NA	0.01	0.57	0.75	0.22	2.2e-05	0.00041	0.21	3.7e-06	1,00E-04	0.22	4.1e-07	1.6e-05
NRXN3	4.12	5.86	4.88	1.94	2.6e-06	5.3e-05	8.49	3.74	14.75	-0.39	0.011	0.09	0.66	0.002	0.015	1.05	3.2e-06	9.3e-05	0.87	4.1e-06	1,00E-04
SLC2A8	9.65	10	9.78	10.54	2.6e-06	5.3e-05	NA	NA	NA	-0.04	0.25	0.54	-0.14	2.4e-06	6.8e-05	-0.1	6.4e-05	0.001	-0.12	6.3e-07	2.3e-05
VBP1	8.82	8.74	8.81	8.34	2.6e-06	5.3e-05	NA	NA	NA	0.02	0.36	0.57	0.11	1.6e-06	5,00E-05	0.1	7.7e-05	0.0012	0.1	5.8e-07	2.1e-05
ZNF263	7.77	7.86	7.8	7.17	2.6e-06	5.3e-05	NA	NA	NA	0	0.88	0.97	0.12	1.6e-05	0.00032	0.11	5.3e-06	0.00014	0.12	4.1e-07	1.6e-05
AC110995.1	3.27	5	4.15	5.77	2.7e-06	5.4e-05	NA	NA	NA	-0.49	0.00094	0.017	-0.67	2.4e-06	6.8e-05	-0.18	0.026	0.11	-0.4	3.5e-05	0.00058
AGAP2-AS1	4.25	3.58	4.03	1.97	2.7e-06	5.4e-05	NA	NA	NA	0.25	0.13	0.41	0.91	2,00E-06	6,00E-05	0.66	0.00055	0.0057	0.79	1.1e-06	3.5e-05
AL359643.3	5.67	3.97	4.99	6.04	2.7e-06	5.4e-05	NA	NA	NA	0.43	0.00046	0.011	-0.08	0.45	0.59	-0.51	4.9e-07	2.1e-05	-0.28	0.00057	0.0055
ATP2A1-AS1	5.32	4.63	4.82	3.32	2.7e-06	5.4e-05	NA	NA	NA	0.21	0.054	0.25	0.64	1.5e-06	4.7e-05	0.43	0.0016	0.013	0.54	2.2e-06	6.2e-05
EGLN3	4.85	4.18	4.61	2.03	2.7e-06	5.4e-05	9.56	3.74	10.98	0.16	0.35	0.56	0.98	4.7e-06	0.00012	0.81	0.00012	0.0017	0.9	6,00E-07	2.2e-05
KIF22	9.53	9.24	9.27	8.17	2.7e-06	5.4e-05	NA	NA	NA	0.01	0.6	0.77	0.14	3.9e-05	0.00066	0.13	2.1e-06	6.7e-05	0.14	4.2e-07	1.6e-05
KMT5B	9.58	9.32	9.44	9.91	2.7e-06	5.4e-05	NA	NA	NA	0.04	0.0091	0.081	-0.03	0.03	0.11	-0.07	5.4e-08	3.7e-06	-0.05	1.6e-05	0.00031
LINC00511	6.26	3.8	4.58	2.88	2.7e-06	5.4e-05	13.32	6.44	8.48	0.51	0.0022	0.031	0.89	1.6e-06	5,00E-05	0.38	0.02	0.092	0.66	2.2e-05	4,00E-04
LINC00662	9.1	8.61	8.78	8.04	2.7e-06	5.4e-05	NA	NA	NA	0.08	0.013	0.1	0.15	4.5e-08	2.8e-06	0.07	0.025	0.11	0.11	1.2e-05	0.00024
MAF	7.29	8.51	8.03	8.69	2.7e-06	5.4e-05	NA	NA	NA	-0.2	0.00028	0.0077	-0.25	2.6e-07	1.1e-05	-0.04	0.14	0.35	-0.14	0.00017	0.002
MPP7	5.28	7.18	6.76	4.55	2.7e-06	5.4e-05	6.71	12.25	18.96	-0.4	0.0024	0.033	0.18	0.18	0.38	0.59	2.5e-07	1.2e-05	0.4	0.00011	0.0014
NKX3-2	5.45	0.51	3.21	0	2.7e-06	5.4e-05	11.83	2.75	4.17	1.1	3.7e-05	0.0019	1.19	5,00E-06	0.00012	0.09	0.73	0.86	0.74	0.0032	0.021
PALMD	8.28	8.84	8.45	9.59	2.7e-06	5.4e-05	NA	NA	NA	-0.12	0.011	0.09	-0.21	2.6e-07	1.1e-05	-0.09	0.0063	0.039	-0.15	6.9e-06	0.00015
PLEKHG5	6.54	6.88	6.73	8.04	2.7e-06	5.4e-05	NA	NA	NA	-0.12	0.14	0.43	-0.27	3.7e-07	1.5e-05	-0.15	0.00062	0.0062	-0.21	1.2e-06	3.8e-05
POLE3	10.56	9.54	10.05	10	2.7e-06	5.4e-05	NA	NA	NA	0.11	6.6e-06	0.00061	0.05	0.0012	0.0098	-0.06	0.00048	0.0051	-0.01	0.89	0.93
S100A11	10	10.96	10.54	9.56	2.7e-06	5.4e-05	NA	NA	NA	-0.12	0.0016	0.025	0.05	0.14	0.32	0.17	4.9e-08	3.4e-06	0.11	9,00E-05	0.0012
SNX2	8.88	9.52	9.32	8.89	2.7e-06	5.4e-05	NA	NA	NA	-0.1	0.00045	0.011	0	0.85	0.9	0.09	2.8e-08	2.2e-06	0.05	0.0014	0.011
TTC39A	4.21	7.25	5.15	5.74	2.7e-06	5.4e-05	NA	NA	NA	-0.67	1.1e-05	0.00085	-0.44	0.00024	0.0028	0.23	0.0071	0.042	-0.07	0.55	0.69
WASHC3	8.04	8.25	8.21	7.46	2.7e-06	5.4e-05	NA	NA	NA	-0.03	0.29	0.54	0.12	3.1e-05	0.00055	0.14	4.6e-06	0.00012	0.13	5.6e-07	2.1e-05
AC008083.3	3.21	5.96	4.84	3.69	2.8e-06	5.6e-05	4.46	9.37	15.33	-0.65	4,00E-05	0.002	0.03	0.92	0.95	0.68	2.9e-06	8.6e-05	0.39	0.0045	0.028
BOD1	9.58	9.8	9.71	9.07	2.8e-06	5.6e-05	NA	NA	NA	-0.02	0.32	0.54	0.07	7.3e-05	0.0011	0.09	2.1e-06	6.7e-05	0.08	6.3e-07	2.3e-05
CKMT1B	3.19	4.76	3.89	0	2.8e-06	5.6e-05	5.79	1.64	13.22	-0.39	0.061	0.27	0.94	0.00032	0.0035	1.33	3.3e-06	9.6e-05	1.15	1.5e-06	4.6e-05
DNAJC16	8.18	7.87	8.1	8.63	2.8e-06	5.6e-05	NA	NA	NA	0.05	0.028	0.17	-0.06	0.0021	0.015	-0.11	4,00E-07	1.8e-05	-0.08	3.2e-06	8.2e-05
GALNT11	7.8	8.27	7.88	7.27	2.8e-06	5.6e-05	NA	NA	NA	-0.03	0.26	0.54	0.11	9.7e-05	0.0014	0.14	1.8e-06	5.9e-05	0.12	7.1e-07	2.5e-05
NDUFAB1	11.48	12	11.72	11.13	2.8e-06	5.6e-05	NA	NA	NA	-0.07	0.00034	0.0088	0.03	0.052	0.17	0.1	6,00E-07	2.4e-05	0.07	7.2e-05	0.001
NPM3	7.4	7.07	7.19	7.78	2.8e-06	5.6e-05	NA	NA	NA	0.07	0.041	0.21	-0.11	0.02	0.083	-0.18	1.9e-08	1.6e-06	-0.14	7.1e-06	0.00016
PITPNM3	5.38	5.16	5.22	7.56	2.8e-06	5.6e-05	NA	NA	NA	0.11	0.51	0.72	-0.34	0.00022	0.0026	-0.44	1.9e-06	6.1e-05	-0.39	6.3e-07	2.3e-05
ZNF146	7.71	7.36	7.61	6.8	2.8e-06	5.6e-05	NA	NA	NA	0.05	0.18	0.46	0.19	2.4e-07	1.1e-05	0.14	0.00076	0.0073	0.16	1.2e-06	3.8e-05
ZNF555	6.18	6.33	6.24	5.12	2.8e-06	5.6e-05	NA	NA	NA	-0.01	0.97	1	0.37	3.5e-05	6,00E-04	0.38	1.4e-05	3,00E-04	0.38	4.4e-07	1.7e-05
ALKAL2	11.89	10.39	10.88	12.07	2.9e-06	5.8e-05	NA	NA	NA	0.11	0.0023	0.032	-0.07	0.36	0.55	-0.19	1.2e-08	1.1e-06	-0.13	0.00022	0.0025
CACNB2	6.91	4.19	5.9	5.85	2.9e-06	5.8e-05	16.25	17.53	3.88	0.69	4,00E-06	0.00043	0.24	0.0038	0.024	-0.45	0.0014	0.012	-0.06	0.84	0.89
CES4A	4.14	6.15	5.08	6.54	2.9e-06	5.8e-05	2.69	18.8	14.86	-0.66	5.6e-05	0.0025	-0.67	2.8e-06	7.8e-05	0	0.48	0.65	-0.3	0.0013	0.01
GSPT1	11.35	11.78	11.61	11.26	2.9e-06	5.8e-05	NA	NA	NA	-0.05	0.00034	0.0088	0	0.77	0.87	0.05	4.9e-08	3.4e-06	0.03	0.0013	0.01
MGA	9.27	8.39	8.93	8.92	2.9e-06	5.8e-05	NA	NA	NA	0.16	2.7e-07	7.3e-05	0.07	0.0038	0.024	-0.09	0.003	0.022	-0.01	0.97	0.98
MSI2	11.6	11.27	11.42	11.97	2.9e-06	5.8e-05	NA	NA	NA	0.07	0.0049	0.053	-0.04	0.003	0.02	-0.1	1.1e-06	4,00E-05	-0.07	6.9e-06	0.00015
PIF1	6.14	3.78	4.61	4.39	2.9e-06	5.8e-05	NA	NA	NA	0.68	3.7e-06	0.00041	0.43	0.00014	0.0018	-0.25	0.059	0.2	0.13	0.25	0.45
RPL18P13	7.12	6.79	7.06	5.98	2.9e-06	5.8e-05	NA	NA	NA	0.11	0.1	0.35	0.28	3.1e-07	1.3e-05	0.18	0.0011	0.0098	0.23	1.7e-06	5,00E-05
SCGB1D2	3.97	6.65	5.1	0	2.9e-06	5.8e-05	8.68	1.95	18.25	-0.29	0.19	0.47	1.16	0.00015	0.0019	1.46	3.8e-06	0.00011	1.32	8.3e-07	2.8e-05
SELENOP	9.62	10.38	10	10.63	2.9e-06	5.8e-05	NA	NA	NA	-0.14	0.00024	0.0069	-0.14	1,00E-07	5.2e-06	0.01	0.51	0.68	-0.06	0.00075	0.0068
SMAD3	9.38	8.48	8.81	8.42	2.9e-06	5.8e-05	NA	NA	NA	0.13	8.4e-05	0.0033	0.18	6.5e-07	2.4e-05	0.05	0.18	0.41	0.12	0.00031	0.0033
SPON2	8.96	8.26	8.55	10.04	2.9e-06	5.8e-05	NA	NA	NA	0.12	0.032	0.18	-0.14	0.0014	0.011	-0.26	6,00E-07	2.4e-05	-0.2	2.8e-06	7.4e-05
AC010735.2	6.86	3.96	5.06	6.33	3,00E-06	5.9e-05	NA	NA	NA	0.66	1.3e-05	0.00095	0.1	0.25	0.42	-0.56	1.6e-05	0.00033	-0.19	0.062	0.2
AL391314.1	4.94	4.81	4.89	2.21	3,00E-06	5.9e-05	NA	NA	NA	-0.06	0.69	0.83	0.71	4.7e-05	0.00076	0.77	1.1e-05	0.00025	0.74	5,00E-07	1.9e-05
ARNT	7.48	7.71	7.57	8.26	3,00E-06	5.9e-05	NA	NA	NA	-0.01	0.46	0.67	-0.13	9.3e-06	0.00021	-0.13	1.4e-05	3,00E-04	-0.13	5.2e-07	1.9e-05
COQ9	8.4	9.32	8.72	8.66	3,00E-06	5.9e-05	NA	NA	NA	-0.16	2.5e-06	0.00032	-0.07	0.049	0.16	0.09	4.2e-05	0.00072	0.01	0.24	0.43
DHFR	7.17	6.36	6.78	5.59	3,00E-06	5.9e-05	NA	NA	NA	0.31	0.0016	0.025	0.35	5.9e-08	3.4e-06	0.04	0.14	0.35	0.21	9.8e-05	0.0013
DNM3	8.81	7.76	8.16	8.23	3,00E-06	5.9e-05	NA	NA	NA	0.22	3.1e-06	0.00037	0.08	0.0071	0.038	-0.15	0.00022	0.0027	-0.03	0.58	0.72
DUOX1	2.58	3.28	2.92	6.72	3,00E-06	5.9e-05	3.62	23.6	4.42	-0.05	0.66	0.81	-0.87	2.2e-05	0.00041	-0.82	2.6e-05	5,00E-04	-0.84	4.9e-07	1.9e-05
EVX1	6.08	0	3.95	0	3,00E-06	5.9e-05	14.52	3.71	2.45	1.17	1.4e-05	0.001	1.15	1.3e-05	0.00027	-0.02	0.99	0.99	0.68	0.0084	0.045
FCGR2A	6.45	8.02	7.44	8.2	3,00E-06	5.9e-05	NA	NA	NA	-0.19	0.0011	0.019	-0.28	2.2e-07	1,00E-05	-0.09	0.06	0.2	-0.18	5.8e-05	0.00086
HSPB6	11.19	13.91	13.15	12.98	3,00E-06	5.9e-05	NA	NA	NA	-0.29	2.1e-06	0.00029	-0.19	0.0026	0.018	0.1	0.00084	0.0079	-0.04	0.86	0.91
IFI35	5.15	6.29	5.67	6.78	3,00E-06	5.9e-05	NA	NA	NA	-0.28	0.00032	0.0085	-0.32	1.1e-06	3.7e-05	-0.04	0.17	0.4	-0.17	2,00E-04	0.0023
JAK3	6.37	8.26	6.77	5.42	3,00E-06	5.9e-05	NA	NA	NA	-0.15	0.0099	0.086	0.28	0.0017	0.013	0.43	4.9e-06	0.00013	0.36	4.3e-06	1,00E-04
LGR5	5.67	0	4.16	0	3,00E-06	5.9e-05	15.75	0	4.67	0.98	6,00E-04	0.013	1.45	7.6e-07	2.8e-05	0.46	0.5	0.67	1.04	0.00076	0.0069
LINC00629	6.24	5.28	5.91	4.36	3,00E-06	5.9e-05	NA	NA	NA	0.3	0.0035	0.042	0.58	1.1e-06	3.7e-05	0.28	0.027	0.12	0.44	2.4e-05	0.00043
MIS18BP1	8.54	7.92	8.32	7.55	3,00E-06	5.9e-05	NA	NA	NA	0.12	0.00088	0.017	0.18	1.7e-07	8.1e-06	0.05	0.097	0.27	0.12	9,00E-05	0.0012
NDUFS8	9.72	10.4	10.17	11.03	3,00E-06	5.9e-05	NA	NA	NA	-0.07	0.007	0.068	-0.14	2.2e-06	6.4e-05	-0.07	0.0011	0.0098	-0.1	4.5e-06	0.00011
PRELID2	6.26	6.97	6.61	5.55	3,00E-06	5.9e-05	NA	NA	NA	-0.15	0.00082	0.016	0.15	0.024	0.096	0.29	2.6e-06	7.9e-05	0.22	3.5e-05	0.00058
PRR7	8.19	6.32	7.24	6.6	3,00E-06	5.9e-05	NA	NA	NA	0.31	1.8e-05	0.0012	0.28	9.6e-07	3.4e-05	-0.03	0.71	0.84	0.14	0.011	0.055
RAB40C	9	8.91	8.97	8.46	3,00E-06	5.9e-05	NA	NA	NA	0.02	0.37	0.58	0.11	7.1e-06	0.00017	0.09	2.1e-05	0.00041	0.1	5.6e-07	2.1e-05
RBKS	7.13	8.98	8.34	8.87	3,00E-06	5.9e-05	NA	NA	NA	-0.24	9.5e-06	0.00078	-0.22	1.9e-06	5.7e-05	0.02	0.52	0.69	-0.09	0.021	0.091
SLX4	6.05	6.62	6.34	5.34	3,00E-06	5.9e-05	NA	NA	NA	-0.09	0.058	0.26	0.21	0.00017	0.0021	0.3	1.1e-05	0.00025	0.26	1.2e-06	3.8e-05
SVEP1	4.72	6.73	5.73	6.63	3,00E-06	5.9e-05	NA	NA	NA	-0.45	7.6e-05	0.0031	-0.49	2.1e-06	6.2e-05	-0.04	0.7	0.84	-0.25	0.0022	0.016
TLE1	9.64	8.04	8.89	8.7	3,00E-06	5.9e-05	NA	NA	NA	0.18	1.7e-06	0.00025	0.12	0.0014	0.011	-0.07	0.0018	0.014	0.03	0.97	0.98
AC108463.3	5.83	3.76	5.04	3.65	3.1e-06	6,00E-05	14.06	6.9	6.58	0.56	4.2e-05	0.0021	0.66	3.6e-06	9.5e-05	0.1	0.74	0.87	0.41	0.0031	0.021
ALDH3A2	10.39	10.34	10.35	11.23	3.1e-06	6,00E-05	NA	NA	NA	-0.01	0.88	0.97	-0.09	2.4e-06	6.8e-05	-0.08	4.2e-05	0.00072	-0.09	4.8e-07	1.8e-05
AP003721.1	1.31	4.88	2.41	0	3.1e-06	6,00E-05	2.71	0.47	12.84	-1.03	0.00096	0.018	0.57	0.042	0.14	1.6	2.2e-06	6.9e-05	1.17	7.3e-05	0.001
ATP8A1	7.17	8.86	8.01	8.35	3.1e-06	6,00E-05	NA	NA	NA	-0.31	2.3e-06	0.00031	-0.24	5.7e-05	0.00089	0.07	0.042	0.16	-0.08	0.27	0.48
C22orf39	7.87	7.99	7.94	8.58	3.1e-06	6,00E-05	NA	NA	NA	-0.03	0.48	0.69	-0.12	2.6e-06	7.3e-05	-0.09	5.7e-05	0.00093	-0.1	6.1e-07	2.2e-05
CRIP3	1.37	5.46	3.82	2.69	3.1e-06	6,00E-05	0.87	6.01	16.29	-1.05	3.2e-05	0.0017	-0.16	0.4	0.56	0.89	6.6e-06	0.00017	0.46	0.027	0.11
DIDO1	8.91	8.99	8.98	8.24	3.1e-06	6,00E-05	NA	NA	NA	0	0.76	0.88	0.09	4.3e-06	0.00011	0.09	2.5e-05	0.00048	0.09	4.8e-07	1.8e-05
FPR3	4.17	5.73	5.09	6.42	3.1e-06	6,00E-05	NA	NA	NA	-0.31	0.0028	0.037	-0.52	5.3e-07	2.1e-05	-0.2	0.083	0.26	-0.35	5.8e-05	0.00086
HCK	4.7	6.06	5.46	6.5	3.1e-06	6,00E-05	NA	NA	NA	-0.31	0.0048	0.053	-0.49	1.2e-06	4,00E-05	-0.18	0.017	0.081	-0.33	1.7e-05	0.00032
HSPA13	7.77	7.23	7.51	6.51	3.1e-06	6,00E-05	NA	NA	NA	0.11	0.05	0.24	0.22	5.1e-07	2,00E-05	0.11	0.0013	0.011	0.16	2.5e-06	6.8e-05
PCDHB1	3.35	2.84	3.21	1.09	3.1e-06	6,00E-05	NA	NA	NA	0.12	0.33	0.54	0.91	1.1e-05	0.00023	0.79	6.6e-05	0.001	0.85	6.3e-07	2.3e-05
POLR3GL	8.61	8.75	8.69	9.32	3.1e-06	6,00E-05	NA	NA	NA	-0.01	0.37	0.58	-0.08	8.2e-07	3,00E-05	-0.07	0.00019	0.0024	-0.08	7.7e-07	2.7e-05
RPL37P15	0.78	0	0	0	3.1e-06	6,00E-05	NA	NA	NA	-0.14	0.76	0.88	0.81	3.6e-07	1.5e-05	0.95	9,00E-06	0.00021	0.88	5.7e-07	2.1e-05
SLC26A6	7.15	6.27	6.51	7.12	3.1e-06	6,00E-05	NA	NA	NA	0.32	6.3e-06	0.00059	0.08	0.24	0.42	-0.24	3.3e-05	6,00E-04	-0.07	0.079	0.24
TIGD1	7.36	6.39	6.88	6.37	3.1e-06	6,00E-05	NA	NA	NA	0.14	0.00032	0.0085	0.31	9.5e-07	3.4e-05	0.16	0.23	0.45	0.24	0.00028	0.0031
TMEM167A	9.89	9.93	9.9	9.27	3.1e-06	6,00E-05	NA	NA	NA	-0.02	0.54	0.73	0.08	0.00025	0.0029	0.1	4.3e-07	1.9e-05	0.09	6.8e-07	2.4e-05
TRIM13	8.12	8.14	8.12	8.83	3.1e-06	6,00E-05	NA	NA	NA	0	0.97	1	-0.12	2.4e-05	0.00044	-0.13	4.6e-06	0.00012	-0.12	4.8e-07	1.8e-05
AK2	9.64	9.39	9.46	9.83	3.2e-06	6.2e-05	NA	NA	NA	0.05	0.011	0.09	-0.04	0.031	0.12	-0.09	5.9e-08	3.9e-06	-0.06	1.7e-05	0.00032
C4orf46	6.6	6.18	6.38	5.22	3.2e-06	6.2e-05	NA	NA	NA	0.14	0.065	0.28	0.29	1.1e-07	5.7e-06	0.16	0.0048	0.031	0.23	3.4e-06	8.7e-05
CDC45	4.42	1.65	3.53	0	3.2e-06	6.2e-05	NA	NA	NA	0.7	0.002	0.029	1.2	7.3e-07	2.7e-05	0.5	0.093	0.27	0.89	8.9e-05	0.0012
DCAKD	8.46	8.65	8.55	9.16	3.2e-06	6.2e-05	NA	NA	NA	-0.05	0.046	0.22	-0.11	1.6e-07	7.7e-06	-0.06	0.0042	0.028	-0.09	3.9e-06	9.6e-05
HEY2	3.77	3.7	3.7	0	3.2e-06	6.2e-05	NA	NA	NA	0.23	0.27	0.54	1.03	3.2e-06	8.7e-05	0.81	0.00021	0.0026	0.92	8.7e-07	2.9e-05
KCNG1	5.11	2.09	3.55	0	3.2e-06	6.2e-05	11.79	1.92	6.23	0.65	0.0053	0.057	1.33	2.2e-06	6.4e-05	0.68	0.0069	0.041	1.04	1.2e-05	0.00024
KLK4	8.6	8.1	8.29	4.11	3.2e-06	6.2e-05	16.59	7.27	20.24	0.01	0.81	0.92	0.84	1.5e-05	3,00E-04	0.83	4,00E-05	7,00E-04	0.84	5.2e-07	1.9e-05
NSMCE1	8.84	9.77	9.17	9.45	3.2e-06	6.2e-05	NA	NA	NA	-0.12	3.7e-06	0.00041	-0.08	1.1e-05	0.00023	0.04	0.17	0.4	-0.02	0.089	0.26
PDCD6IP	8.62	9.28	9.01	8.37	3.2e-06	6.2e-05	NA	NA	NA	-0.09	0.00072	0.014	0.03	0.21	0.42	0.12	1,00E-07	5.9e-06	0.08	0.00019	0.0022
RASGEF1A	3.27	0.88	2.58	5.24	3.2e-06	6.2e-05	3.15	16.41	2.09	0.49	0.023	0.15	-0.63	0.00072	0.0066	-1.13	6.2e-06	0.00016	-0.86	2.4e-06	6.6e-05
RORB	8.69	5.68	7.19	7.49	3.2e-06	6.2e-05	18.53	22.94	5.99	0.62	3.2e-05	0.0017	0.1	0.028	0.11	-0.52	3.1e-05	0.00057	-0.18	0.24	0.43
RPL38P1	1.75	0	0	0	3.2e-06	6.2e-05	NA	NA	NA	1.11	0.00011	0.0039	1.07	2.4e-05	0.00044	-0.05	0.92	0.95	0.61	0.0065	0.037
SELPLG	4.67	6.52	5.65	7.18	3.2e-06	6.2e-05	NA	NA	NA	-0.36	0.001	0.018	-0.51	6,00E-07	2.3e-05	-0.15	0.2	0.44	-0.32	0.00018	0.0021
SLC35A4	8.45	9.08	8.84	8.39	3.2e-06	6.2e-05	NA	NA	NA	-0.11	0.0016	0.025	0.04	0.48	0.62	0.15	1.6e-08	1.4e-06	0.09	0.00038	0.0039
TMED9	12.19	12.52	12.26	11.66	3.2e-06	6.2e-05	NA	NA	NA	-0.04	0.0091	0.081	0.03	0.018	0.077	0.08	1.3e-07	7.2e-06	0.06	1.4e-05	0.00027
VCAN	11.95	9.19	9.93	10.16	3.2e-06	6.2e-05	NA	NA	NA	0.3	5,00E-06	5,00E-04	0.17	8,00E-04	0.0072	-0.14	0.0013	0.011	0.02	0.94	0.96
ZNF585A	7.78	8	7.85	7.07	3.2e-06	6.2e-05	NA	NA	NA	-0.08	0.09	0.33	0.11	0.0032	0.021	0.19	1.1e-07	6.4e-06	0.15	2.7e-06	7.2e-05
BIRC2	10.31	9.96	10.05	10.67	3.3e-06	6.3e-05	NA	NA	NA	0.04	0.037	0.2	-0.05	0.0056	0.032	-0.09	1.4e-07	7.7e-06	-0.07	4.8e-06	0.00011
CAT	9.21	9.03	9.09	10.08	3.3e-06	6.3e-05	NA	NA	NA	0	0.93	1	-0.14	1.8e-06	5.5e-05	-0.14	6.4e-05	0.001	-0.14	5.4e-07	2,00E-05
DOK2	3.5	4.48	4.06	5.72	3.3e-06	6.3e-05	1.97	18.13	7.59	-0.37	0.025	0.15	-0.71	5.2e-06	0.00013	-0.35	0.00094	0.0087	-0.52	2.8e-06	7.4e-05
KLK15	5.19	5.95	5.35	2.84	3.3e-06	6.3e-05	9.6	4.72	16.15	-0.21	0.11	0.37	0.66	0.00038	0.004	0.87	4.3e-06	0.00012	0.77	1.3e-06	4.1e-05
PLA2G4D	6.97	5.77	6.03	3.15	3.3e-06	6.3e-05	16.35	5.32	12.24	0.29	0.045	0.22	0.94	2.4e-06	6.8e-05	0.65	0.0015	0.013	0.81	2.7e-06	7.2e-05
SHLD3	4.68	4.46	4.54	2.65	3.3e-06	6.3e-05	NA	NA	NA	0.02	0.62	0.79	0.63	3,00E-05	0.00053	0.62	2.1e-05	0.00041	0.62	5.3e-07	2,00E-05
SRSF11	11.47	11.07	11.31	12.09	3.3e-06	6.3e-05	NA	NA	NA	0.05	0.027	0.16	-0.06	0.0025	0.017	-0.11	4.7e-07	2,00E-05	-0.09	4,00E-06	9.8e-05
TESK1	7.88	6.57	7.17	7.66	3.3e-06	6.3e-05	NA	NA	NA	0.19	1.8e-05	0.0012	0	0.51	0.65	-0.2	1.3e-06	4.5e-05	-0.1	0.02	0.087
ZNF131	9.24	8.69	9.11	8.65	3.3e-06	6.3e-05	NA	NA	NA	0.08	3.5e-05	0.0018	0.1	6.5e-07	2.4e-05	0.01	0.71	0.84	0.06	0.0024	0.017
AL450267.2	0	0	0	0	3.4e-06	6.5e-05	NA	NA	NA	1.04	0.0044	0.05	1.41	3.2e-06	8.7e-05	0.37	0.016	0.077	0.98	0.00018	0.0021
AP003068.4	5.59	5.61	5.61	7.62	3.4e-06	6.5e-05	7.04	25.15	8.57	0	0.84	0.94	-0.46	2.8e-06	7.8e-05	-0.46	0.00022	0.0027	-0.46	6,00E-07	2.2e-05
APAF1	6.22	6.3	6.24	4.86	3.4e-06	6.5e-05	NA	NA	NA	0.05	0.68	0.83	0.32	6.6e-06	0.00016	0.27	9.2e-05	0.0014	0.3	5.4e-07	2,00E-05
CHGB	8.88	10.23	9.34	7.59	3.4e-06	6.5e-05	15.14	21.31	25.27	-0.21	0.002	0.029	0.18	0.0094	0.048	0.39	1,00E-06	3.6e-05	0.29	1.8e-05	0.00034
KRAS	9.13	8.58	8.74	8.41	3.4e-06	6.5e-05	NA	NA	NA	0.1	0.00019	0.0058	0.11	1.7e-07	8.1e-06	0.01	0.53	0.69	0.06	0.00096	0.0083
MTATP8P2	1.92	3.05	2.17	0.77	3.4e-06	6.5e-05	NA	NA	NA	-0.4	0.011	0.09	0.57	0.0013	0.01	0.97	5.1e-06	0.00014	0.78	4.5e-06	0.00011
N4BP3	3.49	3.74	3.54	0	3.4e-06	6.5e-05	NA	NA	NA	0.25	0.31	0.54	1.17	8.7e-07	3.1e-05	0.92	0.00058	0.0059	1.05	1.1e-06	3.5e-05
P4HTM	8.95	9.07	9.05	9.83	3.4e-06	6.5e-05	NA	NA	NA	-0.04	0.2	0.49	-0.12	1.8e-06	5.5e-05	-0.08	0.00016	0.0021	-0.1	1,00E-06	3.3e-05
QDPR	10.14	10.31	10.17	10.81	3.4e-06	6.5e-05	NA	NA	NA	-0.04	0.46	0.67	-0.1	5.9e-08	3.4e-06	-0.06	0.0016	0.013	-0.08	1.1e-06	3.5e-05
SLC7A1	8.5	6.61	7.54	6.84	3.4e-06	6.5e-05	NA	NA	NA	0.32	1.7e-07	5.1e-05	0.27	0.00012	0.0016	-0.05	0.34	0.56	0.12	0.087	0.26
TRIM9	3.58	5.5	4.65	2.55	3.4e-06	6.5e-05	4.77	4.76	17.45	-0.56	0.0026	0.035	0.45	0.023	0.093	1.01	1.7e-06	5.7e-05	0.76	2.7e-05	0.00047
ACO2	10	10.88	10.6	10.66	3.5e-06	6.7e-05	NA	NA	NA	-0.11	4.1e-06	0.00043	-0.07	9.2e-05	0.0013	0.04	0.018	0.085	-0.01	0.39	0.57
ATXN7	8.91	7.86	8.23	9.05	3.5e-06	6.7e-05	NA	NA	NA	0.13	9.1e-05	0.0035	-0.04	0.31	0.49	-0.17	5.5e-07	2.3e-05	-0.1	0.00062	0.0058
CD99L2	9.43	9.75	9.66	8.99	3.5e-06	6.7e-05	NA	NA	NA	-0.07	0.011	0.09	0.03	0.14	0.32	0.09	8.7e-09	8.9e-07	0.06	5.3e-05	8,00E-04
CEP290	9.6	9.53	9.54	8.83	3.5e-06	6.7e-05	NA	NA	NA	0	0.98	1	0.11	1.9e-06	5.7e-05	0.1	6.4e-05	0.001	0.1	5.6e-07	2.1e-05
GAD1	6.89	6.08	6.67	3.74	3.5e-06	6.7e-05	13.59	8.03	15.57	0	0.68	0.83	0.64	9.2e-06	0.00021	0.64	8,00E-05	0.0012	0.64	6.1e-07	2.2e-05
AC079866.2	4.59	5.41	4.96	3.26	3.6e-06	6.8e-05	NA	NA	NA	-0.14	0.081	0.31	0.54	0.00036	0.0038	0.68	6.5e-06	0.00017	0.61	1.6e-06	4.8e-05
C12orf4	7.18	7.14	7.17	6.23	3.6e-06	6.8e-05	NA	NA	NA	0.09	0.81	0.92	0.2	8.2e-07	3,00E-05	0.11	0.00023	0.0028	0.16	6.4e-07	2.3e-05
EIF2S2P2	4.63	3.65	4.16	2.91	3.6e-06	6.8e-05	NA	NA	NA	0.46	0.00056	0.012	0.6	1.2e-06	4,00E-05	0.14	0.2	0.44	0.39	0.00025	0.0028
HOXC-AS1	3.66	0.7	1.91	0	3.6e-06	6.8e-05	NA	NA	NA	0.8	0.0014	0.023	1.17	1,00E-06	3.4e-05	0.38	0.12	0.32	0.83	0.00015	0.0018
LRRC49	5.53	5.28	5.39	4.53	3.6e-06	6.8e-05	NA	NA	NA	0.19	0.15	0.43	0.55	9.7e-06	0.00021	0.36	0.00016	0.0021	0.46	1.1e-06	3.5e-05
MPDU1	8.05	8.7	8.46	9.43	3.6e-06	6.8e-05	NA	NA	NA	-0.08	0.044	0.22	-0.17	5.5e-07	2.1e-05	-0.08	0.0016	0.013	-0.12	3.1e-06	8.1e-05
PHGDH	5.96	4.19	5.08	3.36	3.6e-06	6.8e-05	13.46	7.07	8.88	0.42	0.0016	0.025	0.79	3.6e-06	9.5e-05	0.37	0.015	0.075	0.6	2.6e-05	0.00046
SNX21	7.69	7.64	7.64	8.29	3.6e-06	6.8e-05	NA	NA	NA	0.03	0.34	0.55	-0.11	7.3e-05	0.0011	-0.14	3.2e-06	9.3e-05	-0.12	8,00E-07	2.8e-05
BAG3	7.49	7.74	7.67	6.87	3.7e-06	7,00E-05	NA	NA	NA	-0.07	0.054	0.25	0.11	0.0018	0.013	0.18	4.7e-07	2,00E-05	0.15	3.1e-06	8.1e-05
EWSR1	9.54	9.36	9.49	10.07	3.7e-06	7,00E-05	NA	NA	NA	0.06	0.006	0.061	-0.05	0.012	0.057	-0.12	4,00E-07	1.8e-05	-0.08	1.4e-05	0.00027
FZD6	8.35	7.88	8.12	6.95	3.7e-06	7,00E-05	NA	NA	NA	0.07	0.078	0.31	0.21	1.1e-06	3.7e-05	0.14	0.00056	0.0058	0.18	1.9e-06	5.5e-05
HIST1H4E	4.65	1.73	3.59	1.94	3.7e-06	7,00E-05	13.61	5.32	2.22	0.95	3,00E-05	0.0016	0.91	7.5e-06	0.00017	-0.04	0.96	0.98	0.52	0.008	0.043
MAML3	7.55	6.02	6.97	7.26	3.7e-06	7,00E-05	NA	NA	NA	0.34	2.4e-05	0.0015	0	0.6	0.73	-0.34	7.4e-06	0.00018	-0.16	0.019	0.084
MERTK	11.01	9.7	10.45	10.68	3.7e-06	7,00E-05	NA	NA	NA	0.21	3.1e-06	0.00037	0	0.42	0.56	-0.21	8.7e-06	0.00021	-0.1	0.04	0.14
NAGLU	8.03	8.74	8.37	9	3.7e-06	7,00E-05	NA	NA	NA	-0.11	0.00055	0.012	-0.14	2.4e-07	1.1e-05	-0.03	0.15	0.37	-0.08	0.00018	0.0021
RELL1	6.63	7.8	7.1	5.77	3.7e-06	7,00E-05	NA	NA	NA	-0.09	0.014	0.11	0.21	0.00015	0.0019	0.31	3.1e-05	0.00057	0.26	2.1e-06	5.9e-05
S1PR3	9.23	6.97	8.14	8.24	3.7e-06	7,00E-05	NA	NA	NA	0.36	5.4e-06	0.00052	0.16	8,00E-04	0.0072	-0.2	0.0016	0.013	-0.01	0.91	0.94
SCUBE3	3.62	3.83	3.7	5.95	3.7e-06	7,00E-05	3.79	18.03	6.32	-0.14	0.53	0.73	-0.66	4.7e-06	0.00012	-0.52	0.00019	0.0024	-0.59	7.4e-07	2.6e-05
SPRR2A	1.67	0	0	0	3.7e-06	7,00E-05	NA	NA	NA	1.49	0.00011	0.0039	1.44	5,00E-05	8,00E-04	-0.05	0.51	0.68	0.88	0.018	0.08
USB1	8.42	9.56	8.87	8.12	3.7e-06	7,00E-05	NA	NA	NA	-0.17	0.00016	0.0052	0.06	0.17	0.37	0.23	6.5e-07	2.6e-05	0.15	0.00029	0.0031
AC093840.2	2.88	2.25	2.83	6.12	3.8e-06	7.2e-05	1.17	18.19	4.86	-0.09	0.69	0.83	-0.86	1.1e-05	0.00023	-0.76	9.1e-05	0.0014	-0.81	6.6e-07	2.3e-05
ESM1	7.87	7.17	7.6	5.92	3.8e-06	7.2e-05	NA	NA	NA	0.14	0.11	0.37	0.45	1.9e-06	5.7e-05	0.31	0.0013	0.011	0.38	2,00E-06	5.7e-05
FMO4	5.21	6.64	6.07	5.52	3.8e-06	7.2e-05	NA	NA	NA	-0.29	5,00E-06	5,00E-04	-0.05	0.51	0.65	0.24	5.3e-06	0.00014	0.1	0.028	0.11
INPPL1	10.36	9.68	9.9	10.59	3.8e-06	7.2e-05	NA	NA	NA	0.07	0.0011	0.019	-0.03	0.11	0.27	-0.1	2,00E-07	1,00E-05	-0.07	0.00011	0.0014
NFIX	11.03	10.02	10.66	10.56	3.8e-06	7.2e-05	NA	NA	NA	0.14	5.4e-06	0.00052	0.06	0.00093	0.0081	-0.08	0.0014	0.012	-0.01	0.95	0.97
UBXN1	9.52	9.31	9.41	10.07	3.8e-06	7.2e-05	NA	NA	NA	0.04	0.09	0.33	-0.05	8,00E-04	0.0072	-0.09	7.6e-07	2.9e-05	-0.07	2.1e-06	5.9e-05
ZNF441	6.21	5.7	6.07	4.29	3.8e-06	7.2e-05	NA	NA	NA	0.08	0.53	0.73	0.46	6.5e-06	0.00015	0.38	0.00015	0.002	0.42	7.5e-07	2.6e-05
[truncated: 35,633 more rows]
