# Supplementary material for: Transcriptome in paraffin samples for the diagnosis and prognosis of adrenocortical carcinoma
Source: Eur J Endocrinol. 2022 Mar 10;186(6):607–17. doi: 10.1530/EJE-21-1228 (PMC9066577; doi:10.1530/EJE-21-1228)
Supplement: Supplementary Table S5. Gene set enrichment analyses between transcriptome groups using HALLMARK annotations. [file supplementary_table_4.xlsx]

## Sheet: Supplementary Table S5
NAME	SIZE	ES	NES	NOM p-val	FDR q-val	FWER p-val
Up In C1A
HALLMARK_G2M_CHECKPOINT	193	0.5641421	1.910884	0.0	4.8780485E-4	0.001
HALLMARK_E2F_TARGETS	195	0.5257543	1.787417	0.0	9.176037E-4	0.004
HALLMARK_PANCREAS_BETA_CELLS	36	0.5582161	1.5257114	0.01193634	0.025643079	0.15
HALLMARK_SPERMATOGENESIS	121	0.45038116	1.452792	0.0045506256	0.05149584	0.361
HALLMARK_MITOTIC_SPINDLE	197	0.43035263	1.4517847	0.0032051282	0.04165189	0.364
HALLMARK_HEDGEHOG_SIGNALING	36	0.48689404	1.3227576	0.08921438	0.1428102	0.841
HALLMARK_WNT_BETA_CATENIN_SIGNALING	41	0.42004293	1.1517001	0.25	0.5568962	1.0
HALLMARK_KRAS_SIGNALING_DN	177	0.31089213	1.037396	0.3846154	0.99562234	1.0
HALLMARK_EPITHELIAL_MESENCHYMAL_TRANSITION	199	0.28224298	0.9564506	0.5769645	1.0	1.0
HALLMARK_MYC_TARGETS_V1	196	0.27056223	0.9109845	0.70594597	1.0	1.0
HALLMARK_APICAL_SURFACE	43	0.32090005	0.8961996	0.6243386	1.0	1.0
HALLMARK_UV_RESPONSE_UP	154	0.2595805	0.8575653	0.7912458	1.0	1.0
HALLMARK_MYC_TARGETS_V2	56	0.28963357	0.84920925	0.73324907	1.0	1.0
HALLMARK_HYPOXIA	195	0.2227069	0.7532167	0.95429814	1.0	1.0
HALLMARK_GLYCOLYSIS	195	0.21637677	0.7321178	0.9704918	1.0	1.0
HALLMARK_MTORC1_SIGNALING	197	0.2031676	0.6825938	0.9933848	1.0	1.0
HALLMARK_UNFOLDED_PROTEIN_RESPONSE	110	0.20107003	0.64067155	0.9965035	1.0	1.0
HALLMARK_CHOLESTEROL_HOMEOSTASIS	74	0.20178701	0.61735976	0.9951749	1.0	1.0
HALLMARK_NOTCH_SIGNALING	31	0.21316423	0.5677038	0.98933333	1.0	1.0
HALLMARK_DNA_REPAIR	148	0.12312557	0.40568426	1.0	0.9999773	1.0
Up in C1B
HALLMARK_ALLOGRAFT_REJECTION	189	-0.59828866	-2.4145794	0.0	0.0	0.0
HALLMARK_INTERFERON_GAMMA_RESPONSE	194	-0.58571315	-2.4032145	0.0	0.0	0.0
HALLMARK_OXIDATIVE_PHOSPHORYLATION	199	-0.4880653	-2.0888522	0.0	0.0	0.0
HALLMARK_IL6_JAK_STAT3_SIGNALING	79	-0.5507669	-2.0483398	0.0	0.00250501	0.001
HALLMARK_INFLAMMATORY_RESPONSE	194	-0.4817465	-2.0443048	0.0	0.002004008	0.001
HALLMARK_INTERFERON_ALPHA_RESPONSE	92	-0.4659262	-1.7817025	0.0	0.005725737	0.006
HALLMARK_IL2_STAT5_SIGNALING	194	-0.42250305	-1.7466255	0.0	0.006311682	0.008
HALLMARK_FATTY_ACID_METABOLISM	153	-0.38007206	-1.5278223	0.0	0.037725657	0.053
HALLMARK_COMPLEMENT	199	-0.3623049	-1.5225827	0.0	0.034090586	0.053
HALLMARK_BILE_ACID_METABOLISM	111	-0.37638882	-1.4651567	0.0068965517	0.043703023	0.079
HALLMARK_TNFA_SIGNALING_VIA_NFKB	197	-0.34366962	-1.4447912	0.0	0.049682826	0.094
HALLMARK_ADIPOGENESIS	198	-0.34084573	-1.4291512	0.0	0.049352873	0.102
HALLMARK_APOPTOSIS	159	-0.34451884	-1.4047776	0.0	0.054834303	0.126
HALLMARK_KRAS_SIGNALING_UP	193	-0.3126497	-1.3028948	0.0	0.10419615	0.262
HALLMARK_ANDROGEN_RESPONSE	99	-0.332094	-1.2805315	0.058064517	0.115766264	0.307
HALLMARK_P53_PATHWAY	197	-0.30351824	-1.2724056	0.0375	0.1125024	0.317
HALLMARK_ESTROGEN_RESPONSE_EARLY	197	-0.30056828	-1.2719269	0.0	0.106105655	0.318
HALLMARK_PI3K_AKT_MTOR_SIGNALING	105	-0.30423945	-1.180395	0.07874016	0.2027074	0.542
HALLMARK_COAGULATION	132	-0.2867561	-1.1398344	0.14893617	0.25313234	0.641
HALLMARK_XENOBIOTIC_METABOLISM	189	-0.26905635	-1.1243423	0.14285715	0.27785668	0.688
HALLMARK_ESTROGEN_RESPONSE_LATE	197	-0.26396182	-1.1184015	0.071428575	0.27613622	0.7
HALLMARK_HEME_METABOLISM	192	-0.2495317	-1.0511234	0.27160493	0.4366203	0.869
HALLMARK_REACTIVE_OXYGEN_SPECIES_PATHWAY	48	-0.27537593	-0.9567245	0.5152838	0.7505273	0.974
HALLMARK_MYOGENESIS	196	-0.22699143	-0.9434738	0.7108434	0.76653033	0.979
HALLMARK_ANGIOGENESIS	36	-0.29066592	-0.9336898	0.5714286	0.7692825	0.982
HALLMARK_APICAL_JUNCTION	197	-0.2246326	-0.9253447	0.6805556	0.7656977	0.984
HALLMARK_PROTEIN_SECRETION	95	-0.24171966	-0.92065907	0.6583851	0.7526122	0.986
HALLMARK_TGF_BETA_SIGNALING	53	-0.22690079	-0.76229966	0.91588783	1.0	0.998
HALLMARK_PEROXISOME	102	-0.1849179	-0.71881086	0.9859155	1.0	0.998
HALLMARK_UV_RESPONSE_DN	143	-0.17204137	-0.68743974	1.0	0.9853836	0.998
Up In C1
HALLMARK_G2M_CHECKPOINT	193	0.7074205	1.9992276	0.0	0.0	0.0
HALLMARK_E2F_TARGETS	195	0.6375712	1.8102742	0.0	0.0	0.0
HALLMARK_SPERMATOGENESIS	121	0.5882961	1.625041	0.0	0.0037163037	0.014
HALLMARK_MITOTIC_SPINDLE	197	0.55129486	1.5522258	0.0	0.010760689	0.052
HALLMARK_HEDGEHOG_SIGNALING	36	0.6052486	1.5033602	0.009933775	0.018332237	0.11
HALLMARK_WNT_BETA_CATENIN_SIGNALING	41	0.5703667	1.4498816	0.026344676	0.031016301	0.211
HALLMARK_GLYCOLYSIS	195	0.49499062	1.4014711	0.0	0.051735446	0.37
HALLMARK_PANCREAS_BETA_CELLS	36	0.549716	1.3746214	0.059151787	0.0676231	0.499
HALLMARK_KRAS_SIGNALING_DN	177	0.41797933	1.1879228	0.098	0.5646236	1.0
HALLMARK_UV_RESPONSE_UP	154	0.3785424	1.0730124	0.3182276	1.0	1.0
HALLMARK_APICAL_JUNCTION	197	0.37448546	1.0667708	0.35045317	1.0	1.0
HALLMARK_KRAS_SIGNALING_UP	193	0.36193398	1.0138813	0.46840522	1.0	1.0
HALLMARK_ESTROGEN_RESPONSE_LATE	197	0.34653398	0.9793179	0.5562249	1.0	1.0
HALLMARK_HYPOXIA	195	0.34053522	0.9652672	0.60603017	1.0	1.0
HALLMARK_EPITHELIAL_MESENCHYMAL_TRANSITION	199	0.34207752	0.9632987	0.6136136	1.0	1.0
HALLMARK_MTORC1_SIGNALING	197	0.33474693	0.94626844	0.6543086	1.0	1.0
HALLMARK_UV_RESPONSE_DN	143	0.32563606	0.9117859	0.70912737	1.0	1.0
HALLMARK_ESTROGEN_RESPONSE_EARLY	197	0.32029027	0.9078037	0.7334669	1.0	1.0
HALLMARK_MYOGENESIS	196	0.3170873	0.8897663	0.7923771	1.0	1.0
HALLMARK_MYC_TARGETS_V2	56	0.32564685	0.8472957	0.75770456	1.0	1.0
HALLMARK_IL2_STAT5_SIGNALING	194	0.280519	0.7977909	0.90881765	1.0	1.0
HALLMARK_NOTCH_SIGNALING	31	0.3265464	0.79707086	0.77929467	1.0	1.0
HALLMARK_ANDROGEN_RESPONSE	99	0.27219316	0.7527185	0.8902439	1.0	1.0
HALLMARK_UNFOLDED_PROTEIN_RESPONSE	110	0.2665012	0.736055	0.91902834	1.0	1.0
HALLMARK_MYC_TARGETS_V1	196	0.25578758	0.72289723	0.9769539	1.0	1.0
HALLMARK_PROTEIN_SECRETION	95	0.26251343	0.72047937	0.9271795	1.0	1.0
HALLMARK_XENOBIOTIC_METABOLISM	189	0.25222504	0.7089296	0.975976	1.0	1.0
HALLMARK_APICAL_SURFACE	43	0.27313837	0.69514745	0.9097826	1.0	1.0
HALLMARK_COAGULATION	132	0.24598542	0.68732274	0.97973657	1.0	1.0
HALLMARK_FATTY_ACID_METABOLISM	153	0.24054214	0.6763467	0.979859	1.0	1.0
HALLMARK_DNA_REPAIR	148	0.2383626	0.66201085	0.98592967	1.0	1.0
HALLMARK_ANGIOGENESIS	36	0.2515413	0.6275226	0.9542411	1.0	1.0
HALLMARK_COMPLEMENT	199	0.20396936	0.5781986	1.0	1.0	1.0
HALLMARK_HEME_METABOLISM	192	0.20434065	0.57558566	0.998997	1.0	1.0
HALLMARK_CHOLESTEROL_HOMEOSTASIS	74	0.21228252	0.5695941	0.9916318	1.0	1.0
HALLMARK_INTERFERON_GAMMA_RESPONSE	194	0.19225003	0.5405529	1.0	1.0	1.0
HALLMARK_P53_PATHWAY	197	0.18743706	0.5280025	1.0	1.0	1.0
HALLMARK_TGF_BETA_SIGNALING	53	0.18701962	0.48638692	0.9989236	1.0	1.0
HALLMARK_INTERFERON_ALPHA_RESPONSE	92	0.16585708	0.45481563	1.0	0.99975324	1.0
Up In C2
HALLMARK_ALLOGRAFT_REJECTION	189	-0.3828334	-1.7535108	0.0	0.012008733	0.002
HALLMARK_REACTIVE_OXYGEN_SPECIES_PATHWAY	48	-0.36781135	-1.3593857	0.027777778	0.21615724	0.042
HALLMARK_IL6_JAK_STAT3_SIGNALING	79	-0.32491145	-1.3093085	0.05882353	0.2157124	0.064
HALLMARK_INFLAMMATORY_RESPONSE	194	-0.28083992	-1.2178357	0.0	0.3068899	0.119
HALLMARK_TNFA_SIGNALING_VIA_NFKB	197	-0.27997735	-1.2082086	0.0	0.26339158	0.127
HALLMARK_ADIPOGENESIS	198	-0.25321844	-1.1686934	0.0	0.28309482	0.158
HALLMARK_APOPTOSIS	159	-0.24911782	-1.1099415	0.1	0.3638836	0.233
HALLMARK_PEROXISOME	102	-0.24860866	-1.0274794	0.30769232	0.535723	0.354
HALLMARK_BILE_ACID_METABOLISM	111	-0.21715878	-0.9305945	0.6666667	0.77113855	0.523
HALLMARK_OXIDATIVE_PHOSPHORYLATION	199	-0.20342979	-0.864294	1.0	0.86767095	0.602
HALLMARK_PI3K_AKT_MTOR_SIGNALING	105	-0.19585277	-0.7990713	1.0	0.88367295	0.637
