# Supplementary material for: Transcriptome in paraffin samples for the diagnosis and prognosis of adrenocortical carcinoma
Source: Eur J Endocrinol. 2022 Mar 10;186(6):607–17. doi: 10.1530/EJE-21-1228 (PMC9066577; doi:10.1530/EJE-21-1228)
Supplement: Supplementary Table S6. Differentially expressed genes between oncocytic and classic ACT. [file supplementary_table_5.xlsx]

## Sheet: Supplementary Table S6
transcript	median_C1B_oncocytic	median_C1B_classic	FC_in_C1B	p_wilcox_in_C1B	p_wilcox_adj_in_C1B	median_C2_oncocytic	median_C2_classic	FC_in_C2	p_wilcox_in_C2	p_wilcox_adj_in_C2
CST1	0.4	0	0.55	0.3	0.81	1.83	0	1.45	3.5e-06	0.11
PBRM1	9.18	9.32	-0.02	0.54	0.88	8.82	9.87	-0.12	1.2e-05	0.13
RPL18P13	6.51	6.79	0	0.95	0.99	6.9	5.61	0.26	1.7e-05	0.13
UGGT1	9.01	8.57	0.09	0.023	0.81	10.06	9.39	0.1	3.2e-05	0.13
HLCS	6.37	6.82	-0.02	0.26	0.81	7.05	6.4	0.24	4.3e-05	0.13
IL20RA	7.51	7.86	0.05	0.3	0.81	7.01	7.97	-0.2	4.3e-05	0.13
NOP14	9.66	9.62	0.02	0.42	0.81	10.16	9.59	0.07	4.3e-05	0.13
GDF10	0	0	-0.41	0.48	0.84	3.37	0	1.45	4.7e-05	0.13
ATP2B4	9.49	10.06	-0.05	0.15	0.81	9.77	10.73	-0.12	5.6e-05	0.13
DOLK	7.3	7.69	-0.04	0.26	0.81	8.24	7.42	0.14	5.6e-05	0.13
PGP	9.37	9.18	0.01	0.66	0.94	9.46	8.59	0.15	5.6e-05	0.13
PRXL2A	8.96	9.57	-0.07	0.013	0.81	9.76	8.67	0.21	5.6e-05	0.13
RPL7AP66	4.23	4.39	-0.01	0.95	0.99	5.03	3.74	0.38	5.6e-05	0.13
TBC1D5	8.85	8.87	0.02	0.8	0.97	8.59	9.33	-0.1	5.6e-05	0.13
PHF6	9.41	9.46	0.06	1	1	8.33	9.04	-0.1	7.3e-05	0.13
ZBTB18	7.47	7.3	0	0.73	0.96	8.06	7.29	0.15	7.3e-05	0.13
ARID1B	10.21	10.65	-0.03	0.24	0.81	10.23	11.01	-0.09	9.5e-05	0.13
CYP51A1	6.85	7.71	-0.14	0.12	0.81	9.53	7.02	0.39	9.5e-05	0.13
QPCT	9.07	8.56	-0.15	0.57	0.89	13.21	10.42	0.29	9.5e-05	0.13
RAET1G	5.48	4.36	0.25	0.25	0.81	9.23	7.57	0.31	9.5e-05	0.13
ATP6V1A	10.32	10.12	0.03	0.24	0.81	9.1	10.31	-0.14	0.00012	0.13
RPS15AP30	1.69	2.08	-0.03	0.87	0.98	2.94	0	1.25	0.00012	0.13
SCUBE1	3.98	5.02	-0.11	0.53	0.88	10.23	6.57	0.55	0.00012	0.13
TXNDC17	9.48	9.49	-0.01	0.77	0.97	10.53	9.55	0.12	0.00012	0.13
ZNF350-AS1	0	0	-0.27	0.38	0.81	1.31	0	1.11	0.00012	0.13
FAM238A	0	0	0.3	0.41	0.81	2.74	0	1.41	0.00013	0.13
SLITRK6	0	0	0.13	0.86	0.98	2.94	0	1.32	0.00014	0.13
AMD1	9.87	9.93	-0.03	0.3	0.81	9.16	9.91	-0.09	0.00015	0.13
CST2	0	0.51	0.04	0.66	0.94	10.03	1.38	1.52	0.00015	0.13
HDGF	10.48	11.04	-0.06	0.0061	0.81	11.37	10.98	0.05	0.00015	0.13
NRXN2	4.91	5.06	-0.01	0.96	1	8.38	5.43	0.48	0.00015	0.13
YIF1A	9.83	9.75	-0.01	0.91	0.98	11.16	10.31	0.11	0.00015	0.13
CST5	0	0.34	-0.15	0.52	0.87	11.54	3.21	1.45	0.00016	0.13
DNAH17-AS1	0	0	-0.16	0.7	0.95	4.39	0	1.8	0.00016	0.13
AC073263.3	0	0	0	NaN	NA	0	0	0.98	0.00017	0.13
AL031779.1	0	0	0	NaN	NA	0	0	0.56	0.00017	0.13
CSMD3	0	0	0.47	0.65	0.94	0	0	0.44	0.00017	0.13
RAD17	0	0	0.03	0.79	0.97	0	0	0.75	0.00017	0.13
SEPTIN14P4	0	0	0.25	0.67	0.95	0	0	0.77	0.00017	0.13
WWP1P1	0	0	0.13	0.73	0.96	0	0	0.46	0.00017	0.13
ARIH2	9.57	9.54	-0.01	0.6	0.91	9.17	9.7	-0.07	0.00019	0.13
CYP51A1P2	0	0	0.14	0.66	0.94	2.24	0	1.21	0.00019	0.13
DDR2	11.3	11.24	0.02	0.48	0.84	11.07	11.96	-0.09	0.00019	0.13
EDNRB	6.12	6.18	-0.11	0.54	0.88	7.96	6.92	0.26	0.00019	0.13
FAM20B	7.84	8.02	-0.02	0.51	0.86	8.16	8.57	-0.08	0.00019	0.13
MED31	9.1	9.61	-0.01	0.8	0.97	9.86	9.1	0.12	0.00019	0.13
MIR503HG	8.45	8.88	0.02	0.51	0.86	9.33	7.23	0.39	0.00019	0.13
TIMM17A	8.65	8.42	0.04	0.3	0.81	9.6	8.74	0.12	0.00019	0.13
AL133163.1	0	0	0.12	0.62	0.93	0.87	0	0.72	0.0002	0.13
ABCA1	10.22	8.58	0.18	0.026	0.81	9.29	10.87	-0.18	0.00024	0.14
AUXG01000058.1	5.55	5.58	0.17	0.63	0.93	7.26	9.17	-0.27	0.00024	0.14
MT3	12.33	12.49	0.01	0.8	0.97	11.51	8.96	0.3	0.00024	0.14
NCOA7	11.01	11.1	0.01	0.8	0.97	10.47	11.13	-0.07	0.00024	0.14
RPSA	7.55	7.6	0.11	0.98	1	7.41	8.32	-0.24	0.00024	0.14
AC118469.2	0	0	-0.23	0.49	0.85	0.89	0	1.28	0.00026	0.15
AL136980.1	0.99	0.92	0.11	0.77	0.97	2.28	0	1.3	0.00026	0.15
RTN4R	4.8	5.58	-0.25	0.17	0.81	8.53	5.49	0.63	0.00027	0.15
BST2	12.63	12.37	0.04	0.48	0.84	10.84	12.12	-0.21	0.0003	0.15
CDC27	9.38	9.32	-0.01	0.98	1	9.51	8.65	0.1	0.0003	0.15
EMC6	10.74	10.35	0.05	0.082	0.81	10.71	10.32	0.06	0.0003	0.15
PTPN14	9.48	9.78	-0.05	0.09	0.81	10.46	11.04	-0.08	0.0003	0.15
VEPH1	9.84	9.45	0.05	0.3	0.81	8.17	9.35	-0.33	0.0003	0.15
ZMYM6	7.17	7.3	-0.02	0.63	0.93	7.76	6.99	0.18	0.0003	0.15
AC005726.1	4.75	3.7	0.18	0.53	0.88	5.22	3.91	0.49	0.00031	0.15
AC087893.1	0	1.23	-0.36	0.28	0.81	2.14	0	1.22	0.00033	0.16
EZR	11.26	11.61	-0.04	0.35	0.81	11.38	12.5	-0.12	0.00036	0.16
OAZ1	12.57	12.74	-0.02	0.35	0.81	12.85	12.18	0.07	0.00036	0.16
SNX10	9.04	8.65	0	0.42	0.81	10.13	9.14	0.19	0.00036	0.16
SNX5	10.78	10.82	-0.01	0.84	0.97	10.11	10.59	-0.08	0.00036	0.16
VEZF1	8.97	9.31	-0.02	0.48	0.84	8.98	9.75	-0.1	0.00036	0.16
RPL7P25	0	0	-0.17	0.58	0.9	0.82	0	0.69	0.00038	0.17
PARP1P1	0.54	0	0.33	0.16	0.81	1.44	0	0.92	0.00041	0.18
MAP3K5	9.57	9.51	-0.01	0.98	1	9.74	10.93	-0.15	0.00044	0.18
NUCB2	10.54	10.6	0.02	0.95	0.99	10.59	9.87	0.13	0.00044	0.18
PNISR	11.84	12.08	-0.01	0.66	0.94	12.44	13.07	-0.07	0.00044	0.18
SEMA6A	11.72	10.15	0.23	0.011	0.81	10.3	11.83	-0.17	0.00044	0.18
STAG1	7.26	7.13	0.01	1	1	6.95	7.56	-0.08	0.00044	0.18
STRAP	10.59	10.22	0.02	0.32	0.81	10.27	9.51	0.09	0.00044	0.18
AC004223.2	0.5	0	0.27	0.24	0.81	2.66	0	1.27	0.00052	0.2
BBX	11.54	11.54	0.01	0.66	0.94	10.98	11.61	-0.07	0.00054	0.2
HERC2	5.78	5.33	0.29	0.17	0.81	5.49	6.21	-0.2	0.00054	0.2
KANK2	9.4	8.86	0.03	0.4	0.81	8.85	9.47	-0.1	0.00054	0.2
LDHD	8.62	6.87	0.36	0.0071	0.81	8.85	6.76	0.48	0.00054	0.2
PHACTR2	10.9	10.72	0	0.6	0.91	10.62	11.8	-0.12	0.00054	0.2
PHAX	9.82	9.66	0	0.66	0.94	8.66	9.25	-0.09	0.00054	0.2
RNF10	10.09	10.43	-0.04	0.13	0.81	9.91	10.33	-0.05	0.00054	0.2
SQLE	7.64	9.24	-0.19	0.053	0.81	11.64	9.05	0.36	0.00054	0.2
ZBTB43	9.12	8.92	0.02	0.63	0.93	8.65	9.24	-0.1	0.00054	0.2
RNU6-1219P	0	0	-0.47	0.54	0.88	2.61	0	1.28	0.00057	0.2
PLD5	0.54	3.11	-0.55	0.23	0.81	8.26	5.81	0.63	0.00061	0.21
NPTX1	5.12	7.25	-0.42	0.25	0.81	9.32	6.78	0.55	0.00062	0.21
ALG5	9.69	9.7	0	0.8	0.97	10.21	9.74	0.08	0.00065	0.21
KIAA1109	9.79	9.5	0.02	0.4	0.81	9.24	9.67	-0.08	0.00065	0.21
MIR4435-2HG	8.7	9.09	-0.05	0.16	0.81	9.94	9.15	0.14	0.00065	0.21
PDSS2	9.54	9.52	0.01	0.95	0.99	9.2	9.73	-0.09	0.00065	0.21
RAB5IF	9.71	9.55	0.04	0.54	0.88	9.02	8.38	0.14	0.00065	0.21
RPS12P16	6.77	7.47	-0.12	0.037	0.81	6.72	8	-0.25	0.00065	0.21
TMEM126A	6.72	7.12	-0.06	0.16	0.81	7.23	6.08	0.23	0.00065	0.21
AC013394.1	4.01	3.64	0.01	0.94	0.99	0	4.6	-1.19	0.0007	0.21
C1orf115	6.11	7.31	-0.32	0.0061	0.81	7.96	6.58	0.31	0.00071	0.21
TMEM232	5.87	5.11	0.38	0.099	0.81	3.67	4.94	-0.85	0.00071	0.21
AC099560.2	0.41	0	-0.09	0.94	0.99	1.05	0	0.72	0.00073	0.21
AC010997.6	6.62	6.26	0.11	0.3	0.81	7.28	8.55	-0.27	0.00078	0.21
BTN2A1	6.61	7.08	-0.11	0.047	0.81	7.4	6.55	0.19	0.00078	0.21
C19orf53	10.99	10.91	0	0.73	0.96	10.73	9.88	0.09	0.00078	0.21
CALM3	12.49	12.95	-0.04	0.19	0.81	12.82	12.3	0.06	0.00078	0.21
COPG1	9.19	9.24	0	0.87	0.98	9.4	8.67	0.09	0.00078	0.21
DAD1	9.94	10.05	-0.02	0.3	0.81	10.18	9.57	0.09	0.00078	0.21
EBP	9.77	10.19	-0.11	0.042	0.81	12.19	10.45	0.2	0.00078	0.21
EPHX2	9.02	8.66	0.08	0.26	0.81	9.25	10.29	-0.14	0.00078	0.21
FKBP1C	7.05	6.93	-0.05	0.66	0.94	7.11	6.37	0.17	0.00078	0.21
LRRC4	5.43	5.51	-0.06	0.93	0.99	5.35	6.76	-0.27	0.00078	0.21
NUDT22	9.13	9.16	0.08	0.66	0.94	10.09	9.58	0.1	0.00078	0.21
RAB31	11.64	11.28	0.01	0.37	0.81	11.56	12.49	-0.1	0.00078	0.21
TMEM204	8.43	8.08	0.04	0.42	0.81	9.11	8.39	0.12	0.00078	0.21
TRAF3IP2	7.54	7.84	-0.03	0.28	0.81	7.2	7.86	-0.09	0.00078	0.21
VPS26A	8.48	8.83	-0.06	0.059	0.81	8.93	8.08	0.13	0.00078	0.21
FLYWCH2	6.57	7.25	-0.12	0.074	0.81	6.61	5.82	0.36	0.00081	0.22
LINC02616	0	0	-0.25	0.58	0.9	2.68	0	1.26	0.00082	0.22
SLC22A11	0	0	0.43	0.36	0.81	6.24	0.94	1.2	0.00085	0.22
KCNH3	3.42	5.52	-0.43	0.11	0.81	6.5	4.29	0.57	0.00092	0.22
UCHL1	7.49	7.29	0.29	0.17	0.81	9.77	8.24	0.43	0.00093	0.22
CLN5	8.49	8.49	0.04	0.35	0.81	8.54	8.08	0.09	0.00094	0.22
CMSS1	8.11	8.35	-0.01	0.73	0.96	7.73	8.45	-0.09	0.00094	0.22
CPEB3	8.77	9.26	-0.04	0.35	0.81	9.55	9.07	0.07	0.00094	0.22
FNBP1L	7.35	7.34	0.03	0.7	0.95	7.46	6.82	0.14	0.00094	0.22
ITGB1BP1	8.71	8.8	0.05	0.35	0.81	9.37	8.8	0.14	0.00094	0.22
PKN1	8.11	7.97	0.06	0.3	0.81	8.39	7.19	0.17	0.00094	0.22
RAB40C	9	8.86	0.02	0.45	0.82	8.82	8.37	0.1	0.00094	0.22
RCN1	7.36	7.33	0.08	0.51	0.86	7.27	8.19	-0.14	0.00094	0.22
TMCC1	9.03	9	0	0.87	0.98	8.77	9.4	-0.08	0.00094	0.22
UQCR11	12.75	12.6	0.02	0.54	0.88	12.5	12.01	0.07	0.00094	0.22
AC017104.6	0	0	-0.36	0.23	0.81	2.61	0	1.17	0.00098	0.22
RPL7AP14	0	0	-0.27	0.45	0.82	0.77	0	0.52	0.00099	0.22
AACS	7.54	8.15	-0.09	0.066	0.81	9.55	7.74	0.27	0.0011	0.22
CSNK2A1	10.55	10.69	0	0.84	0.97	9.92	10.28	-0.06	0.0011	0.22
KLHDC2	9.58	9.69	-0.03	0.45	0.82	10.64	10.12	0.09	0.0011	0.22
LIMS1	9.14	9.4	-0.03	0.35	0.81	8.88	9.58	-0.12	0.0011	0.22
LINC02539	0	0.85	-0.25	0.41	0.81	6.72	0	1.35	0.0011	0.22
MFSD4B	8.17	8.18	-0.02	0.7	0.95	7.99	8.54	-0.1	0.0011	0.22
OSER1	8.46	8.36	0.09	0.87	0.98	8.26	7.67	0.16	0.0011	0.22
RPL7AP3	0.44	0	-0.03	0.9	0.98	2.4	0	1.13	0.0011	0.22
SET	10.48	10.5	0.01	0.77	0.97	10.35	11.02	-0.1	0.0011	0.22
SRP72P2	0.85	0.76	0.17	0.7	0.95	1.42	0	0.77	0.0011	0.22
SRSF4	9.25	9.55	-0.04	0.047	0.81	9.13	10.05	-0.11	0.0011	0.22
UCHL5	7.86	7.32	0.07	0.17	0.81	8.36	7.86	0.1	0.0011	0.22
UNC13B	7.48	7.17	0.07	0.57	0.89	8.34	7.36	0.15	0.0011	0.22
AC090409.1	2.88	3.26	-0.11	0.54	0.88	4.92	3.19	0.74	0.0012	0.22
FGFR4	1.73	5.63	-0.83	0.015	0.81	6.18	4.96	0.54	0.0012	0.22
SLC7A1	6.58	6.61	0.05	0.8	0.97	9.43	6.64	0.42	0.0012	0.22
ATP6V0B	11.25	10.74	0.06	0.047	0.81	11.98	11.27	0.07	0.0013	0.22
AVPR1A	6.93	5.87	0.13	0.48	0.84	6.92	8.8	-0.37	0.0013	0.22
CDC42SE2	9.31	9.06	0.04	0.22	0.81	8.61	8.02	0.08	0.0013	0.22
CHM	8.54	7.99	0.17	0.037	0.81	7.12	7.62	-0.14	0.0013	0.22
GCK	0.99	0	0.38	0.26	0.81	2.97	0	0.99	0.0013	0.22
GK5	8.91	8.31	0.09	0.066	0.81	8.22	9.44	-0.22	0.0013	0.22
MSANTD4	7.27	7.51	0.05	0.66	0.94	8.11	7.61	0.15	0.0013	0.22
MSMO1	10.28	11.78	-0.13	0.037	0.81	12.97	10.93	0.23	0.0013	0.22
PCM1	10.84	10.47	0.02	0.6	0.91	9.97	10.55	-0.07	0.0013	0.22
RNF181	10.5	10.41	0.02	0.54	0.88	10.97	10.56	0.06	0.0013	0.22
STT3A	9.08	9.03	0	0.66	0.94	9.64	9.05	0.1	0.0013	0.22
TLK1P1	0	0	0.16	0.21	0.81	1.05	0	0.83	0.0013	0.22
UBA1	12.48	12.6	0	0.73	0.96	12.97	12.1	0.09	0.0013	0.22
YY1	9.76	10.15	-0.05	0.011	0.81	9.61	10.06	-0.06	0.0013	0.22
PLCG2	5.46	5.92	-0.11	0.4	0.81	7.37	5.28	0.45	0.0014	0.22
AC108693.1	4.13	3.11	0.59	0.028	0.81	0	4.54	-1.42	0.0015	0.22
HNF4A	0	0	-0.56	0.81	0.97	2.99	0	1.22	0.0015	0.22
TSHR	0	0	0.2	0.73	0.96	4.14	0	1.29	0.0015	0.22
AC090543.2	3.71	3.41	0.07	0.37	0.81	4.34	2.94	0.4	0.0016	0.22
AC104634.1	0	0	-0.19	0.72	0.96	0.95	0	0.89	0.0016	0.22
ACLY	9.36	9.68	-0.03	0.57	0.89	10.69	9.43	0.13	0.0016	0.22
AGO2	7.86	8.08	-0.04	0.4	0.81	7.57	8.25	-0.13	0.0016	0.22
AGO4	6.86	6.69	0.01	0.51	0.86	7.1	7.57	-0.09	0.0016	0.22
AL928654.1	3.35	3.39	-0.08	0.82	0.97	4.77	3.35	0.72	0.0016	0.22
CCDC66	7.98	7.92	0.02	0.66	0.94	7.36	8.21	-0.15	0.0016	0.22
CCNQ	8.16	7.66	0.21	0.02	0.81	8.12	7.16	0.16	0.0016	0.22
CHCHD1	9.51	9.84	-0.05	0.22	0.81	10.09	9.18	0.09	0.0016	0.22
COPS4	7.14	7.62	-0.02	0.26	0.81	7.62	7.19	0.13	0.0016	0.22
CXXC1P1	0	0	0.24	0.67	0.95	0	0	1.12	0.0016	0.22
KRBOX4	7.17	6.69	0.08	0.32	0.81	7.38	6.62	0.15	0.0016	0.22
OSTCP1	0	0	0.44	0.11	0.81	0	0	0.66	0.0016	0.22
PACRGL	6.28	6.08	0.07	0.75	0.97	6.42	5.65	0.18	0.0016	0.22
PLEKHS1	0	0	-0.4	0.23	0.81	0	0	1.17	0.0016	0.22
PPP4R3A	7.75	8.14	-0.05	0.047	0.81	7.87	8.53	-0.1	0.0016	0.22
PRMT9	7.13	6.81	0.02	0.66	0.94	6.48	7.48	-0.22	0.0016	0.22
RCN1P2	0	0	0	0.83	0.97	0	0	0.95	0.0016	0.22
RPL7P50	0	0	-0.03	0.83	0.97	0	0	0.45	0.0016	0.22
RPS5P2	0	0	-0.17	0.68	0.95	0.87	0	0.58	0.0016	0.22
SEC11C	8.64	8.3	0.07	0.09	0.81	8.84	8.01	0.16	0.0016	0.22
SERAC1	7.23	6.81	0.09	0.3	0.81	7.18	8.18	-0.14	0.0016	0.22
SHC3	7.22	6.18	0.02	0.42	0.81	7.53	8.8	-0.18	0.0016	0.22
SNX6	8.25	8.57	-0.01	0.28	0.81	9.06	9.4	-0.09	0.0016	0.22
SPIN1	8.88	9.18	-0.07	0.15	0.81	8.41	8.93	-0.09	0.0016	0.22
STMN3	9.7	8.72	0.13	0.066	0.81	9.66	9.26	0.08	0.0016	0.22
UBALD1	8.4	8.39	0.01	0.95	0.99	9.4	8.28	0.13	0.0016	0.22
UBXN7	8.85	9.08	-0.03	0.26	0.81	9.07	9.53	-0.07	0.0016	0.22
AL355377.4	4.24	3.65	0.14	0.73	0.96	6.13	4.16	0.64	0.0017	0.22
CT75	5.84	5.82	0.1	0.57	0.89	0	5.44	-1.29	0.0017	0.22
AL137845.1	0	0	0.15	0.6	0.91	0.77	0	0.49	0.0018	0.22
ATP8A1	9.24	8.22	0.08	0.09	0.81	7.91	8.5	-0.12	0.0018	0.22
CACNA1B	0	0	0.56	0.95	0.99	2.37	0	1.27	0.0018	0.22
CXADR	8.26	7.27	0.28	0.082	0.81	6.31	7.62	-0.29	0.0018	0.22
HAUS4	6.07	5.98	0.08	0.8	0.97	6.67	5.82	0.16	0.0018	0.22
NFKBIA	11.76	11.9	-0.02	0.54	0.88	11.04	11.65	-0.08	0.0018	0.22
NRP2	8.86	8.93	0.04	0.54	0.88	8.55	9.43	-0.12	0.0018	0.22
PROCR	6.03	5.73	0.02	0.95	0.99	6.63	5.48	0.3	0.0018	0.22
RICTOR	8.54	8.43	0.04	0.24	0.81	7.91	8.34	-0.11	0.0018	0.22
RPL14	10.59	10.58	0.01	1	1	10.21	10.9	-0.09	0.0018	0.22
TCTN3	8.17	8.49	-0.03	0.22	0.81	8.01	7.73	0.11	0.0018	0.22
TIMM23	8.97	9.4	-0.06	0.16	0.81	9.65	8.85	0.11	0.0018	0.22
UXT	10.22	10.15	0	0.8	0.97	10.04	9.62	0.06	0.0018	0.22
WDR92	7.63	7.55	0.04	0.54	0.88	7.5	8.16	-0.05	0.0018	0.22
YRDC	6.85	7.05	-0.07	0.43	0.81	7.28	6.31	0.31	0.0018	0.22
ZBTB8OS	8.09	8.37	-0.02	0.6	0.91	8.72	8.26	0.09	0.0018	0.22
ZC4H2	7.82	7.59	0.12	0.074	0.81	6.69	7.61	-0.13	0.0018	0.22
CLDN19	0	0	0.04	0.79	0.97	4.84	0	1.55	0.0019	0.22
RPS15AP18	0	0.99	-0.43	0.11	0.81	0.8	0	0.45	0.0019	0.22
AC104393.1	0	0	-0.28	0.43	0.81	0	0	1.15	0.002	0.22
HSPD1P16	0	0	-0.09	0.85	0.98	0	0	0.95	0.002	0.22
ITM2A	6.03	5.68	0.23	0.16	0.81	6.01	4.93	0.39	0.002	0.22
LRRC37A6P	0	0	0.47	0.21	0.81	0	0	0.98	0.002	0.22
RNU6-101P	0	0	0.03	0.92	0.98	0	0	1.04	0.002	0.22
RPL23AP75	0	0	0.19	0.42	0.81	0	0	0.41	0.002	0.22
RPL35AP24	0	0	-0.16	0.23	0.81	0	0	0.71	0.002	0.22
SLC22A13	0	0.85	-0.31	0.49	0.85	3.57	0	1.19	0.002	0.22
ZNF474	0.86	0	0.43	0.13	0.81	0	0	0.96	0.002	0.22
ANKDD1A	8.64	9.09	-0.08	0.059	0.81	9.28	8.56	0.11	0.0021	0.22
CBLB	9.11	8.86	0.04	0.35	0.81	8.41	8.85	-0.11	0.0021	0.22
DCUN1D5	7.6	7.57	0	0.95	0.99	8.29	7.79	0.11	0.0021	0.22
EMB	9.73	7.9	0.31	0.0052	0.81	6.38	7.55	-0.21	0.0021	0.22
ERCC3	7.15	7.32	-0.05	0.32	0.81	6.83	7.68	-0.15	0.0021	0.22
ERG28	8.01	9.14	-0.13	0.017	0.81	9.63	8.45	0.19	0.0021	0.22
FADS2	9.61	10.83	-0.12	0.015	0.81	11.61	10.52	0.11	0.0021	0.22
FCN3	6.96	6.57	-0.18	0.42	0.81	9.66	7.96	0.25	0.0021	0.22
GIPC1	9.08	9.09	0.01	0.91	0.98	9.2	8.68	0.09	0.0021	0.22
KCNK9	0	0	-0.3	0.61	0.92	5.01	0	1.11	0.0021	0.22
MAP7D1	9.88	9.62	0.03	0.57	0.89	9.77	9.22	0.08	0.0021	0.22
MAPKAPK3	9.69	9.95	-0.01	0.91	0.98	8.34	9.19	-0.15	0.0021	0.22
METTL5	8.52	8.9	-0.04	0.16	0.81	8.93	8.39	0.1	0.0021	0.22
MT1M	5.8	5.35	0.02	0.87	0.98	4.99	7	-0.63	0.0021	0.22
MTUS1	10.69	10.69	0	0.95	0.99	10.19	10.62	-0.07	0.0021	0.22
PRELID1P1	5	4.78	0.16	0.24	0.81	4.53	3.41	0.4	0.0021	0.22
SLIRP	10.43	10.34	0	0.98	1	10.64	10.24	0.06	0.0021	0.22
UEVLD	7.33	7.77	-0.03	0.16	0.81	7.66	7.96	-0.11	0.0021	0.22
VDAC1P6	1.05	0	0.19	0.29	0.81	0.95	0	0.91	0.0021	0.22
VEZT	9.65	9.77	0	0.91	0.98	9.17	9.92	-0.09	0.0021	0.22
ZNF32	7.7	8.05	-0.06	0.042	0.81	7.73	7.21	0.09	0.0021	0.22
AC015813.8	1.32	1.81	-0.26	0.58	0.9	6.59	4.45	0.59	0.0022	0.22
AC116562.4	0	0	0.37	0.36	0.81	1.92	0	1.07	0.0022	0.22
AL035410.1	0	0	-0.2	0.49	0.85	0.77	0	0.43	0.0022	0.22
ATP8B1	5.45	5.12	0.06	0.28	0.81	5.24	6.23	-0.59	0.0022	0.22
LINC02033	0	0	-0.2	0.65	0.94	2.88	0	1.09	0.0022	0.22
PPY	0	0	0.55	0.36	0.81	1.65	0	0.95	0.0022	0.22
RALY-AS1	5.97	6.19	0.21	0.4	0.81	7.21	5.85	0.33	0.0022	0.22
RPL21P12	0	0	0.1	0.7	0.95	0.77	0	0.5	0.0022	0.22
HMX3	0	2.66	-0.72	0.18	0.81	7.32	2.52	1.01	0.0023	0.22
RFESD	4.61	4.81	0.05	0.83	0.97	4.84	2.5	0.81	0.0023	0.22
PLK4	0.67	3.38	-0.61	0.1	0.81	3.08	1.25	1.01	0.0024	0.22
SAP30L-AS1	4.68	4.43	0.14	0.55	0.89	5.03	3.48	0.67	0.0024	0.22
AC008764.10	6.85	6.52	0.04	0.6	0.91	6.77	7.43	-0.17	0.0025	0.22
AC015909.1	0	0	-0.23	0.23	0.81	0	0	0.73	0.0025	0.22
ACSS2	9.68	9.5	0.01	0.57	0.89	11.07	9.31	0.15	0.0025	0.22
ACTR3P2	0	0	0.04	0.84	0.97	0	0	0.43	0.0025	0.22
ADSL	7.99	7.68	0.1	0.19	0.81	8.7	8.23	0.07	0.0025	0.22
AGBL3	5.7	5.19	0.17	0.3	0.81	1.65	4.94	-0.94	0.0025	0.22
AK1	7.72	6.95	0.23	0.053	0.81	8.16	7.27	0.13	0.0025	0.22
ATAD2	6.94	7.58	-0.09	0.1	0.81	6.11	7.1	-0.18	0.0025	0.22
ATP8B5P	6.98	7.51	-0.09	0.26	0.81	7.29	6.55	0.18	0.0025	0.22
CSDC2	8.64	8.31	0.04	0.22	0.81	6.59	8.23	-0.28	0.0025	0.22
CTAG2	0	0	-0.23	0.43	0.81	0	0	1.08	0.0025	0.22
DGKE	7.09	6.99	0.14	0.51	0.86	7.47	6.57	0.22	0.0025	0.22
DNAJC3	9.18	9.02	0.02	0.48	0.84	9.36	8.92	0.1	0.0025	0.22
FCSK	8.52	8.53	-0.02	0.73	0.96	8.35	7.62	0.13	0.0025	0.22
FITM2	8.36	8.33	-0.03	0.98	1	7.16	7.84	-0.13	0.0025	0.22
GLUL	9.69	8.99	0.08	0.15	0.81	9.06	9.61	-0.09	0.0025	0.22
ILVBL	9.6	9.61	0.03	0.63	0.93	9.29	8.72	0.13	0.0025	0.22
MAP3K10	5.33	5.27	0.15	0.66	0.94	4.48	5.73	-0.34	0.0025	0.22
MOGS	7.73	7.96	-0.01	0.35	0.81	8.3	7.66	0.11	0.0025	0.22
MRPS27	10.64	10.53	0.04	0.12	0.81	10.52	10.04	0.06	0.0025	0.22
MYL12B	10.81	10.89	-0.01	0.63	0.93	11.46	10.76	0.09	0.0025	0.22
NDUFAB1	12.21	11.83	0.03	0.24	0.81	11.88	10.94	0.09	0.0025	0.22
NT5C	6.26	6.27	-0.1	0.84	0.97	5.97	6.87	-0.17	0.0025	0.22
PCCA-DT	6.34	6.13	0.12	0.57	0.89	6.66	6.07	0.21	0.0025	0.22
PLEKHM1P1	7.83	7.16	0.24	0.099	0.81	6.13	7.98	-0.25	0.0025	0.22
RALA	11.21	10.65	0.08	0.059	0.81	9.57	10.11	-0.06	0.0025	0.22
RNU6-1016P	7.07	7.13	-0.05	0.57	0.89	5.95	7.65	-0.27	0.0025	0.22
RPGRIP1L	6.82	7.05	0	0.4	0.81	6.88	5.74	0.27	0.0025	0.22
RPS2P4	0	0	-0.2	0.31	0.81	0	0	0.43	0.0025	0.22
SRPRB	9.26	9.19	0.06	0.24	0.81	9.85	9.43	0.11	0.0025	0.22
TOGARAM1	8.09	8.28	-0.01	0.63	0.93	7.92	8.76	-0.14	0.0025	0.22
VPS37C	8.5	8.52	-0.01	0.7	0.95	8.69	8.37	0.07	0.0025	0.22
Y_RNA	10.67	11.01	-0.02	0.066	0.81	10.68	11.22	-0.1	0.0025	0.22
ZNF33A	8.6	9.01	-0.05	0.16	0.81	8.34	9.08	-0.09	0.0025	0.22
AC002401.2	0	0	0.27	0.28	0.81	0	0	0.63	0.0026	0.22
AC004623.1	0	0	-0.4	0.23	0.81	0	0	0.77	0.0026	0.22
AC005042.1	0	0	-0.19	0.43	0.81	0	0	0.42	0.0026	0.22
AC006040.1	0	0	-0.49	0.073	0.81	0	0	0.9	0.0026	0.22
AC009804.2	0	0	-0.11	0.43	0.81	0	0	0.4	0.0026	0.22
AC011477.8	0	0	-0.36	0.23	0.81	0	0	0.87	0.0026	0.22
AC011753.3	0	0	-0.31	0.88	0.98	0	0	0.53	0.0026	0.22
AC012123.1	0	0	0.46	0.19	0.81	1.42	0	1.22	0.0026	0.22
AC012366.1	0	0	0	NaN	NA	0	0	0.32	0.0026	0.22
AC018644.1	0	0	-0.36	0.45	0.82	0	0	0.54	0.0026	0.22
AC024230.1	0	0	0.27	0.28	0.81	0	0	0.72	0.0026	0.22
AC025871.2	0	0	-0.11	0.93	0.99	0	0	0.58	0.0026	0.22
AC026316.4	0	0	0	NaN	NA	0	0	0.48	0.0026	0.22
AC068282.2	0	0	-0.28	0.7	0.95	0	0	0.52	0.0026	0.22
AC074276.1	0	0	0	NaN	NA	0	0	0.34	0.0026	0.22
AC092447.9	0	0	0	NaN	NA	0	0	0.3	0.0026	0.22
AC093278.1	0	0	0.15	0.84	0.97	0	0	0.71	0.0026	0.22
AC093516.1	0	0	1.13	0.028	0.81	0	0	0.57	0.0026	0.22
AC095038.3	0	0	0.12	0.28	0.81	0	0	0.34	0.0026	0.22
AC100821.1	0	0	0.09	0.77	0.97	0.82	0	0.59	0.0026	0.22
AC133528.1	0	0	0.46	0.36	0.81	0	0	0.87	0.0026	0.22
AC138207.3	0	0	0.02	0.92	0.98	0	0	0.33	0.0026	0.22
AC138781.1	0	0	-0.06	0.43	0.81	0	0	0.32	0.0026	0.22
AF038458.1	0	0	-0.09	0.43	0.81	0	0	0.32	0.0026	0.22
AK3P3	0	0	-0.43	0.13	0.81	0	0	0.72	0.0026	0.22
AL049779.4	0	0	0.05	0.84	0.97	0	0	0.33	0.0026	0.22
AL049780.2	0	0	0.02	0.83	0.97	0	0	0.66	0.0026	0.22
AL096706.1	0	0	-0.43	0.43	0.81	0	0	0.76	0.0026	0.22
AL109837.3	0	0	-0.35	0.43	0.81	0	0	0.73	0.0026	0.22
AL133371.1	0	0	0.57	0.11	0.81	0	0	0.47	0.0026	0.22
AL133445.1	0	0	-0.15	0.23	0.81	0	0	0.55	0.0026	0.22
AL157414.1	0	0	0	NaN	NA	0	0	0.71	0.0026	0.22
AL157931.2	0	0	-0.07	0.43	0.81	0	0	0.54	0.0026	0.22
AL161457.1	0	0	0.29	0.67	0.95	1.35	0	1.22	0.0026	0.22
AL162413.1	0	0	-0.83	0.04	0.81	0	0	0.94	0.0026	0.22
AL353616.1	0	0	0	NaN	NA	0	0	0.96	0.0026	0.22
AL354861.1	0.86	0.45	0.03	0.94	0.99	1.31	0	0.68	0.0026	0.22
AL354868.1	0	0	0.38	0.11	0.81	0	0	0.33	0.0026	0.22
AL390816.2	0	0	-0.07	0.43	0.81	0	0	0.76	0.0026	0.22
AL445669.1	0	0	-0.29	0.23	0.81	0	0	0.66	0.0026	0.22
AL590235.1	0	0	-0.09	0.43	0.81	0	0	0.32	0.0026	0.22
AL603756.1	0	0	0.22	0.36	0.81	0	0	0.49	0.0026	0.22
AL731556.1	0	0	0	NaN	NA	0	0	0.67	0.0026	0.22
AP000777.1	0	0	0	NaN	NA	0	0	0.74	0.0026	0.22
AP001432.1	0	0	-0.09	0.43	0.81	0	0	0.4	0.0026	0.22
AP001781.1	0	0	-0.12	0.43	0.81	0	0	0.48	0.0026	0.22
AP001922.4	0	0	-0.11	0.43	0.81	0	0	0.32	0.0026	0.22
AP003080.1	0	0	0	NaN	NA	0	0	0.67	0.0026	0.22
ATP5MGP3	0	0	0.11	0.28	0.81	0	0	0.31	0.0026	0.22
BX323845.3	0	0	-0.29	0.75	0.97	0	0	0.63	0.0026	0.22
C9orf92	0	0	0.17	0.47	0.84	0	0	0.58	0.0026	0.22
CCL25	0	0	-0.08	0.97	1	0	0	0.54	0.0026	0.22
CDC27P3	0	0	0.01	0.92	0.98	0	0	0.41	0.0026	0.22
CPZ	0	0	-0.44	0.43	0.81	0	0	0.81	0.0026	0.22
CSTP1	0	0	0.13	0.28	0.81	0	0	0.53	0.0026	0.22
ENTR1P1	0	0	0	NaN	NA	0	0	0.31	0.0026	0.22
HOXB-AS2	0	0	0	NaN	NA	0	0	0.7	0.0026	0.22
IPO7P1	0	0	0.2	0.67	0.95	0	0	0.35	0.0026	0.22
IRGM	0	0	0.19	0.7	0.95	0	0	0.75	0.0026	0.22
JSRP1	0	0.34	-0.53	0.18	0.81	0.89	0	1.12	0.0026	0.22
LINC01203	0	0	-0.14	0.43	0.81	0	0	0.41	0.0026	0.22
LINC01703	0	0	0.08	0.9	0.98	2.4	0	1.05	0.0026	0.22
LINC02389	0	0	0.12	0.75	0.97	0	0	0.95	0.0026	0.22
MRPL48P1	0	0	-0.14	0.23	0.81	0	0	0.97	0.0026	0.22
OBP2A	0	0	0.21	0.28	0.81	0	0	0.4	0.0026	0.22
OR51E2	0	0	-0.25	0.23	0.81	0	0	0.58	0.0026	0.22
OR5AN1	0	0	0.32	0.28	0.81	0	0	0.47	0.0026	0.22
PPP2R2B-IT1	0	0	0.48	0.36	0.81	0	0	0.69	0.0026	0.22
RNU6-1064P	0	0	-0.15	0.76	0.97	0	0	0.31	0.0026	0.22
RPL37P18	0	0	0.13	0.83	0.97	0	0	0.61	0.0026	0.22
RPS12P18	0	0	0	NaN	NA	0	0	0.35	0.0026	0.22
SLC26A9	0	0	-0.99	0.12	0.81	0	0	0.52	0.0026	0.22
SNORA30	0	0	-0.16	0.85	0.98	0	0	1.15	0.0026	0.22
SNORD114-22	0	0	-0.35	0.23	0.81	0	0	0.94	0.0026	0.22
SNORD9	0	0	0	NaN	NA	0	0	0.51	0.0026	0.22
TMSB4XP1	0	0	0	NaN	NA	0	0	0.35	0.0026	0.22
YWHAEP1	0	0	-0.15	0.85	0.98	0	0	0.51	0.0026	0.22
C16orf71	4.11	4.4	-0.21	0.43	0.81	4.07	2.07	0.74	0.0027	0.23
OR10G3	0	0	0.12	0.74	0.97	1.35	0	0.87	0.0027	0.23
PDE8B	9.12	9.47	-0.07	0.37	0.81	9.01	6.07	0.63	0.0028	0.23
AC245060.5	10.3	9.74	0.13	0.3	0.81	11.23	10.12	0.19	0.0029	0.23
AKAP9	12.03	11.5	0.05	0.1	0.81	11.6	12.18	-0.07	0.0029	0.23
AL670729.3	8.52	6.59	0.33	0.015	0.81	9.04	6.95	0.33	0.0029	0.23
ATP2A2	10.23	10.25	0	0.95	0.99	9.42	10.02	-0.09	0.0029	0.23
CEP104	8.69	8.33	0.07	0.037	0.81	8.67	9.38	-0.08	0.0029	0.23
CKLF	9.3	8.95	0.01	0.8	0.97	8.93	7.94	0.18	0.0029	0.23
CYB5B	11.42	11.78	-0.01	0.6	0.91	12.26	11.72	0.06	0.0029	0.23
EPB41L2	9.84	9.87	0.02	0.77	0.97	9.38	10.18	-0.1	0.0029	0.23
FAM98A	9.08	9.05	0.06	0.32	0.81	9.8	9.35	0.07	0.0029	0.23
FBXL18	7.08	7.34	0.06	0.63	0.93	6.84	7.81	-0.18	0.0029	0.23
GNAQ	9.76	9.72	0.01	0.63	0.93	9.37	9.76	-0.05	0.0029	0.23
LEMD2	8.89	9.24	-0.04	0.16	0.81	9.49	9.03	0.07	0.0029	0.23
LRPAP1	11.39	10.57	0.09	0.059	0.81	10.78	9.94	0.08	0.0029	0.23
MAGOHB	8.27	8.72	-0.06	0.22	0.81	8	7.42	0.16	0.0029	0.23
MARC2	6.62	7.48	-0.11	0.15	0.81	7.28	6.57	0.15	0.0029	0.23
MECP2	9.97	9.8	0.02	0.35	0.81	9.41	9.99	-0.07	0.0029	0.23
MRPL36	8.05	8.15	-0.02	0.51	0.86	7.85	7	0.18	0.0029	0.23
MVK	8.6	8.97	-0.06	0.22	0.81	10.84	9.09	0.17	0.0029	0.23
PLD6	6.67	6.07	0.24	0.24	0.81	8.32	6.55	0.34	0.0029	0.23
PLGRKT	7.15	6.87	0.1	0.3	0.81	7.14	6.48	0.21	0.0029	0.23
PPP1R14B-AS1	6.28	5.67	0.19	0.19	0.81	8.55	7.72	0.19	0.0029	0.23
RC3H1	8.13	8.08	-0.02	0.73	0.96	8.12	8.81	-0.09	0.0029	0.23
SEC23B	9.23	9.4	-0.04	0.37	0.81	9.82	9.08	0.12	0.0029	0.23
SNX27	9	9.02	-0.02	0.8	0.97	8.8	9.2	-0.09	0.0029	0.23
SYTL5	7.49	5.74	0.42	0.082	0.81	5.19	7.75	-0.65	0.0029	0.23
TBCA	11.67	11.83	-0.01	0.7	0.95	10.88	11.52	-0.06	0.0029	0.23
TIA1	8.43	8.75	-0.05	0.074	0.81	8.93	8.55	0.06	0.0029	0.23
UBA2	9.24	9.52	-0.04	0.12	0.81	8.85	9.17	-0.05	0.0029	0.23
ELOVL3	1.8	1.62	-0.11	0.9	0.98	4.81	2.18	0.8	0.003	0.24
AC007370.1	5.68	5	0.27	0.59	0.91	0	4.99	-1.14	0.0031	0.24
AL391056.1	0	0	0.61	0.25	0.81	0	0	0.53	0.0031	0.24
GNG8	0	0	0.07	0.56	0.89	0.89	0	1.16	0.0031	0.24
RNU6-920P	0	0	0.39	0.39	0.81	1.65	0	0.91	0.0032	0.25
STXBP3	6.33	6.44	0.15	0.91	0.98	6.38	5.48	0.29	0.0032	0.25
ZNF20	4.09	4.77	-0.17	0.23	0.81	5.24	4.22	0.42	0.0032	0.25
ANXA5	11.77	11.69	0.04	0.48	0.84	11.38	10.7	0.09	0.0034	0.25
AP4B1	5.87	6.26	0.02	0.17	0.81	7.58	6.84	0.16	0.0034	0.25
BUD31	9.89	9.68	0.01	0.8	0.97	9.71	9.12	0.09	0.0034	0.25
BZW1	9	8.35	0.08	0.033	0.81	8.29	9.05	-0.11	0.0034	0.25
CDKN2D	8.23	8.83	-0.06	0.19	0.81	7.96	7.18	0.24	0.0034	0.25
DPM3	9.97	9.77	0.01	0.42	0.81	10.89	10.38	0.07	0.0034	0.25
FOXO1	9.43	8.97	0.01	0.6	0.91	8.46	9.45	-0.11	0.0034	0.25
GCLC	8.43	8.48	0	0.95	0.99	8.85	8.03	0.1	0.0034	0.25
HELZ2	8.14	8.38	-0.02	0.7	0.95	7.63	8	-0.04	0.0034	0.25
KRIT1	8.01	7.73	0.07	0.35	0.81	7.5	8.12	-0.17	0.0034	0.25
KTN1	11.69	11.7	0.01	0.77	0.97	11.58	12.14	-0.05	0.0034	0.25
MGRN1	9.72	9.79	-0.03	0.3	0.81	9	9.58	-0.08	0.0034	0.25
NQO1	9.48	9.62	0.03	0.84	0.97	9.92	8.89	0.16	0.0034	0.25
PIKFYVE	7.72	7.55	0.03	0.51	0.86	8.13	7.77	0.08	0.0034	0.25
PSMA5	7.7	8.07	-0.05	0.19	0.81	8.24	7.06	0.14	0.0034	0.25
RBM15	7.96	8.04	0	0.51	0.86	8.18	7.71	0.14	0.0034	0.25
REL	7.36	6.79	0.09	0.066	0.81	6.94	7.95	-0.2	0.0034	0.25
RIC8A	9.34	9.29	0	1	1	9.99	9.33	0.07	0.0034	0.25
RNU6-611P	6.07	6.24	0.01	0.54	0.88	6.87	5.97	0.16	0.0034	0.25
RPS27AP16	7.92	7.8	-0.03	0.84	0.97	8.34	7.58	0.1	0.0034	0.25
SLC50A1	8.1	7.82	-0.01	0.73	0.96	9.97	8.87	0.18	0.0034	0.25
VTI1B	8.65	9.03	-0.05	0.22	0.81	8.57	8.96	-0.08	0.0034	0.25
YIPF1	7.75	7.86	0.01	0.91	0.98	8.57	7.89	0.12	0.0034	0.25
YKT6	10.18	9.68	0.05	0.082	0.81	9.84	9.44	0.07	0.0034	0.25
YME1L1	9.33	9.28	-0.01	0.95	0.99	9.73	9.32	0.06	0.0034	0.25
ZNF512	7.65	7.28	0.05	0.22	0.81	7.72	7.43	0.09	0.0034	0.25
ZPR1	8.48	8.12	0.09	0.082	0.81	9.18	8.47	0.1	0.0034	0.25
AC074024.1	3.09	2.3	0.33	0.25	0.81	3.69	1.46	0.78	0.0036	0.26
AC098650.1	3.23	2.34	0.23	0.45	0.82	4.43	2.7	0.71	0.0036	0.26
AC103691.1	7.58	7.08	0.06	0.7	0.95	7.13	6.2	0.29	0.0036	0.26
STARD4	5.97	7.84	-0.21	0.0031	0.81	7.7	5.68	0.5	0.0036	0.26
ACOXL	0	0	-0.57	0.14	0.81	0.77	0	0.77	0.0037	0.26
AP003499.2	3.9	3.67	0.12	0.42	0.81	3.74	1.03	0.91	0.0037	0.26
HOXA11	1.85	1.98	-0.08	0.85	0.98	6.53	2.38	0.89	0.0038	0.26
LINC02814	0	0	-0.27	0.73	0.96	4.45	0	1.19	0.0038	0.26
AC073210.3	0	0	1.15	0.006	0.81	0.89	0	0.81	0.0039	0.26
AL118522.1	2.78	0	0.93	0.027	0.81	3.71	0	0.96	0.0039	0.26
COL4A2	10.25	10.45	-0.04	0.4	0.81	11.16	10.14	0.15	0.0039	0.26
DCAF10	9.62	9.59	-0.01	0.8	0.97	9.3	9.85	-0.08	0.0039	0.26
EIF2B5	8.13	8.2	0.03	0.87	0.98	7.91	8.83	-0.1	0.0039	0.26
EIPR1	6.76	6.64	0.01	0.77	0.97	7.58	6.61	0.14	0.0039	0.26
FARP1	8.89	10.05	-0.1	0.047	0.81	11.46	10.95	0.08	0.0039	0.26
FBXO33	9.14	9.24	-0.02	0.48	0.84	8.27	8.69	-0.07	0.0039	0.26
FNDC5	6.13	5.18	0.4	0.099	0.81	5.95	8.1	-0.32	0.0039	0.26
ICMT	8.08	8.36	-0.05	0.45	0.82	9.25	8.34	0.14	0.0039	0.26
JDP2	8.15	8.02	0.02	0.8	0.97	7.74	9.08	-0.19	0.0039	0.26
KCNQ1OT1	10.19	10.99	-0.01	0.09	0.81	10.83	9.67	0.14	0.0039	0.26
KHSRP	11.53	11.82	-0.03	0.15	0.81	11.47	11.95	-0.05	0.0039	0.26
LIPA	8.33	8.64	-0.04	0.6	0.91	10.06	8.87	0.16	0.0039	0.26
MDN1	8.24	8.4	0	0.63	0.93	8.57	9.36	-0.11	0.0039	0.26
MYDGF	9.8	9.65	0.01	0.91	0.98	9.99	9.09	0.12	0.0039	0.26
PCNX1	9.08	9.96	-0.09	0.0026	0.81	9.57	9.83	-0.03	0.0039	0.26
PSMB5	10.21	10.54	-0.05	0.059	0.81	10.85	10.33	0.05	0.0039	0.26
PTPRF	8.16	7.89	0.09	0.54	0.88	9.56	8.51	0.14	0.0039	0.26
RALGDS	10.35	10.19	0.04	0.37	0.81	8.99	9.69	-0.11	0.0039	0.26
RNPS1	8.44	8.28	0.09	0.66	0.94	7.67	8.4	-0.06	0.0039	0.26
RPL7AP50	7.36	8.01	-0.07	0.26	0.81	8.13	7.12	0.15	0.0039	0.26
SEPTIN7	10.36	10.23	0.01	0.63	0.93	9.52	10.09	-0.06	0.0039	0.26
SHPRH	8.44	8.56	-0.01	0.98	1	8.42	8.8	-0.1	0.0039	0.26
SLC39A3	9.5	9.83	-0.01	0.54	0.88	8.96	8.35	0.09	0.0039	0.26
SSR1	10.89	10.6	0.04	0.57	0.89	11.19	10.87	0.06	0.0039	0.26
UXS1	8.73	8.71	0.03	0.7	0.95	7.6	8.43	-0.11	0.0039	0.26
WDR31	7.92	6.75	0.16	0.15	0.81	7.87	8.39	-0.02	0.0039	0.26
AC004540.1	7.04	6.55	0.13	0.13	0.81	6.94	5.69	0.28	0.0041	0.28
IMPDH1	7.21	6.82	0.06	0.77	0.97	8.68	7.59	0.25	0.0041	0.28
TCTEX1D2	5.58	6	-0.04	0.26	0.81	6.51	5.23	0.37	0.0041	0.28
AC092171.4	4.19	4.69	-0.17	0.49	0.85	5.75	4.1	0.7	0.0042	0.28
CDH15	2.65	1.26	0.32	0.29	0.81	5.47	2.59	0.84	0.0042	0.28
AC010173.1	0	1.81	-0.51	0.21	0.81	2.66	0	1.02	0.0043	0.28
AC073349.1	0	0	-0.16	0.83	0.97	3.46	0	1.16	0.0043	0.28
MORF4L2-AS1	0.4	1.02	-0.39	0.54	0.88	3.36	0	1.08	0.0043	0.28
RPL7P59	0.86	0	0.27	0.37	0.81	1.42	0	0.92	0.0043	0.28
C5orf34	2.77	1.79	0.17	0.59	0.91	3.25	0	0.91	0.0044	0.28
UBE2QL1	4.64	3.85	0.13	0.53	0.88	6.15	4	0.67	0.0044	0.28
AC015819.2	0	0	0.17	0.65	0.94	1.44	0	0.93	0.0045	0.28
AC124016.1	5.01	4.93	0.13	0.58	0.9	5.1	3.99	0.44	0.0045	0.28
EFNA3	6.4	6.18	0.05	0.77	0.97	7.81	5.85	0.32	0.0045	0.28
ELF1	7.6	7.59	0.05	0.8	0.97	7.15	8.23	-0.17	0.0045	0.28
ENPP1	7.07	6.74	0	0.7	0.95	5.27	6.27	-0.31	0.0045	0.28
FAM177A1	8.76	8.97	-0.03	0.17	0.81	9.31	9.89	-0.09	0.0045	0.28
FRG1GP	4.15	4.82	-0.06	0.83	0.97	5.94	4.6	0.51	0.0045	0.28
FTH1P10	6.19	5.56	-0.02	0.84	0.97	5.56	4.68	0.24	0.0045	0.28
GNPNAT1	7.89	8.25	-0.06	0.11	0.81	8.32	7.74	0.1	0.0045	0.28
HAUS2	7.55	7.45	0.1	0.63	0.93	7.77	7.3	0.12	0.0045	0.28
HIPK2	10.6	10.66	0.03	0.45	0.82	10.11	10.69	-0.06	0.0045	0.28
LYNX1	10.3	8.87	0.13	0.13	0.81	10.74	9.02	0.2	0.0045	0.28
MAP6	7.25	6.75	0.06	0.42	0.81	8.15	7.33	0.13	0.0045	0.28
MFAP3L	5.5	4.72	0.06	0.49	0.85	5.03	3.95	0.41	0.0045	0.28
MSI2	10.93	11.31	-0.04	0.3	0.81	11.66	12.06	-0.05	0.0045	0.28
NPLOC4	9.15	8.85	0.07	0.32	0.81	8.7	9.38	-0.09	0.0045	0.28
NSDHL	9.49	9.69	-0.04	0.21	0.81	10.83	9.77	0.15	0.0045	0.28
ORAI2	8.72	8.48	0.05	0.42	0.81	7.22	8.36	-0.2	0.0045	0.28
PPIP5K2	9.18	9.27	-0.04	0.6	0.91	8.88	8.14	0.1	0.0045	0.28
RBM23	8.64	9.24	-0.1	0.037	0.81	8.08	8.9	-0.12	0.0045	0.28
RPL31P44	0	0	0.24	0.38	0.81	1.05	0	0.8	0.0045	0.28
SETD1A	7.87	8.02	-0.01	0.87	0.98	6.8	7.62	-0.1	0.0045	0.28
SNHG19	8.35	8.19	0.04	0.95	0.99	8.54	9.49	-0.12	0.0045	0.28
ST6GALNAC3	6.02	5.69	0.13	0.3	0.81	6.55	5.67	0.29	0.0045	0.28
TALDO1	9.46	9.19	0.04	0.11	0.81	9.24	9.76	-0.07	0.0045	0.28
TMEM208	10.35	10.01	0.04	0.24	0.81	10.1	9.41	0.07	0.0045	0.28
AC090164.2	0	0.43	-0.24	0.74	0.97	3.76	0	1.14	0.0046	0.29
AL359962.3	0	0	-0.56	0.12	0.81	2.12	0	0.98	0.0046	0.29
AP001351.1	0	0	-0.5	0.33	0.81	2.28	0	1.1	0.0046	0.29
ATL1	6.97	6.39	0.19	0.26	0.81	7.53	6.47	0.31	0.0046	0.29
CX3CL1	6.26	5.96	0.02	0.7	0.95	6.64	4.99	0.39	0.0046	0.29
AL023806.1	1.52	1.09	0.2	0.7	0.95	0	3.41	-1.33	0.0048	0.3
NKAIN2	3.95	3.15	0.23	0.37	0.81	0	3.69	-1.19	0.0048	0.3
SGPP2	9.37	8.97	0.06	0.54	0.88	4.31	6.24	-0.68	0.0048	0.3
AC008074.2	2.07	3.07	-0.31	0.46	0.83	4.15	2.45	0.66	0.0049	0.3
AC025263.1	2.97	0	0.64	0.14	0.81	3.35	0	0.93	0.0049	0.3
AC027544.1	2.92	4.31	-0.48	0.073	0.81	5.25	3.84	0.56	0.0049	0.3
C17orf67	4.83	4.26	0.17	0.34	0.81	4.99	3.52	0.64	0.0049	0.3
GLI2	4.63	5.92	-0.18	0.11	0.81	5.19	3.89	0.63	0.0049	0.3
RGS8	1.09	1.47	-0.1	0.86	0.98	0	2.98	-1.83	0.0049	0.3
AC000123.3	4.42	4.33	0.12	0.4	0.81	4.55	3.41	0.55	0.005	0.3
TRAT1	1.24	0	0.55	0.13	0.81	3.69	0	1.04	0.005	0.3
ALDH1B1	8.07	7.83	0.05	0.42	0.81	9.07	8.56	0.09	0.0051	0.3
ATP6V1B2	10.27	9.44	0.07	0.13	0.81	8.83	9.71	-0.09	0.0051	0.3
C19orf54	7.2	7.41	-0.02	0.6	0.91	8.01	7.26	0.13	0.0051	0.3
CCP110	7.34	7.92	-0.1	0.66	0.94	6.25	7.39	-0.17	0.0051	0.3
COBLL1	10.49	10.76	0	0.98	1	10.1	10.75	-0.08	0.0051	0.3
IDE	7.27	7.68	-0.07	0.033	0.81	8.2	7.69	0.12	0.0051	0.3
IFIT1	8.17	8.19	0	1	1	9.29	8.38	0.13	0.0051	0.3
KLF9	10.31	9.96	0.05	0.24	0.81	9.3	9.7	-0.1	0.0051	0.3
MGAT2	6.07	6.45	-0.16	0.023	0.81	6.77	5.83	0.26	0.0051	0.3
NASP	8.44	8.47	0	0.84	0.97	8.48	9.04	-0.08	0.0051	0.3
NDUFA2	11.64	11.34	0.03	0.1	0.81	11.2	10.75	0.04	0.0051	0.3
NKX3-1	7.84	8.19	-0.17	0.066	0.81	7.13	8.01	-0.15	0.0051	0.3
NSD3	9.53	9.55	-0.01	0.84	0.97	9.21	9.55	-0.05	0.0051	0.3
NUCKS1	12.66	12.67	0	0.87	0.98	12.62	13.02	-0.06	0.0051	0.3
OTUD7B	8.32	8.49	-0.04	0.15	0.81	8.79	9.18	-0.07	0.0051	0.3
RAB24	7.41	7.09	0.05	0.3	0.81	7.67	7.02	0.13	0.0051	0.3
RAB6A	9.9	10.24	-0.04	0.074	0.81	10.56	10.07	0.07	0.0051	0.3
RPL6	10.68	10.7	0	0.91	0.98	10.17	10.92	-0.1	0.0051	0.3
RPN2	11.53	10.95	0.06	0.037	0.81	11.26	10.84	0.06	0.0051	0.3
SIRT6	8.23	8.22	0.02	0.77	0.97	8.27	7.61	0.09	0.0051	0.3
TMCO1	10.03	9.94	-0.01	0.98	1	10.6	10.22	0.05	0.0051	0.3
TPT1-AS1	8.87	9.03	0	0.98	1	8.62	9.21	-0.08	0.0051	0.3
TRIM37	8.05	7.93	0.01	0.54	0.88	8.02	7.62	0.12	0.0051	0.3
TRIM5	7.36	7.49	-0.04	0.21	0.81	8.01	7.1	0.13	0.0051	0.3
TSEN2	7.45	7.45	0.02	0.87	0.98	7.03	7.72	-0.08	0.0051	0.3
TXNDC9	6.56	6.55	0.03	0.91	0.98	7.26	6.16	0.21	0.0051	0.3
USO1	9.17	8.81	0.01	0.87	0.98	8.8	9.47	-0.1	0.0051	0.3
AC004917.1	0.54	0	0	0.74	0.97	3.49	0	1.11	0.0052	0.3
AC069155.1	0	0	-0.68	0.073	0.81	2.59	0	1.08	0.0053	0.3
AL451064.1	2.49	2.89	0.15	0.74	0.97	4.17	1.9	0.77	0.0053	0.3
BOLA2P3	0.44	0	0.2	0.59	0.91	0.8	0	0.69	0.0053	0.3
SMKR1	2.53	1.91	0.16	0.68	0.95	3.79	0.39	0.95	0.0053	0.3
AC092473.1	1.1	1.45	-0.11	0.55	0.89	1.44	0	0.66	0.0054	0.31
AC107959.1	5.49	5	0.03	0.8	0.97	3.12	4.95	-0.55	0.0054	0.31
LINC00629	5.47	5.03	0.19	0.51	0.86	5.9	4.04	0.62	0.0055	0.31
TMEM191A	3.13	2.41	0.5	0.017	0.81	3.87	1.39	0.84	0.0055	0.31
AL591623.2	0	0	-0.1	0.42	0.81	1.31	0	0.74	0.0056	0.32
SLC35F1	2.99	2.14	0.29	0.38	0.81	4.75	1.82	1.02	0.0056	0.32
RNU6-979P	5.79	4.93	0.47	0.11	0.81	3.79	5.35	-0.48	0.0057	0.32
SERTAD3	4.66	4.54	0.03	0.75	0.97	4.61	3.19	0.5	0.0057	0.32
AC091492.1	2.47	0.91	0.11	0.8	0.97	2.49	0	1.04	0.0058	0.32
ETV7	2.9	3.29	-0.05	0.62	0.93	4.34	3.08	0.61	0.0058	0.32
NTS	5.75	2.95	0.25	0.69	0.95	2.88	0	1.01	0.0058	0.32
RHCG	3.5	3.28	-0.32	0.64	0.94	8.44	3.92	0.91	0.0058	0.32
AC027290.2	8.15	8.75	-0.04	0.24	0.81	8.4	9.43	-0.16	0.0059	0.32
AC092139.3	4.5	4.15	0.21	0.66	0.94	4.06	5.55	-0.6	0.0059	0.32
ACAT2	7.27	8.23	-0.14	0.16	0.81	10.54	8.65	0.26	0.0059	0.32
ADGRV1	10.77	9.95	0.1	0.3	0.81	9.74	10.65	-0.18	0.0059	0.32
ATXN2	10.68	10.74	-0.01	0.45	0.82	10.21	10.74	-0.07	0.0059	0.32
BTK	6.28	5.45	0.28	0.047	0.81	5.49	6.33	-0.2	0.0059	0.32
CDYL	6.91	7.02	0.06	0.48	0.84	6.81	7.5	-0.09	0.0059	0.32
COPS5	8.86	9.01	-0.01	0.54	0.88	9.14	8.52	0.11	0.0059	0.32
COX7A1	10.1	8.82	0.17	0.037	0.81	8.64	9.94	-0.16	0.0059	0.32
GLUD1	9.7	10.1	-0.04	0.16	0.81	10.38	9.96	0.07	0.0059	0.32
MBNL1	10.79	10.84	0.02	0.7	0.95	9.77	10.25	-0.06	0.0059	0.32
PDHX	7.71	7.95	-0.01	0.84	0.97	8.86	8.05	0.14	0.0059	0.32
PDIA4	8.08	8.11	0.01	0.98	1	7.85	7.22	0.17	0.0059	0.32
PPIA	10.25	10.24	0.01	0.63	0.93	10.07	9.66	0.05	0.0059	0.32
RBBP9	7.64	7.87	-0.06	0.21	0.81	8.1	7.22	0.15	0.0059	0.32
RPL26L1	8.52	8.63	-0.02	0.51	0.86	7.76	7.1	0.11	0.0059	0.32
SETX	9.55	9.32	0.04	0.17	0.81	10.11	9.74	0.05	0.0059	0.32
SLC30A7	8.86	8.75	-0.01	0.98	1	9.61	9.19	0.08	0.0059	0.32
SUZ12	9.39	9.24	0.03	0.32	0.81	9.06	9.52	-0.08	0.0059	0.32
TERF1	8.4	8.46	0.03	0.77	0.97	8.7	8.3	0.15	0.0059	0.32
TMUB1	7.68	7.72	0.01	0.91	0.98	6.95	7.77	-0.24	0.0059	0.32
UNC119	8.64	8.85	0.03	0.95	0.99	8.51	8.12	0.12	0.0059	0.32
WDR27	7.11	7.91	-0.25	0.00027	0.76	7.08	7.72	-0.11	0.0059	0.32
ZNF263	7.79	7.95	-0.02	0.73	0.96	7.7	7.08	0.11	0.0059	0.32
AC083864.5	0	0	-0.38	0.23	0.81	0	0	0.99	0.0061	0.33
CST4	0	0	0.43	0.6	0.91	0	0	1	0.0061	0.33
DNAJC14	5.89	6.31	-0.03	0.28	0.81	3.67	5.46	-0.49	0.0061	0.33
DPYSL4	2.52	3.83	-0.24	0.52	0.87	5.7	4.35	0.68	0.0061	0.33
AC132192.2	3.64	4.42	-0.14	0.39	0.81	5.6	4.26	0.58	0.0062	0.33
LAMP5-AS1	0	0	0.08	0.84	0.97	0.82	0	0.71	0.0062	0.33
Z92544.1	0	0	0.02	0.91	0.98	1.73	0	0.89	0.0062	0.33
AC079630.1	4.43	4.97	-0.2	0.42	0.81	5.29	3.56	0.58	0.0063	0.33
HSD17B6	4.19	4.72	-0.26	0.27	0.81	5.99	3.54	0.78	0.0063	0.33
ZSCAN16	3.8	4.47	-0.2	0.36	0.81	5.29	4.22	0.45	0.0063	0.33
AC016924.1	2.26	0	0.73	0.059	0.81	3.54	0	1.06	0.0064	0.33
AC074117.1	4.94	5.21	-0.17	0.31	0.81	5.67	4.41	0.37	0.0064	0.33
CNTN1	5.38	1.03	0.95	0.032	0.81	5.73	4.48	0.5	0.0064	0.33
PCAT6	4.77	6.08	-0.3	0.057	0.81	6.92	5.84	0.35	0.0064	0.33
SLC19A2	4.42	5.07	-0.05	0.64	0.94	2.89	5.12	-0.69	0.0064	0.33
AC026765.2	0	0	-0.2	0.75	0.97	1.83	0	0.9	0.0065	0.33
AC079866.2	5.53	5.22	-0.02	0.93	0.99	4.68	3.13	0.64	0.0065	0.33
LENG1	0	0	0	NaN	NA	1.28	0	0.8	0.0065	0.33
ABHD18	7.26	7.44	-0.09	0.54	0.88	6.92	7.38	-0.11	0.0067	0.33
ADIRF-AS1	7.02	7.36	-0.12	0.19	0.81	8.03	6.58	0.28	0.0067	0.33
AL078595.1	6.24	6.81	-0.09	0.4	0.81	6.48	5.76	0.14	0.0067	0.33
AL117339.5	6.7	7.83	-0.15	0.0026	0.81	8.8	7.11	0.26	0.0067	0.33
ARHGEF11	7.18	7.44	-0.07	0.19	0.81	7.27	7.95	-0.1	0.0067	0.33
CEBPG	7.27	8.21	-0.11	0.09	0.81	7.01	6.14	0.29	0.0067	0.33
CHD2	9.5	9.73	-0.02	0.42	0.81	9.59	10.27	-0.09	0.0067	0.33
COX11	8.12	7.89	0.04	0.22	0.81	8.22	7.66	0.07	0.0067	0.33
CSNK1D	10.43	10.48	-0.01	0.54	0.88	9.83	10.35	-0.06	0.0067	0.33
CYTH3	8.38	8.31	-0.02	0.54	0.88	8.66	7.97	0.1	0.0067	0.33
DCAF17	6.8	6.98	0.03	0.95	0.99	7.58	7.08	0.12	0.0067	0.33
DLC1	6.92	7.29	-0.04	0.63	0.93	7.75	7.04	0.17	0.0067	0.33
EFCAB2	7.77	7.16	0.06	0.32	0.81	7.89	8.51	-0.14	0.0067	0.33
ERO1B	6.6	6.92	-0.02	0.66	0.94	8.55	7.3	0.15	0.0067	0.33
HNRNPA0	10.39	10.88	-0.04	0.013	0.81	10.22	10.57	-0.07	0.0067	0.33
KIAA2026	9.55	9.21	0.04	0.3	0.81	9.67	10.14	-0.06	0.0067	0.33
Metazoa_SRP	8.06	7.81	-0.02	0.73	0.96	8.04	8.58	-0.1	0.0067	0.33
MMGT1	9.15	8.65	0.06	0.033	0.81	9.22	8.97	0.07	0.0067	0.33
MT-CO3	19.2	18.73	0.03	0.24	0.81	18.05	18.57	-0.06	0.0067	0.33
NPTX2	11.78	13.09	-0.06	0.22	0.81	11.3	9.5	0.19	0.0067	0.33
NXT2	8.1	8.04	0.01	0.91	0.98	7.32	6.83	0.14	0.0067	0.33
ORAI3	10.09	10.33	0.01	0.98	1	9.44	8.92	0.1	0.0067	0.33
OTULIN	7.8	7.59	0.06	0.32	0.81	6.89	7.33	-0.08	0.0067	0.33
PABPN1	9.13	9.74	-0.05	0.1	0.81	9.61	10.21	-0.07	0.0067	0.33
PPIB	8.4	8.55	0	0.91	0.98	8.7	7.93	0.12	0.0067	0.33
PRELID3B	8.64	8.49	0.12	0.21	0.81	9.1	7.76	0.13	0.0067	0.33
PROX1	8.44	8.78	-0.01	0.77	0.97	8.24	8.85	-0.1	0.0067	0.33
SERP1	10.62	10.6	0.01	0.7	0.95	10.99	10.56	0.08	0.0067	0.33
SLC66A3	8.51	8.51	-0.01	0.77	0.97	9.66	9	0.09	0.0067	0.33
SSR2	9.61	9.86	-0.02	0.32	0.81	10.78	10.39	0.07	0.0067	0.33
TAF11	9.07	9.3	-0.02	0.19	0.81	9.72	9.46	0.05	0.0067	0.33
TM9SF2	10.35	10.69	-0.02	0.73	0.96	10.73	9.46	0.14	0.0067	0.33
USP11	9.13	9.72	-0.07	0.059	0.81	8.33	9	-0.08	0.0067	0.33
USP22	12.04	11.85	0	0.84	0.97	12.5	11.85	0.06	0.0067	0.33
USP5	10.84	10.51	0.04	0.42	0.81	10.65	9.9	0.08	0.0067	0.33
USP53	9.67	8.67	0.11	0.042	0.81	8.38	9.45	-0.11	0.0067	0.33
ZMYND11	9.99	9.9	0.01	0.77	0.97	9.81	10.24	-0.05	0.0067	0.33
Z82246.1	0	0	0.17	0.32	0.81	2.28	0	1.15	0.0068	0.33
AC099508.1	5.7	3.94	0.25	0.15	0.81	5.24	3.75	0.63	0.0069	0.34
ABCA2	7.54	6.93	0.24	0.029	0.81	7.54	6.96	0.19	0.0071	0.34
AC118344.1	5.17	4.64	0.27	0.31	0.81	4.64	5.83	-0.56	0.0071	0.34
CALCRL	5.3	6.25	-0.16	0.17	0.81	5.89	4.44	0.4	0.0071	0.34
CORO6	4.6	4.54	0.09	0.77	0.97	7.54	6.69	0.28	0.0071	0.34
DNAAF2	5.3	5.15	-0.01	0.94	0.99	6.09	5.02	0.38	0.0071	0.34
LSR	7.18	7.87	-0.11	0.09	0.81	5.38	7.65	-0.65	0.0071	0.34
PDE5A	6.31	6.71	0.15	0.66	0.94	7.65	6.67	0.26	0.0071	0.34
RHOJ	5.43	5.72	0.05	0.91	0.98	5.86	5.28	0.38	0.0071	0.34
SPATA5L1	5.46	5.65	0.13	0.83	0.97	5.47	4.6	0.37	0.0071	0.34
TNKS	0	0	0.25	0.69	0.95	3.69	0	1.04	0.0072	0.34
FA2H	2.24	0	0.69	0.073	0.81	3.97	0	1.26	0.0073	0.34
AC093591.3	0	0	0.22	0.41	0.81	0	0	0.81	0.0074	0.34
BX546450.2	0	0	-0.62	0.25	0.81	0	0	0.9	0.0074	0.34
RNU6-1275P	0	0	0.15	0.79	0.97	0	0	0.91	0.0074	0.34
RPL17P44	0	0	0.22	0.38	0.81	0	0	0.71	0.0074	0.34
RPL7P10	0	0	0.06	0.79	0.97	0	0	0.48	0.0074	0.34
TPRXL	0	0	0.41	0.28	0.81	0	0	1.05	0.0074	0.34
ESYT3	0	1.61	-0.94	0.033	0.81	2.59	0	0.99	0.0075	0.34
AC004890.1	7.01	7.11	0.03	0.77	0.97	7.24	6.46	0.17	0.0076	0.34
AC013564.1	0	0	-0.18	0.69	0.95	1.42	0	1.1	0.0076	0.34
AC073916.1	5.99	5.68	-0.05	0.77	0.97	5.84	4.71	0.24	0.0076	0.34
AL357873.1	0	0	0.12	0.84	0.97	0.82	0	1.01	0.0076	0.34
APC	9.54	9.37	0	0.91	0.98	8.87	8.51	0.06	0.0076	0.34
CHTOP	10.2	10.33	-0.03	0.3	0.81	10.35	10	0.06	0.0076	0.34
COG3	6.89	7.17	-0.07	0.26	0.81	7.78	6.72	0.2	0.0076	0.34
DNAJC10	8.84	8.72	0.02	0.32	0.81	9.25	8.64	0.08	0.0076	0.34
EML6	7.46	8.11	-0.06	0.22	0.81	9.63	7.84	0.29	0.0076	0.34
FBXO38	7.65	7.81	-0.03	0.45	0.82	8.24	7.26	0.17	0.0076	0.34
FOXP1	10.34	9.95	0.05	0.042	0.81	9.3	9.79	-0.05	0.0076	0.34
GGPS1	8.27	8.41	-0.01	0.42	0.81	8.93	8.49	0.08	0.0076	0.34
HLA-DRB6	0	0	0.02	0.97	1	1.52	0	0.6	0.0076	0.34
HNMT	7.39	7.81	0.01	0.87	0.98	7.8	7	0.14	0.0076	0.34
HTRA2	7.2	7.27	0.01	1	1	7.97	7.45	0.12	0.0076	0.34
JKAMP	7.14	7.43	-0.05	0.3	0.81	7.03	6.35	0.2	0.0076	0.34
LSM4	10.6	10.95	-0.03	0.037	0.81	11.13	10.68	0.06	0.0076	0.34
MMADHC	9.18	9.27	-0.03	0.45	0.82	9.44	8.84	0.1	0.0076	0.34
NR1D1	8.95	8.78	0.05	0.6	0.91	9.23	8.61	0.16	0.0076	0.34
PGBD4	6.78	6.96	-0.04	0.73	0.96	7.17	6.67	0.14	0.0076	0.34
PIK3R1	11.66	11.26	0.02	0.7	0.95	9.15	10.18	-0.1	0.0076	0.34
PTGDS	5.95	4.61	0.16	0.12	0.81	9.96	7.46	0.38	0.0076	0.34
RBM14	6.99	7.47	0.02	0.32	0.81	7.02	7.96	-0.17	0.0076	0.34
RPL18A	8.73	9.13	0.01	0.8	0.97	8.57	9.6	-0.16	0.0076	0.34
RUFY3	10.94	10.79	0.02	0.77	0.97	10.54	10.97	-0.06	0.0076	0.34
SCPEP1	10.03	9.71	0.02	0.51	0.86	9.66	10.33	-0.07	0.0076	0.34
SGSM1	5.61	4.73	0.25	0.099	0.81	6.14	7.03	-0.19	0.0076	0.34
SLC12A8	1.79	0.8	-0.1	0.79	0.97	5.8	3.2	0.67	0.0076	0.34
SLC41A2	7.4	7.76	0.07	0.73	0.96	7.31	6.36	0.21	0.0076	0.34
SMIM14	11.67	11.52	0.01	0.95	0.99	11.21	11.73	-0.06	0.0076	0.34
SNAP47	8.69	8.11	0.18	0.042	0.81	8.48	9.33	-0.15	0.0076	0.34
SPIDR	7.37	7.35	-0.05	0.37	0.81	7.46	6.68	0.16	0.0076	0.34
TKT	11.01	10.43	0.06	0.09	0.81	10.53	11.16	-0.09	0.0076	0.34
TRAM1	9.39	9.88	-0.05	0.37	0.81	9.4	8.71	0.15	0.0076	0.34
TRAPPC1	10.92	10.6	0.04	0.28	0.81	10.93	10.44	0.06	0.0076	0.34
TRMT1	7.48	7.46	0.02	0.54	0.88	8.22	7.69	0.17	0.0076	0.34
TSR3	10	9.54	0.06	0.053	0.81	9.77	9.25	0.08	0.0076	0.34
WASHC3	8.23	8.27	-0.02	0.66	0.94	8.01	7.42	0.13	0.0076	0.34
Z82206.1	7.09	7.05	-0.03	0.73	0.96	7.05	6.42	0.13	0.0076	0.34
ZC3H6	9.01	9.1	0	0.95	0.99	8.9	9.36	-0.05	0.0076	0.34
ZNF148	9.48	9.61	0.01	0.91	0.98	9.86	10.24	-0.06	0.0076	0.34
ZNF445	7.58	7.75	0.01	0.63	0.93	7.15	7.88	-0.11	0.0076	0.34
ZNF114-AS1	0	0	-1.05	0.022	0.81	3.9	0	1.15	0.0077	0.35
AL592435.1	3.71	1.89	0.46	0.19	0.81	0	3.84	-0.99	0.0078	0.35
PLLP	4.66	5.07	-0.07	0.58	0.9	4.99	2.46	0.69	0.0078	0.35
ADRA2C	4.45	3.98	0.02	0.87	0.98	7	4.96	0.53	0.0079	0.35
DTX1	3.67	2.95	0.24	0.56	0.89	6.48	5.19	0.43	0.0079	0.35
ABHD13	6.52	6.72	-0.05	0.35	0.81	7.13	6.46	0.2	0.008	0.36
FBXO46	6.78	7.06	-0.05	0.45	0.82	7.41	6.49	0.23	0.008	0.36
MTMR10	0	0	-0.22	0.48	0.84	6.38	0	1.24	0.0083	0.37
AL162390.1	5.7	5.45	0.34	0.19	0.81	3.08	5.78	-0.77	0.0084	0.37
HLA-B	4.37	4.06	0.27	0.51	0.86	2.03	3.99	-1.09	0.0084	0.37
GKN1	0	0	-0.04	0.76	0.97	0	4	-1.06	0.0086	0.37
RAC1P4	0.9	0	0.2	0.28	0.81	1.05	0	0.56	0.0086	0.37
ACOT11	9.06	8.72	0.01	0.58	0.9	4.65	7.75	-0.61	0.0087	0.37
ACVR2B	8.48	7.92	0.09	0.074	0.81	6.75	7.68	-0.16	0.0087	0.37
AP2B1	10.37	9.78	0.05	0.09	0.81	9.49	10.4	-0.09	0.0087	0.37
ASH1L	9.62	9.81	0	0.57	0.89	9.87	10.23	-0.06	0.0087	0.37
C8orf33	9.74	9.79	-0.03	0.28	0.81	9.42	10.27	-0.12	0.0087	0.37
CCT6A	10.89	10.52	0.02	0.19	0.81	11.03	10.64	0.05	0.0087	0.37
CHIC2	6.19	6.23	-0.02	0.7	0.95	6.93	6.43	0.14	0.0087	0.37
COPS9	9.63	9.61	-0.01	0.7	0.95	9.93	9.61	0.04	0.0087	0.37
DCAF16	9.19	8.85	0.02	0.7	0.95	8.38	8.81	-0.09	0.0087	0.37
GMNN	6.44	7.34	-0.13	0.047	0.81	6.48	5.7	0.21	0.0087	0.37
HDAC8	9.67	9.55	0.02	0.24	0.81	9.08	9.3	-0.06	0.0087	0.37
ITPR2	10.36	9.87	0.05	0.029	0.81	9.99	10.54	-0.08	0.0087	0.37
KNSTRN	5.57	6.54	-0.27	0.029	0.81	6.38	5.61	0.19	0.0087	0.37
LIAS	8.01	8	0.04	0.48	0.84	7.38	7.85	-0.07	0.0087	0.37
MAP2K7	9.86	10.35	-0.04	0.082	0.81	10.04	9.79	0.06	0.0087	0.37
MEIS2	8.42	8.79	-0.01	0.73	0.96	9.06	9.54	-0.06	0.0087	0.37
MPZL1	8.61	8.58	0.01	0.98	1	9.04	8.51	0.07	0.0087	0.37
MRPL17	8.18	8.91	-0.08	0.0097	0.81	8.61	8.2	0.09	0.0087	0.37
NBEAL2	7.23	7.48	0.02	0.84	0.97	7.05	7.86	-0.23	0.0087	0.37
NDRG3	9.39	9.28	-0.01	0.63	0.93	8.84	9.49	-0.06	0.0087	0.37
NOP2	5.95	6.3	-0.07	0.1	0.81	6.05	5.29	0.22	0.0087	0.37
POLDIP3	7.74	7.8	0.01	0.98	1	8.11	8.58	-0.03	0.0087	0.37
PRKACB	8.13	7.6	0.09	0.059	0.81	7.58	7.18	0.09	0.0087	0.37
PSMA4	10.6	10.77	-0.01	0.57	0.89	10.9	10.53	0.04	0.0087	0.37
SAP18	11.06	10.93	0.01	0.37	0.81	11.03	10.76	0.04	0.0087	0.37
SEPHS2	9.8	9.8	0.01	0.87	0.98	9.07	8.22	0.1	0.0087	0.37
SIN3A	8.5	8.62	-0.03	0.28	0.81	8.16	8.64	-0.06	0.0087	0.37
SLC25A23	8.22	8.59	-0.04	0.09	0.81	9.53	9	0.09	0.0087	0.37
SMPD1	9.42	9.43	0.03	0.66	0.94	9.33	8.8	0.09	0.0087	0.37
STAT3	9.8	9.47	0.03	0.3	0.81	9.68	10.41	-0.13	0.0087	0.37
TMEM150C	9.14	9.23	-0.01	0.8	0.97	8.55	9.18	-0.13	0.0087	0.37
TPM3	9.45	9.5	0.04	0.24	0.81	9.45	10.14	-0.09	0.0087	0.37
VIM	10.8	11.46	-0.09	0.1	0.81	11.29	10.49	0.1	0.0087	0.37
ZRANB1	8.93	9.06	0.01	1	1	9.38	9.92	-0.1	0.0087	0.37
AC015912.3	4.35	2.2	0.52	0.042	0.81	4.73	2.86	0.62	0.0088	0.37
AL591623.1	2.69	2.2	0.13	0.65	0.94	4.59	0	0.88	0.0088	0.37
FDPSP5	1.39	1.73	-0.2	0.44	0.82	4.56	0	0.9	0.0088	0.37
SNORA72	5.04	5.34	-0.02	0.87	0.98	4.6	5.31	-0.55	0.0088	0.37
AC005537.1	0	0	-0.1	0.93	0.99	0	0	0.84	0.0089	0.37
AC011370.1	0	0	-0.08	0.92	0.98	0	0	0.96	0.0089	0.37
AC013404.1	0	0	0.05	0.79	0.97	0	0	0.51	0.0089	0.37
AL139353.3	0	0	0.07	0.84	0.97	0	0	0.61	0.0089	0.37
AL356313.1	0	0	-0.69	0.46	0.83	0	0	0.81	0.0089	0.37
CACNB1	4.36	4.02	0.26	0.56	0.89	6.36	5.62	0.28	0.0089	0.37
CCNE1	6.84	8.44	-0.29	0.00027	0.76	7.83	6.47	0.28	0.0089	0.37
GPR78	0	0	0.36	0.38	0.81	0	0	0.56	0.0089	0.37
HSPB9	0	0	-0.31	0.19	0.81	0	0	0.94	0.0089	0.37
LINC00658	0	0	0.15	0.28	0.81	0	0	1.01	0.0089	0.37
MTRNR2L2	0	0	0.23	0.51	0.86	0	0	0.97	0.0089	0.37
NCR3LG1	5.98	5.66	0.16	0.53	0.88	7.34	6.36	0.29	0.0089	0.37
NPM1P40	0	0.5	-0.41	0.21	0.81	0	0	0.78	0.0089	0.37
SLC5A7	0	0	0.25	0.28	0.81	0	0	1.22	0.0089	0.37
TVP23C	3.72	2.59	0.19	0.5	0.86	2.37	5.27	-0.54	0.0089	0.37
AL590822.2	1.37	1.01	0.36	0.24	0.81	0	0.92	-1.07	0.0094	0.38
AP000926.2	0	0	0.21	1	1	0	1.81	-1.4	0.0094	0.38
FGF17	0	0	0.52	0.31	0.81	0.8	3.19	-1.04	0.0094	0.38
RWDD3	3.64	2.74	0.18	0.41	0.81	4.5	2.71	0.63	0.0094	0.38
CCL13	3.99	1.67	0.73	0.021	0.81	6.71	5.15	0.53	0.0097	0.38
KIF21B	3.52	3.53	-0.09	0.94	0.99	4.77	3.55	0.53	0.0097	0.38
ABCD1	6.71	6.45	-0.05	0.66	0.94	5.66	6.5	-0.2	0.0098	0.38
AC040162.2	0.98	0.95	0.07	0.77	0.97	1.73	0.77	0.56	0.0098	0.38
AC126615.1	1.9	1.64	0.02	0.94	0.99	2.66	1.55	0.5	0.0098	0.38
AL162578.1	7.06	7.58	-0.07	0.1	0.81	7.45	7.91	-0.08	0.0098	0.38
ATG14	7.52	7.77	-0.02	0.19	0.81	7.55	7.98	-0.09	0.0098	0.38
ATP5F1E	12.59	12.22	0.04	0.11	0.81	12.37	11.94	0.05	0.0098	0.38
BRD1	6.08	6.21	-0.09	0.63	0.93	6.62	6.05	0.14	0.0098	0.38
BRD3	9.83	9.68	0.02	0.57	0.89	10.44	11.04	-0.08	0.0098	0.38
CBR1	10.6	9.3	0.15	0.033	0.81	10.22	9.52	0.09	0.0098	0.38
CCL22	2.57	0	0.33	0.34	0.81	5.63	1.64	0.99	0.0098	0.38
CFDP1	9.6	9.64	0	0.91	0.98	8.87	9.43	-0.1	0.0098	0.38
CHAMP1	6.32	6.58	-0.07	0.42	0.81	7.24	6.38	0.22	0.0098	0.38
CIP2A	6.23	5.96	-0.03	0.87	0.98	3.84	4.88	-0.41	0.0098	0.38
CNOT4	8.37	8.68	0	0.63	0.93	8.05	8.47	-0.07	0.0098	0.38
ECI2	8.95	9.12	-0.04	0.19	0.81	10.14	9.5	0.07	0.0098	0.38
ELMSAN1	7.6	7.79	-0.05	0.32	0.81	7.49	8.19	-0.09	0.0098	0.38
EWSR1	9.29	9.45	0	0.84	0.97	9.57	10.22	-0.09	0.0098	0.38
GBP2	10.61	10.6	-0.01	0.84	0.97	9.51	10.47	-0.14	0.0098	0.38
GFPT1	9.15	9.19	-0.01	0.66	0.94	9.28	8.65	0.11	0.0098	0.38
GGA2	10.5	10.63	-0.01	0.48	0.84	10.56	10.23	0.03	0.0098	0.38
GHITM	10.76	10.55	0.03	0.35	0.81	11.26	10.66	0.06	0.0098	0.38
GIMAP6	6.3	6.25	-0.04	0.87	0.98	6.64	5.99	0.19	0.0098	0.38
KAT6A	11.09	10.82	0.02	0.66	0.94	10.07	10.88	-0.09	0.0098	0.38
KIF1BP	7.67	7.95	-0.03	0.24	0.81	8.22	7.6	0.1	0.0098	0.38
LPP	9.79	10	-0.02	0.26	0.81	9.95	10.42	-0.06	0.0098	0.38
LRWD1	5.92	5.63	0.09	0.059	0.81	5.03	6.19	-0.25	0.0098	0.38
MEN1	9.34	9.44	-0.03	0.053	0.81	10.1	9.64	0.07	0.0098	0.38
NDUFA7	8.48	8.84	-0.04	0.37	0.81	8.61	7.9	0.12	0.0098	0.38
NLGN3	6	7.75	-0.15	0.1	0.81	5.95	7.68	-0.27	0.0098	0.38
PIK3CB	8.03	7.65	0.01	0.32	0.81	8.11	7.33	0.11	0.0098	0.38
PINK1-AS	6.02	5.49	0.04	0.66	0.94	6.1	4.9	0.33	0.0098	0.38
POLD4	7.3	7.49	-0.02	0.66	0.94	7.53	7.12	0.12	0.0098	0.38
PRKCSH	9.07	9.17	-0.02	0.51	0.86	9.08	8.53	0.09	0.0098	0.38
PSPC1	7.19	7.8	-0.09	0.047	0.81	8.11	7.66	0.09	0.0098	0.38
QRSL1	7.16	7.51	-0.07	0.54	0.88	7.01	7.81	-0.14	0.0098	0.38
RAB3B	7.17	8.35	-0.07	0.51	0.86	9.34	7.69	0.34	0.0098	0.38
RECQL5	7.36	6.42	0.15	0.066	0.81	6.65	7.41	-0.1	0.0098	0.38
SAR1B	9.27	9.37	-0.01	0.6	0.91	9.64	9.13	0.07	0.0098	0.38
SHB	4.09	3.78	0.12	0.44	0.82	6.07	4.97	0.46	0.0098	0.38
SLFN11	5.69	5.57	0.08	0.61	0.92	6.77	5.96	0.16	0.0098	0.38
SNHG14	10.59	11.64	-0.08	0.35	0.81	11.53	12.02	-0.06	0.0098	0.38
SORBS2	11.27	10.39	0.09	0.15	0.81	12.23	12.73	-0.06	0.0098	0.38
SREBF2	8.72	9.42	-0.11	0.026	0.81	10.03	10.62	-0.07	0.0098	0.38
STX8	9.19	8.81	0.04	0.17	0.81	8.82	8.51	0.1	0.0098	0.38
TCP11L2	7.61	7.64	0.09	0.84	0.97	6.48	7.33	-0.29	0.0098	0.38
TMX2	10.11	9.93	0.04	0.3	0.81	11.09	10.3	0.07	0.0098	0.38
TRIM47	8.7	8.79	0.03	0.95	0.99	7.98	6.86	0.18	0.0098	0.38
TSPAN8	4.65	3.11	0.23	0.59	0.91	4.42	1.68	0.89	0.0098	0.38
UTRN	9.75	9.46	0	0.63	0.93	9.59	10.26	-0.08	0.0098	0.38
ZBTB20	11.77	11.87	-0.01	0.63	0.93	11.78	12.23	-0.06	0.0098	0.38
ZMAT1	9.59	9.31	0.08	0.053	0.81	8.93	9.54	-0.09	0.0098	0.38
DGCR5	4.72	3.64	0.07	1	1	7.58	5.15	0.47	0.0099	0.38
LINC02200	1.22	4.64	-0.57	0.089	0.81	2.4	0	1.19	0.0099	0.38
MIRLET7BHG	4.9	4.88	0.03	1	1	4.37	5.85	-0.25	0.0099	0.38
SLC9B1	3.99	2.34	0.4	0.2	0.81	3.49	5.33	-0.56	0.0099	0.38
SPATA42	0	0	-0.22	0.7	0.95	1.44	0	0.89	0.0099	0.38
AL021707.7	2.07	2.55	0.09	0.79	0.97	0	4.13	-1.19	0.01	0.38
GHET1	0.94	0	0.12	0.5	0.86	1.35	0	0.99	0.01	0.38
L3MBTL4	6.69	3.8	0.69	0.0011	0.79	4.58	6.12	-0.44	0.01	0.38
OR8D4	1.35	0	0.69	0.099	0.81	1.35	0	1.02	0.01	0.38
AC006963.1	0	0	-0.34	1	1	0.95	0	0.94	0.011	0.38
AC012493.1	1.04	0	0.56	0.07	0.81	0.87	0	0.67	0.011	0.38
AC017074.1	0	0	-0.04	0.92	0.98	0	0	0.5	0.011	0.38
AC025171.5	2.08	2.21	-0.13	0.83	0.97	4.92	2	0.82	0.011	0.38
AC068050.1	0	0	0.11	0.66	0.94	5.2	0	1.14	0.011	0.38
AC126696.2	0	0	-0.56	0.43	0.81	3.98	0	1.27	0.011	0.38
AC131212.3	5.02	4.81	0.17	0.82	0.97	3.81	5.56	-0.29	0.011	0.38
AC132938.5	2.12	0	0.25	0.46	0.83	0	3.63	-1.28	0.011	0.38
AC138696.2	4.84	4.91	-0.11	0.73	0.96	6.11	4.97	0.34	0.011	0.38
AC256236.2	0	0	0.09	1	1	1.73	0	1.06	0.011	0.38
ACADSB	8.79	8.44	0.06	0.037	0.81	10.62	9.32	0.14	0.011	0.38
AL365223.1	0	0	-0.2	0.63	0.93	0	0	0.36	0.011	0.38
APOE	14.82	12.08	0.21	0.09	0.81	14.6	15.42	-0.1	0.011	0.38
ARHGEF28	9.2	8.48	0.08	0.26	0.81	8.93	9.23	-0.08	0.011	0.38
ARSG	6.43	5.66	0.33	0.24	0.81	4.77	6.8	-0.44	0.011	0.38
ATXN7L3	8.58	8.22	0.07	0.19	0.81	8.76	9.2	-0.05	0.011	0.38
BUB3	9.91	10.53	-0.07	0.026	0.81	11.32	10.59	0.07	0.011	0.38
C12orf4	6.86	7.33	0.03	0.37	0.81	6.58	6.16	0.16	0.011	0.38
CCDC188	0	0	0.15	0.97	1	3.12	0	1.01	0.011	0.38
CEBPA	7.4	7.53	0.02	0.87	0.98	8.28	6.16	0.33	0.011	0.38
CLEC14A	6.3	6.64	-0.13	0.42	0.81	6.75	5.11	0.29	0.011	0.38
CROCC2	0	0	-0.24	0.72	0.96	1.94	0	0.8	0.011	0.38
DDX39A	8.3	8.76	-0.06	0.19	0.81	9.29	8.65	0.08	0.011	0.38
DLAT	7.61	7.72	-0.03	0.6	0.91	8	7.57	0.09	0.011	0.38
EGLN2	6.66	6.54	-0.02	0.77	0.97	6.91	6.16	0.19	0.011	0.38
FGFBP3	5.56	6.19	-0.15	0.053	0.81	7.22	6.45	0.26	0.011	0.38
FOXO3	9.43	9.42	0.03	0.73	0.96	9.22	9.73	-0.07	0.011	0.38
FSCN1	9.12	10.3	-0.1	0.074	0.81	11.91	10.66	0.11	0.011	0.38
GPC1	10.41	10.55	-0.01	0.54	0.88	11.06	10.52	0.08	0.011	0.38
HK2	7.37	6.41	0.31	0.2	0.81	0	2.5	-1.48	0.011	0.38
HMGCS1	10.05	10.81	-0.14	0.042	0.81	12.45	10.43	0.2	0.011	0.38
HOXD-AS2	6.94	6.51	0.09	0.52	0.87	6.49	5.66	0.18	0.011	0.38
INSYN1	0	0	-0.7	0.073	0.81	0.95	0	0.73	0.011	0.38
KDELR1	12.04	12.4	-0.04	0.011	0.81	12.39	11.98	0.04	0.011	0.38
KDM5A	10.59	10.4	0	0.87	0.98	10.64	11.03	-0.06	0.011	0.38
KMT2E	10.52	10.44	0.03	0.54	0.88	10.35	10.95	-0.07	0.011	0.38
KPNA4	9.69	9.43	0.05	0.16	0.81	9.08	9.3	-0.05	0.011	0.38
LBR	6.92	7.12	-0.01	0.95	0.99	7.38	6.69	0.1	0.011	0.38
LGALS3BP	11.17	11.27	0.05	0.8	0.97	9.62	10.45	-0.09	0.011	0.38
LRFN1	4.7	5.37	-0.02	0.89	0.98	5.65	4.41	0.39	0.011	0.38
LRRCC1	8.89	8.53	0.05	0.3	0.81	7.81	8.13	-0.1	0.011	0.38
MAGI1-IT1	0	0	-0.39	0.41	0.81	2.07	0	1	0.011	0.38
MAT2A	6.43	6.53	0.04	0.95	0.99	6.5	7.57	-0.18	0.011	0.38
MED10	8.88	8.72	0.03	0.6	0.91	8.16	7.72	0.1	0.011	0.38
NDUFA4L2	5.81	5.76	-0.03	0.7	0.95	6.02	4.7	0.41	0.011	0.38
NDUFB1	10.58	10.62	-0.02	0.57	0.89	11.22	10.7	0.06	0.011	0.38
NEAT1	15.58	15.53	0	0.98	1	15.41	16.09	-0.06	0.011	0.38
OGFOD3	9.28	8.82	0.04	0.21	0.81	9.04	9.4	-0.05	0.011	0.38
PNPLA3	0.44	2.18	-0.08	0.71	0.96	7.07	3.21	0.88	0.011	0.38
POMC	5.68	3.39	0.19	0.59	0.91	7.6	5.2	0.46	0.011	0.38
PSMD13	9.65	9.45	0.02	0.13	0.81	10.15	9.81	0.06	0.011	0.38
RBP7	6.65	7.18	-0.16	0.26	0.81	7.21	6.3	0.24	0.011	0.38
RFC5	7	7.53	0.07	0.26	0.81	4.92	6.21	-0.15	0.011	0.38
RNF157-AS1	0	0	0.36	0.11	0.81	0	0	0.78	0.011	0.38
RNU4ATAC	10.47	10.59	-0.01	0.54	0.88	9.1	11.25	-0.23	0.011	0.38
RPL7AP6	6.64	6.79	-0.04	0.6	0.91	7.07	6.2	0.17	0.011	0.38
RPS3AP41	0	0	-0.56	0.31	0.81	2.49	0	1	0.011	0.38
SEPTIN10	7.38	7.6	0.08	0.34	0.81	7.12	6.6	0.18	0.011	0.38
SLC22A23	7	6.42	0.06	0.24	0.81	7.26	6.68	0.18	0.011	0.38
SLC51A	2.14	3.83	-0.51	0.18	0.81	9.83	5.94	0.45	0.011	0.38
SPNS2	5.37	4.87	0.2	0.62	0.93	6.34	5.35	0.4	0.011	0.38
TCF7L2	8.58	8.91	-0.03	0.51	0.86	8.95	9.56	-0.09	0.011	0.38
TGFB3	5.46	5.78	-0.2	0.29	0.81	6.53	5.44	0.35	0.011	0.38
TIMM17B	9.73	9.88	-0.01	0.84	0.97	9.02	8.52	0.07	0.011	0.38
TMEM205	10.81	10.62	0.01	0.3	0.81	11.05	10.52	0.06	0.011	0.38
TMEM87B	8.56	8.64	-0.01	1	1	9.35	8.58	0.09	0.011	0.38
TNFRSF11B	2.95	0.95	0.45	0.23	0.81	4.89	3.42	0.58	0.011	0.38
TRA2B	9.9	10.15	-0.05	0.00043	0.76	10.14	10.45	-0.04	0.011	0.38
TRABD2B	3.81	3.31	0.22	0.38	0.81	5.55	3.96	0.53	0.011	0.38
UBL5	12.61	12.62	0	0.84	0.97	12.66	12.25	0.05	0.011	0.38
UBR3	8.27	8.19	-0.01	0.98	1	8.77	8.38	0.09	0.011	0.38
VPS26B	8.22	8.13	0.06	0.3	0.81	8.81	8.41	0.07	0.011	0.38
WDR48	8.11	8.43	-0.03	0.45	0.82	7.9	8.59	-0.1	0.011	0.38
WDR89	7.62	8.02	-0.07	0.053	0.81	8.19	7.88	0.08	0.011	0.38
ZNF787	7.53	7.87	-0.08	0.12	0.81	7.56	7.98	-0.14	0.011	0.38
AC012065.3	3.54	2.93	0.18	0.61	0.92	6.23	5.31	0.29	0.012	0.39
AC090559.2	5.13	5.09	0.12	0.69	0.95	4.99	6.45	-0.39	0.012	0.39
AC104306.1	1.64	1.36	0.17	0.59	0.91	1.73	0.35	0.68	0.012	0.39
AC104695.4	6.94	7.17	0.06	0.91	0.98	7.33	8.63	-0.17	0.012	0.39
AL359922.2	0	0	-0.16	0.23	0.81	0.77	0	0.66	0.012	0.39
ANKRD39	6.68	6.84	-0.05	0.51	0.86	7.54	7.05	0.09	0.012	0.39
ARHGAP12	8.69	9.05	-0.05	0.12	0.81	9.07	8.56	0.08	0.012	0.39
ARHGEF2	7.55	6.93	0.1	0.13	0.81	8.49	8.02	0.12	0.012	0.39
ARSD	9.16	8.25	0.11	0.066	0.81	7.33	8.63	-0.2	0.012	0.39
BHMT	0	0	-0.2	0.98	1	3.25	0	1.06	0.012	0.39
BX284668.5	6.95	7.22	0.11	1	1	7.85	6.82	0.18	0.012	0.39
C6orf62	9.8	9.73	0.02	0.77	0.97	10.36	9.73	0.06	0.012	0.39
CCDC151	4.38	5.33	-0.17	0.24	0.81	7.51	5.72	0.44	0.012	0.39
CLOCK	9.37	9.45	-0.03	0.54	0.88	8.74	9.37	-0.08	0.012	0.39
CYFIP2	10.03	9.77	0.12	0.35	0.81	12.15	11.16	0.15	0.012	0.39
DAPK1-IT1	3.15	3.71	0	0.73	0.96	0	3.04	-1.03	0.012	0.39
DCXR-DT	0	0	0.53	0.089	0.81	2.84	0	0.87	0.012	0.39
DIP2A	7.85	7.83	0.04	0.77	0.97	7.95	8.58	-0.1	0.012	0.39
DNAH5	3.06	2.62	0.06	0.87	0.98	5.04	2.44	0.81	0.012	0.39
EIF5AL1	8.89	9.1	-0.02	0.8	0.97	9.05	8.43	0.1	0.012	0.39
GPATCH3	6.67	5.65	0.19	0.033	0.81	6.26	7.04	-0.1	0.012	0.39
GPC6	6.51	5.97	0.1	0.78	0.97	1.35	3.68	-0.93	0.012	0.39
HEATR5A	8.17	8.19	0.09	0.95	0.99	8.44	9.09	-0.09	0.012	0.39
HNRNPA3P6	3.75	3.09	0.08	0.91	0.98	4.39	3.16	0.67	0.012	0.39
HPS3	8.62	8.69	0.02	0.84	0.97	9.35	8.21	0.2	0.012	0.39
IHH	0.73	0	0.11	0.54	0.88	1.81	0	0.94	0.012	0.39
LIMCH1	9.27	9.55	-0.02	0.91	0.98	10.18	10.57	-0.07	0.012	0.39
MAMDC4	6.85	7.73	-0.13	0.11	0.81	6.77	6.11	0.12	0.012	0.39
MTND3P19	0	0	-0.13	0.92	0.98	0.82	0	0.61	0.012	0.39
NBPF26	0	4.66	-0.96	0.0074	0.81	4.99	2.81	0.62	0.012	0.39
NUSAP1	6.35	5.93	0	0.91	0.98	2.77	5.36	-0.63	0.012	0.39
OLFM2	7.66	8.33	-0.14	0.37	0.81	9.23	7.72	0.18	0.012	0.39
P2RX7	7.38	7.17	0.1	1	1	5.1	6.58	-0.43	0.012	0.39
PEBP1	15.21	15.47	0	0.91	0.98	16.28	15.93	0.04	0.012	0.39
PHLPP1	7.92	7.96	0.03	0.8	0.97	8.49	8.91	-0.16	0.012	0.39
PHTF1	5.82	6.04	-0.11	0.26	0.81	7.06	6.03	0.23	0.012	0.39
PLRG1	8.54	8.47	-0.01	0.95	0.99	7.95	8.17	-0.06	0.012	0.39
PLXNC1	8.34	8.84	-0.02	0.66	0.94	7.63	6.74	0.17	0.012	0.39
PNRC2	7.8	8.65	-0.14	0.0071	0.81	7.88	8.39	-0.08	0.012	0.39
PRKD3	8.04	7.66	0.02	0.54	0.88	9.47	9.06	0.11	0.012	0.39
RAB33A	2.47	2.2	0.26	0.65	0.94	3.08	0.94	0.7	0.012	0.39
RBM48	7.49	7.22	0.12	0.11	0.81	6.83	7.24	0.01	0.012	0.39
RHEB	8.89	8.42	0.04	0.26	0.81	8.68	8.06	0.11	0.012	0.39
RHOF	7.93	8.08	-0.05	0.84	0.97	8.09	7.76	0.16	0.012	0.39
RMDN3	8.07	7.91	0	0.98	1	8.16	7.5	0.13	0.012	0.39
RPL13AP25	10.21	10.25	-0.02	0.7	0.95	11.03	10.31	0.09	0.012	0.39
RPL26P27	1.99	1.67	0.24	0.39	0.81	2.8	1.75	0.39	0.012	0.39
RRM1	8.93	9.28	-0.05	0.13	0.81	9.19	9.84	-0.08	0.012	0.39
SHH	5.44	6.54	-0.18	0.42	0.81	9.53	8.52	0.29	0.012	0.39
SIPA1	6.21	6.39	-0.1	0.6	0.91	7.07	6.61	0.13	0.012	0.39
SMARCC1	8.94	9.16	-0.01	0.54	0.88	8.92	9.58	-0.08	0.012	0.39
SNX9	8.71	8.22	0.04	0.047	0.81	8.25	8.7	-0.09	0.012	0.39
SRSF10	9.55	9.64	-0.04	0.32	0.81	9.7	10.07	-0.05	0.012	0.39
STAC	6.93	6.47	0.15	0.56	0.89	0	5.41	-1.17	0.012	0.39
STRN3	9.23	9.44	-0.02	0.32	0.81	9.24	9.63	-0.04	0.012	0.39
TGDS	4.11	4.72	-0.18	0.16	0.81	4.6	3.64	0.44	0.012	0.39
TMEM248	10.77	10.46	0.04	0.02	0.81	10.01	10.25	-0.04	0.012	0.39
TOB2	8.38	8.2	0.03	0.6	0.91	8.72	9.24	-0.09	0.012	0.39
TOR2A	5.87	6.38	-0.2	0.074	0.81	6.31	5.35	0.25	0.012	0.39
TRIM6	4.31	5.49	-0.37	0.14	0.81	5.88	4.6	0.38	0.012	0.39
TYK2	9.88	9.62	0.04	0.3	0.81	10.18	9.45	0.09	0.012	0.39
UBE3C	8.9	8.91	0.01	0.8	0.97	8.64	9.14	-0.08	0.012	0.39
USP13	8.66	9.1	-0.05	0.37	0.81	8.77	9.43	-0.09	0.012	0.39
WDR82	9.57	10.01	-0.04	0.037	0.81	9.66	10.23	-0.06	0.012	0.39
ZBTB7B	5.91	5.76	0.02	0.8	0.97	6.14	5.37	0.23	0.012	0.39
ZNF561-AS1	7.16	6.53	0.17	0.16	0.81	7.43	6.36	0.2	0.012	0.39
ZNF583	6.55	7.01	-0.13	0.4	0.81	6.52	5.93	0.2	0.012	0.39
AC007878.1	3.25	2.92	0.05	0.81	0.97	1.44	4.05	-0.85	0.013	0.41
AC010618.1	0	0	-0.13	0.92	0.98	0	0	0.49	0.013	0.41
AC010809.2	3.85	3.99	0.02	0.94	0.99	5.66	4.64	0.41	0.013	0.41
AC011297.1	0	0	0.4	0.84	0.97	0	0	1.21	0.013	0.41
AC022498.2	2.51	1.49	0.07	0.8	0.97	1.92	4.51	-0.84	0.013	0.41
AC034229.2	0	0	-0.43	0.26	0.81	0	0	0.9	0.013	0.41
AC091230.1	0	0	0.22	0.46	0.83	3.99	0	0.89	0.013	0.41
AC107214.1	5.52	5.21	0.04	0.87	0.98	4.55	6.28	-0.33	0.013	0.41
AC244502.1	0	0	-0.14	0.67	0.95	0	0	0.76	0.013	0.41
AL080317.2	4.32	4.47	-0.03	0.73	0.96	4.41	3.59	0.53	0.013	0.41
AL445223.1	3.56	2.97	0.33	0.3	0.81	5.2	4.02	0.58	0.013	0.41
AL590302.1	0	0	-0.36	0.48	0.84	6.58	2.99	0.83	0.013	0.41
ANKRD1	0	2.92	-0.38	0.36	0.81	0	1.62	-1.74	0.013	0.41
CEP57L1P1	0	0	-0.32	0.56	0.89	0	0	0.66	0.013	0.41
CYP3A43	0	0	0.6	0.29	0.81	0	0	0.57	0.013	0.41
FXYD7	0	2.64	-0.95	0.072	0.81	0	0	0.6	0.013	0.41
HOXA9	2.93	5.02	-0.15	0.74	0.97	6.48	5	0.52	0.013	0.41
IL11	0	0	-0.76	0.062	0.81	2.03	0	0.89	0.013	0.41
MIR1293	0	0	-0.02	0.72	0.96	0	0	0.51	0.013	0.41
PTMAP12	0	0	0.46	0.056	0.81	0	0	0.69	0.013	0.41
RPL21P18	1.09	1.34	0.03	0.87	0.98	1.99	1.3	0.35	0.013	0.41
RPL23AP55	0	0	-0.02	0.83	0.97	0	0	0.67	0.013	0.41
SPATA1	2.99	4.03	-0.2	0.42	0.81	4.24	2.42	0.49	0.013	0.41
ZNF551	6.21	6.68	-0.09	0.4	0.81	4.84	6.47	-0.19	0.013	0.41
AC006330.1	5.84	5.61	0.08	0.37	0.81	6.23	7.32	-0.29	0.014	0.42
AC019181.1	8	7.75	-0.01	0.95	0.99	7.34	8.66	-0.12	0.014	0.42
AC074183.2	4.2	3.36	0.09	0.56	0.89	3.09	2.04	0.76	0.014	0.42
AC087639.1	0	0	0.07	0.55	0.89	3.54	0	0.92	0.014	0.42
AC087894.1	0	0	-0.37	0.45	0.82	1.73	0	1	0.014	0.42
ACP1	9.68	9.7	-0.01	0.77	0.97	10.42	9.89	0.07	0.014	0.42
ADGRE1	1.54	1.77	-0.05	0.85	0.98	3.54	0	0.85	0.014	0.42
AL606834.1	2.68	2.43	0.01	0.91	0.98	0	1.81	-1.17	0.014	0.42
AL645608.4	0	0	-0.38	0.21	0.81	3.99	0.96	0.91	0.014	0.42
ALMS1	7.29	7.54	0.05	0.48	0.84	7.25	7.72	-0.07	0.014	0.42
ALOX5AP	8.44	7.41	0.09	0.059	0.81	8.23	8.87	-0.1	0.014	0.42
BTN3A1	9.24	9.49	-0.04	0.22	0.81	9.99	9.4	0.08	0.014	0.42
C1orf54	7.26	6.93	0.07	0.37	0.81	6.42	7.08	-0.12	0.014	0.42
CCN4	7.18	6.38	0.09	0.45	0.82	8.29	7.61	0.21	0.014	0.42
CPLX2	3.24	2.06	0.21	0.72	0.96	3.79	0	0.92	0.014	0.42
CRELD2	8.64	8.05	0.1	0.023	0.81	8.87	8.38	0.1	0.014	0.42
CSF3R	6.86	6.02	0.24	0.074	0.81	6.53	7.38	-0.2	0.014	0.42
GMEB1	7.03	7.03	0.09	0.57	0.89	7.41	7.83	-0.07	0.014	0.42
GRPEL2	7.92	7.37	0.06	0.13	0.81	7.22	6.43	0.21	0.014	0.42
GSN	11.18	11.14	0.02	0.57	0.89	11.22	10.32	0.08	0.014	0.42
GUSB	9.02	8.73	0.09	0.066	0.81	9.33	8.8	0.08	0.014	0.42
HSDL1	8.63	8.6	0.04	0.51	0.86	9.05	8.36	0.1	0.014	0.42
ITPRID2	7.19	7.48	-0.05	0.17	0.81	7.17	6.54	0.16	0.014	0.42
KANK1	6.89	6.56	0.04	0.37	0.81	7.76	7.21	0.17	0.014	0.42
KMT2A	9.45	9.52	-0.02	0.51	0.86	9.23	9.79	-0.06	0.014	0.42
L3MBTL3	6.23	6.58	0.11	0.73	0.96	6.43	7.05	-0.14	0.014	0.42
LGALSL	7.97	8.35	0.05	0.7	0.95	8.84	8.21	0.12	0.014	0.42
LINC01128	7.01	7.25	-0.06	0.35	0.81	6.92	7.51	-0.1	0.014	0.42
LSM6	6.3	6.92	-0.03	0.6	0.91	6.57	5.74	0.2	0.014	0.42
MAP3K2	10.31	10.01	0.03	0.19	0.81	9.58	9.99	-0.05	0.014	0.42
MORC4	10.21	9.58	0.01	0.63	0.93	10.44	9.62	0.1	0.014	0.42
MRPL12	7.58	7.18	0.08	0.15	0.81	6.84	7.62	-0.12	0.014	0.42
NDUFV2	9.83	9.53	0.03	0.09	0.81	10.32	9.98	0.07	0.014	0.42
ORMDL2	8.62	8.97	0	0.63	0.93	8.93	8.5	0.08	0.014	0.42
PKNOX1	7.47	7.36	0.08	0.73	0.96	7.18	6.89	0.15	0.014	0.42
RBFA	6.85	6.47	0.08	0.066	0.81	6.8	7.51	-0.12	0.014	0.42
RNF6	8.58	8.33	0	0.7	0.95	9.09	8.2	0.16	0.014	0.42
RSU1	8.46	8.83	-0.03	0.3	0.81	8.75	8.27	0.08	0.014	0.42
RUFY4	1.24	0	0.77	0.08	0.81	1.65	0	1	0.014	0.42
SBNO1	9.99	10.18	0.01	0.95	0.99	9.68	9.98	-0.05	0.014	0.42
SPRY2	7.31	6.87	0.03	0.6	0.91	7.88	7.11	0.13	0.014	0.42
SREBF1	8.93	9.05	-0.01	0.73	0.96	8.33	9.69	-0.13	0.014	0.42
SYF2	9.32	9.21	0.03	0.32	0.81	9.61	10.04	-0.05	0.014	0.42
TXN2	10.89	10.93	0.03	0.57	0.89	11.35	11.85	-0.06	0.014	0.42
UBE2E3	8.29	7.78	0.03	0.3	0.81	8.06	7.67	0.09	0.014	0.42
WSB2	8.98	9.36	-0.04	0.09	0.81	9.17	8.59	0.11	0.014	0.42
ZNF8	6.45	6.39	0.2	0.66	0.94	5.61	6.83	-0.19	0.014	0.42
ZYG11B	9.58	9.41	0.01	0.21	0.81	9.94	9.58	0.04	0.014	0.42
AC016687.1	0	0	-0.21	0.77	0.97	0.87	0	0.72	0.015	0.43
AC024580.1	2.5	3.71	-0.28	0.34	0.81	4.15	1.41	0.7	0.015	0.43
AC092794.2	2.18	2.36	0.02	0.76	0.97	2.94	0	0.92	0.015	0.43
AC100871.1	0	0	0.28	0.22	0.81	0	0	0.46	0.015	0.43
AC110285.6	0.46	0	0.49	0.3	0.81	3.65	1.55	0.71	0.015	0.43
AC138207.8	3.64	2.99	0.21	0.38	0.81	4.73	3.44	0.55	0.015	0.43
AL133245.1	4.49	4.93	-0.21	0.38	0.81	5.01	6.46	-0.39	0.015	0.43
AL161431.1	0	1.69	-1.72	0.0041	0.81	0.95	0	0.91	0.015	0.43
AL645568.3	0	0.84	-0.18	0.49	0.85	0.87	0	0.55	0.015	0.43
AP000787.1	2.74	2.97	-0.23	0.47	0.84	4.84	3.28	0.54	0.015	0.43
CCDC162P	1.83	2.93	-0.21	0.56	0.89	3.99	0	0.84	0.015	0.43
CEACAM19	4.2	5.33	-0.03	0.64	0.94	6.22	5.5	0.26	0.015	0.43
DOK3	5.91	5.93	0.34	0.32	0.81	6.5	5.48	0.26	0.015	0.43
GUSBP5	3.25	3.57	0.09	0.98	1	4.07	1.34	0.8	0.015	0.43
JAG2	6.43	6.48	0.04	0.6	0.91	6.45	5.56	0.25	0.015	0.43
LIMD1-AS1	2.64	0.95	0.39	0.22	0.81	0	2.16	-1.17	0.015	0.43
LYG1	0	0.51	-0.18	0.71	0.96	3.9	0	0.79	0.015	0.43
MMP15	6.68	5.67	0.27	0.0083	0.81	6.57	5.21	0.33	0.015	0.43
ODF3B	5.21	4.48	0.17	0.35	0.81	3.79	5.75	-0.58	0.015	0.43
PTPN2P1	0	0	0.27	0.35	0.81	0	0	0.42	0.015	0.43
RDH12	2.84	2.52	0.19	0.79	0.97	4.37	1.02	0.92	0.015	0.43
RNU5B-1	1.89	2.44	0	0.72	0.96	2.94	0	0.8	0.015	0.43
SNAI3-AS1	5.48	5.41	0.13	0.83	0.97	6.92	5.77	0.37	0.015	0.43
SRD5A1	7.42	7.52	0	0.77	0.97	5.92	4.94	0.38	0.015	0.43
SSX2IP	6.38	6.8	-0.02	0.57	0.89	6.54	5.68	0.26	0.015	0.43
ZNF620	4.27	3.69	-0.16	0.73	0.96	3.46	5.33	-0.58	0.015	0.43
ZNF738	4.49	5.79	-0.32	0.02	0.81	5.28	4.58	0.4	0.015	0.43
ZNRD2	5.63	6.06	-0.06	0.35	0.81	6.17	5.69	0.24	0.015	0.43
AC005520.3	0	0	-0.16	0.68	0.95	0	2.62	-1.43	0.016	0.43
AC010422.8	8.83	8.86	-0.03	0.73	0.96	8.61	7.96	0.1	0.016	0.43
AC011481.3	1.53	0	0.18	0.66	0.94	2.12	4.28	-0.82	0.016	0.43
AC091181.1	6.97	7.62	0.02	0.73	0.96	7.79	8.67	-0.13	0.016	0.43
AC091729.3	6.27	5.87	0.12	0.23	0.81	7.17	6.55	0.22	0.016	0.43
ACTN1	9.54	9.64	-0.01	0.73	0.96	9.93	10.28	-0.05	0.016	0.43
AKR7A3	3.52	1.87	0.51	0.097	0.81	6.43	4.92	0.43	0.016	0.43
AL135910.1	3.99	4.57	-0.13	0.67	0.95	2.4	4.08	-0.62	0.016	0.43
AL161731.1	0	0	-0.11	0.83	0.97	0	0	1.03	0.016	0.43
AL357141.1	0	0	0.11	0.89	0.98	0	0	0.91	0.016	0.43
AL451074.3	2.31	2.25	-0.04	1	1	2.63	1.72	0.61	0.016	0.43
APOBEC3F	7.21	6.31	0.36	0.0076	0.81	6.53	7.47	-0.28	0.016	0.43
APOLD1	8.45	8.86	-0.05	0.28	0.81	8.33	7.43	0.2	0.016	0.43
BIN1	10.8	10.3	0.09	0.015	0.81	11.46	11.07	0.06	0.016	0.43
C2orf74	5.89	5.49	-0.08	0.66	0.94	6.1	5.29	0.24	0.016	0.43
CCDC167	7.48	7.7	0	0.8	0.97	7.56	7	0.13	0.016	0.43
CCNG1	8.73	9.37	-0.08	0.1	0.81	8.78	8.17	0.1	0.016	0.43
CEP170P1	0	0	0.12	0.75	0.97	2.14	0	0.83	0.016	0.43
CPB2-AS1	4.15	2.95	0.11	0.78	0.97	0.82	3.93	-1.05	0.016	0.43
CREB3L2	10.71	10.46	-0.01	0.98	1	9.72	10.25	-0.08	0.016	0.43
CYB5R1	9	8.42	0.1	0.047	0.81	9.19	8.61	0.09	0.016	0.43
CYP20A1	6.73	7.68	-0.11	0.0061	0.81	7.67	8.2	-0.1	0.016	0.43
DCLK1	5.25	4.4	0.18	0.22	0.81	4.28	3.15	0.57	0.016	0.43
DCST2	2.04	0	1.07	0.013	0.81	2.8	0	0.81	0.016	0.43
EVC	2.41	2.94	-0.17	0.7	0.95	5.04	3.54	0.52	0.016	0.43
FLI1	7.4	6.73	0.11	0.059	0.81	7.25	6.65	0.1	0.016	0.43
GIN1	6.89	7.38	-0.06	0.082	0.81	7.48	6.89	0.14	0.016	0.43
GMPSP1	3.15	2.49	-0.03	0.94	0.99	3.4	2.6	0.41	0.016	0.43
GXYLT2	7.77	7.16	0.11	0.17	0.81	6.79	8.12	-0.14	0.016	0.43
H3F3B	12.82	12.85	0	0.84	0.97	12.02	12.36	-0.05	0.016	0.43
HAR1A	0.49	4.82	-0.85	0.052	0.81	0	1.96	-1.36	0.016	0.43
HM13	10.69	10.6	0.03	0.32	0.81	10.85	10.6	0.05	0.016	0.43
HSD17B12	8.8	9.13	-0.03	0.19	0.81	9.69	9.06	0.08	0.016	0.43
LEPROT	10.05	10.2	-0.03	0.54	0.88	10.21	10.73	-0.05	0.016	0.43
LMNA	10.05	10.27	-0.02	0.22	0.81	10.3	10.57	-0.07	0.016	0.43
MAP3K20	10.11	9.71	0.05	0.11	0.81	9.45	9.84	-0.04	0.016	0.43
MED1	10.04	9.59	0.04	0.12	0.81	9.42	10.04	-0.05	0.016	0.43
MIA3	9.45	9.21	0.03	0.16	0.81	9.72	9.25	0.08	0.016	0.43
MPP5	8.21	7.98	0	0.95	0.99	7.92	8.46	-0.08	0.016	0.43
MPRIP	10.48	10.56	-0.01	0.8	0.97	10.87	10.6	0.05	0.016	0.43
MVD	7.35	7.72	-0.04	0.35	0.81	9.96	7.99	0.24	0.016	0.43
NBPF3	3.05	1.31	0.57	0.064	0.81	6.2	2.14	0.67	0.016	0.43
NDUFA5P11	1.24	0.36	0.28	0.39	0.81	2.07	0	0.8	0.016	0.43
NEK3	6.2	6.08	-0.03	0.71	0.96	6.15	5.55	0.29	0.016	0.43
PCF11	9.74	9.79	-0.01	0.66	0.94	10.07	9.79	0.04	0.016	0.43
PLEKHA5	9.97	10.5	-0.05	0.11	0.81	9.24	9.95	-0.11	0.016	0.43
PRKAR2A	10.69	10.65	0.01	0.6	0.91	11	11.69	-0.06	0.016	0.43
RAB11FIP4	7.83	5.91	0.4	0.0083	0.81	6.75	5.51	0.4	0.016	0.43
RPS19P7	8.87	8.84	-0.04	0.57	0.89	9.73	9.03	0.08	0.016	0.43
RSF1-IT1	4.99	5.27	0.06	0.82	0.97	4.33	5.88	-0.35	0.016	0.43
SCAND2P	6.51	6.84	-0.09	0.45	0.82	6.73	7.39	-0.12	0.016	0.43
SELENOH	9.41	9.52	-0.02	0.6	0.91	9.75	9.55	0.04	0.016	0.43
SETD5	11.15	11.21	0	1	1	11.35	11.75	-0.06	0.016	0.43
SETP3	0.54	0	-0.02	0.53	0.88	0.89	0	0.66	0.016	0.43
SLC39A2	0.85	0	0.37	0.41	0.81	0	0	1.11	0.016	0.43
SLC7A6OS	8.69	8.69	0	0.98	1	8.12	8.82	-0.09	0.016	0.43
SMUG1	7.76	8.27	-0.03	0.32	0.81	7.14	6.75	0.08	0.016	0.43
SMYD4	7.68	7.8	0.02	0.98	1	7.6	8.56	-0.14	0.016	0.43
SOBP	8.78	9.24	-0.06	0.12	0.81	8.82	9.36	-0.09	0.016	0.43
SOWAHC	7.96	7.96	0.03	0.73	0.96	7.65	7.36	0.16	0.016	0.43
SRSF8	8.71	9.01	-0.02	0.45	0.82	9.46	9.13	0.06	0.016	0.43
SULF2	6.65	7.32	-0.12	0.17	0.81	7.35	5.95	0.25	0.016	0.43
TFB1M	7.92	7.89	-0.01	0.87	0.98	8.29	8.61	-0.07	0.016	0.43
TST	10.73	10.42	0.03	0.73	0.96	11.74	11.25	0.06	0.016	0.43
USP35	7.48	7.59	-0.12	0.3	0.81	7.81	7.33	0.16	0.016	0.43
USP9Y	0.54	0.43	0.08	0.98	1	0.89	0	1.02	0.016	0.43
WDR41	8.4	8.37	0.03	0.4	0.81	8.07	7.59	0.09	0.016	0.43
WFS1	8.12	7.75	0.03	0.24	0.81	8.34	7.64	0.18	0.016	0.43
ZNF608	8.07	8.08	-0.06	0.6	0.91	7.75	8.81	-0.16	0.016	0.43
ZNF826P	3.62	5	-0.24	0.34	0.81	4.94	3.99	0.38	0.016	0.43
AC010491.1	5.3	4.98	0.31	0.29	0.81	4.34	2.32	0.68	0.017	0.43
AC092754.1	0	0	-0.25	0.31	0.81	0.82	0	0.48	0.017	0.43
AC093270.2	1.51	1.48	-0.04	0.98	1	1.44	0	0.81	0.017	0.43
AC122688.3	5.53	6.11	-0.15	0.15	0.81	7.12	5.8	0.33	0.017	0.43
AL136962.1	0	1.42	-0.49	0.3	0.81	4.95	1.91	0.83	0.017	0.43
ALDOA	0	0.43	-0.38	0.34	0.81	0.82	0	0.81	0.017	0.43
BACH1-IT2	0	0	0.07	0.75	0.97	0	0.71	-1.35	0.017	0.43
BIRC7	10.49	8.08	0.2	0.52	0.87	7.43	4.2	0.52	0.017	0.43
CDHR1	0	0	-0.26	0.64	0.94	4.99	0	0.94	0.017	0.43
CPN2	0.46	1.51	-0.01	0.86	0.98	8.49	5.94	0.45	0.017	0.43
FAM171A1	7.38	7.36	0.03	0.77	0.97	8.22	6.56	0.33	0.017	0.43
NOCT	3.26	3.04	-0.08	1	1	3.78	2.44	0.52	0.017	0.43
PEG13	0	0	-0.14	0.68	0.95	4.42	1.72	0.79	0.017	0.43
SERPINI1	7.78	7.37	0.03	0.57	0.89	5.75	4.45	0.41	0.017	0.43
SH3TC1	5.94	5.67	0.21	0.3	0.81	5.32	6.14	-0.5	0.017	0.43
SPATA4	3.4	2.15	0.19	0.59	0.91	0	0.9	-1.19	0.017	0.43
AC023043.1	5.73	4.52	0.17	0.11	0.81	7.31	6.52	0.25	0.018	0.43
AC023906.1	3.36	3.52	-0.01	0.87	0.98	4.33	3.47	0.26	0.018	0.43
AC079150.1	8.02	7.6	0.06	0.3	0.81	7.72	6.73	0.13	0.018	0.43
AC092903.2	4.79	4.3	0.07	0.5	0.86	5.36	7.03	-0.28	0.018	0.43
AC104982.2	0	0	-0.1	0.92	0.98	0	0	0.28	0.018	0.43
AC144652.1	4.67	5.84	-0.31	0.21	0.81	6.6	5.59	0.37	0.018	0.43
ACY1	7.67	7.35	0.05	0.37	0.81	8.83	8.38	0.11	0.018	0.43
ADGRL4	7.44	7.6	-0.02	0.7	0.95	7.56	6.96	0.13	0.018	0.43
ADIPOR1	8.02	7.82	0.01	0.84	0.97	8.23	7.6	0.1	0.018	0.43
AK7	4.04	2.05	0.36	0.22	0.81	6.26	5.05	0.43	0.018	0.43
AL158835.2	0.4	2.61	-0.71	0.099	0.81	3.4	0	0.89	0.018	0.43
APOA1	0	0	0.46	0.85	0.98	2.03	0	0.94	0.018	0.43
BX322559.1	0	0	0	NaN	NA	3.92	0	1.03	0.018	0.43
CHP1	9.4	9.61	-0.05	0.32	0.81	10.15	9.6	0.06	0.018	0.43
DEFA3	0	0	-0.15	0.35	0.81	3.25	0	0.96	0.018	0.43
DENND1A	7.21	6.92	0.09	0.13	0.81	7.04	7.7	-0.13	0.018	0.43
DIAPH1	9.41	9.81	-0.06	0.059	0.81	8.32	9.06	-0.07	0.018	0.43
DIDO1	8.98	9.1	-0.03	0.37	0.81	8.59	8.2	0.06	0.018	0.43
DNAJA4	7.41	7.56	-0.01	0.91	0.98	8.12	7.49	0.11	0.018	0.43
EFHD2	9.53	10.24	-0.05	0.1	0.81	10.51	10.09	0.07	0.018	0.43
FAM131C	7.29	6.52	0.18	0.037	0.81	7.07	6.15	0.3	0.018	0.43
FBRS	9.89	10.24	0	0.63	0.93	9.87	9.45	0.07	0.018	0.43
GABPB1-AS1	9.99	10.03	-0.01	0.84	0.97	9.7	10.77	-0.11	0.018	0.43
GVINP1	5.28	4.05	0.44	0.031	0.81	5.45	4.73	0.4	0.018	0.43
HFE	6.77	7.29	0.04	0.98	1	7.17	6.7	0.11	0.018	0.43
HMGN1P28	0	0	0.38	0.36	0.81	0	0	0.53	0.018	0.43
HPF1	7.88	8.11	-0.03	0.45	0.82	8.09	7.37	0.11	0.018	0.43
IL1RL2	3.54	2.9	0.21	0.56	0.89	5.3	4.39	0.38	0.018	0.43
INF2	7.22	6.6	0.1	0.48	0.84	8.08	7.39	0.18	0.018	0.43
INSIG1	8.47	9.47	-0.08	0.22	0.81	10.51	8.71	0.19	0.018	0.43
KIAA1324L	6.78	6.28	0.16	0.24	0.81	0	3.4	-1.13	0.018	0.43
KIRREL1	4.58	4.54	0.01	0.77	0.97	4.61	5.65	-0.33	0.018	0.43
KPNA6	9.62	9.58	-0.01	0.7	0.95	9.73	10.3	-0.07	0.018	0.43
MAMDC2	3.69	2.99	0.2	0.44	0.82	6.65	3.63	0.57	0.018	0.43
MT-ND6	10.27	9.9	0.06	0.6	0.91	12.29	13.3	-0.21	0.018	0.43
MYBBP1A	6.74	6.29	0.08	0.029	0.81	6.77	6.28	0.19	0.018	0.43
NDUFAF8	10.31	9.67	0.08	0.017	0.81	10.22	10.82	-0.05	0.018	0.43
NOM1	7.83	7.73	0.03	0.6	0.91	7.73	8.3	-0.09	0.018	0.43
NR2F2	10.34	10.26	0	0.51	0.86	11.39	10.83	0.07	0.018	0.43
NUCB1	12.15	11.83	0.02	0.37	0.81	11.96	11.32	0.06	0.018	0.43
NXPH1	6.62	5.21	0.32	0.2	0.81	0	4.19	-1.16	0.018	0.43
OPA1	9.2	9.2	0.01	0.63	0.93	9.28	8.87	0.06	0.018	0.43
ORC3	6.98	7.32	-0.06	0.16	0.81	7.29	7.75	-0.08	0.018	0.43
PALMD	8.46	9.1	-0.11	0.026	0.81	9.12	9.65	-0.12	0.018	0.43
PCYOX1L	7.59	7.84	-0.03	0.4	0.81	7.47	6.68	0.2	0.018	0.43
PDCD6	9.38	9.18	0	0.95	0.99	9.47	8.66	0.1	0.018	0.43
PHLDB3	5.86	6.13	-0.18	0.3	0.81	5.88	6.86	-0.2	0.018	0.43
PRR34-AS1	6.62	7.18	-0.01	0.73	0.96	5.93	6.98	-0.16	0.018	0.43
RCN2	8.16	8.12	0.03	0.73	0.96	8.44	7.58	0.13	0.018	0.43
RMDN1	8.99	9.08	-0.01	0.66	0.94	9.15	8.89	0.06	0.018	0.43
RNF122	4.94	5.14	0.02	0.84	0.97	4.45	5.44	-0.22	0.018	0.43
RNF7	9.18	9.79	-0.05	0.082	0.81	10.04	9.5	0.07	0.018	0.43
RPARP-AS1	6.45	7.32	-0.12	0.033	0.81	7.59	7	0.1	0.018	0.43
RPL3P3	0	0	-0.14	0.45	0.82	0.8	0	0.45	0.018	0.43
RPP38	7.13	7.42	0.12	0.95	0.99	7.91	6.93	0.23	0.018	0.43
RPS21P4	7.38	6.94	-0.03	0.95	0.99	6.94	6.02	0.14	0.018	0.43
SAMD3	3.5	3.61	0	0.93	0.99	1.44	4.41	-0.8	0.018	0.43
SELENOF	9.25	9.21	-0.01	1	1	9.54	8.55	0.12	0.018	0.43
SLC35A3	8	8.05	0.01	0.77	0.97	7.98	8.7	-0.13	0.018	0.43
SLC35F6	8.77	9.18	0.01	0.57	0.89	9.42	9	0.07	0.018	0.43
SNX5P1	0	0.43	-0.33	0.13	0.81	1.28	0	0.58	0.018	0.43
SPCS3	9.52	9.82	-0.02	0.57	0.89	9.99	9.28	0.1	0.018	0.43
STK24	8.9	8.76	0.02	0.51	0.86	8.5	9.01	-0.05	0.018	0.43
SYNE2	9.93	9.63	0.01	0.63	0.93	8.77	9.4	-0.08	0.018	0.43
TATDN3	6.39	6.25	0.11	0.45	0.82	7.3	6.08	0.23	0.018	0.43
TGM3	0	0	-0.33	0.28	0.81	0	0	0.92	0.018	0.43
TIMM8B	9.52	9.49	0.02	0.63	0.93	10.83	10.25	0.06	0.018	0.43
TMPRSS5	2.26	3.22	-0.39	0.22	0.81	4.81	2.9	0.63	0.018	0.43
TNRC6B	10.27	9.96	0.03	0.19	0.81	10.2	10.55	-0.04	0.018	0.43
TOPORS	9.04	8.7	0	0.84	0.97	9.01	9.59	-0.08	0.018	0.43
TRAPPC13	7.4	7.62	-0.02	0.63	0.93	7.55	6.5	0.15	0.018	0.43
UFL1	8.06	8.63	-0.06	0.017	0.81	8.07	8.48	-0.06	0.018	0.43
AC020763.4	0	0	-0.73	0.073	0.81	2.63	0	0.91	0.019	0.43
AC104118.1	2.08	2	-0.08	0.65	0.94	3.22	1.24	0.78	0.019	0.43
AC104805.1	1.09	0	0.44	0.29	0.81	0	3.84	-1.09	0.019	0.43
FNBP1P1	4.3	3.24	0.2	0.39	0.81	4.95	3.23	0.53	0.019	0.43
FOXP1-IT1	4.64	5	-0.1	0.31	0.81	4.15	5.32	-0.33	0.019	0.43
GPR85	3.38	3.73	-0.03	0.91	0.98	3.14	1.03	0.71	0.019	0.43
MIR17HG	2.88	2.63	0.22	0.46	0.83	4.9	2.91	0.56	0.019	0.43
OLR1	3.7	4.68	0	0.89	0.98	0	4.13	-1.03	0.019	0.43
PCDHB10	1.97	4.45	-0.45	0.22	0.81	3.92	2.77	0.65	0.019	0.43
QPCTL	2.68	3.58	-0.07	0.69	0.95	2.99	1.36	0.8	0.019	0.43
RAET1E-AS1	2.01	0	0.65	0.16	0.81	3.66	1.24	0.75	0.019	0.43
SLC16A6	2.8	4.13	-0.27	0.51	0.86	0	3.51	-1.36	0.019	0.43
SUGT1P2	4.11	4.03	0.09	0.89	0.98	1.81	3.84	-0.88	0.019	0.43
ABCG1	9.76	8.28	0.11	0.12	0.81	9.06	9.58	-0.11	0.02	0.43
AC005838.2	6.45	6.82	0.12	0.8	0.97	6.75	8.03	-0.16	0.02	0.43
AC015802.6	1.92	1.46	0.08	1	1	2.14	0	0.75	0.02	0.43
AC027796.1	6.76	6.44	0.01	1	1	5.67	6.49	-0.26	0.02	0.43
AC080188.2	2.13	0.51	0.27	0.28	0.81	3.36	0.79	0.86	0.02	0.43
AC124319.3	3.59	3.3	0.13	0.87	0.98	3.84	5.08	-0.57	0.02	0.43
AFTPH	9.57	9.36	0.05	0.09	0.81	9.7	9.45	0.05	0.02	0.43
AL450467.1	0	0	0.19	0.79	0.97	2.12	0	0.9	0.02	0.43
ARPIN	7.57	7.74	0.01	0.95	0.99	7.34	7.86	-0.07	0.02	0.43
ARRDC2	7.66	7.21	0.13	0.16	0.81	7.47	6.91	0.09	0.02	0.43
ATP11A	7.83	7.76	0	0.7	0.95	7.68	8.32	-0.1	0.02	0.43
ATP6V0E1	12.88	13.07	0.01	0.98	1	12.28	11.74	0.05	0.02	0.43
BHMT2	8.48	8.14	-0.08	0.77	0.97	10.26	8.58	0.19	0.02	0.43
C1orf127	0	0	-0.09	0.67	0.95	1.73	0	0.83	0.02	0.43
C20orf27	8.04	7.36	0.11	0.042	0.81	7.52	6.81	0.11	0.02	0.43
CAMLG	10.49	10.49	0.02	0.54	0.88	10.55	10.01	0.07	0.02	0.43
CBLN3	6.29	7.48	-0.22	0.18	0.81	8.07	7.48	0.18	0.02	0.43
CC2D2A	6.49	6.39	0.1	0.6	0.91	6.93	7.31	-0.1	0.02	0.43
CFAP46	0.56	0	0.77	0.088	0.81	3.89	0	1.07	0.02	0.43
CLCN5	8.96	8.98	0	0.95	0.99	7.26	8.01	-0.13	0.02	0.43
CTSC	8.95	8.45	0.05	0.24	0.81	8.78	8.1	0.08	0.02	0.43
DMTN	7.67	7.49	-0.03	0.91	0.98	6.13	6.83	-0.2	0.02	0.43
EPCAM	6	7.29	-0.01	0.54	0.88	6.93	5.62	0.25	0.02	0.43
FAM13A	8.89	8.2	0.06	0.082	0.81	8.3	8.84	-0.09	0.02	0.43
FAM168A	6.15	6.45	0.03	0.45	0.82	6.5	6.02	0.16	0.02	0.43
FREM3	0	0	0.36	0.28	0.81	0.82	0	0.77	0.02	0.43
GATAD1	10.44	10.07	0.05	0.17	0.81	9.71	10.25	-0.08	0.02	0.43
GLO1	9.22	9.49	-0.02	0.24	0.81	9.53	9.09	0.08	0.02	0.43
GOLGA8B	9.99	9.89	-0.02	0.87	0.98	10.21	9.65	0.07	0.02	0.43
GPX4	10.81	10.68	0.06	0.3	0.81	10.5	11.08	-0.05	0.02	0.43
HDAC7	11.85	12.16	-0.01	0.7	0.95	12.32	12.77	-0.07	0.02	0.43
IKZF4	10.37	10.8	-0.05	0.047	0.81	9.06	9.92	-0.11	0.02	0.43
KCNK12	0.84	2.93	-0.34	0.41	0.81	1.73	0	1.08	0.02	0.43
KPNB1	10.79	10.68	0.03	0.45	0.82	10.94	11.21	-0.03	0.02	0.43
KRTCAP2	7.76	7.43	0.05	0.19	0.81	8.14	7.74	0.08	0.02	0.43
MALAT1	18.16	18.02	0.01	0.66	0.94	18.13	18.45	-0.03	0.02	0.43
MFSD5	10.05	9.97	0.01	0.63	0.93	9.59	9.21	0.06	0.02	0.43
MSH2	7.52	7.76	-0.01	0.22	0.81	7.9	7.42	0.13	0.02	0.43
MYRFL	0	1.79	-0.73	0.1	0.81	3.12	0	0.97	0.02	0.43
NEBL	6.4	7.1	-0.15	0.32	0.81	7.81	6.73	0.18	0.02	0.43
PANK2	9.22	9.27	-0.02	0.77	0.97	9.26	9.52	-0.04	0.02	0.43
PARP14	9.78	8.98	0.08	0.033	0.81	8.9	9.63	-0.08	0.02	0.43
PCDHB13	5.45	5.91	-0.05	0.4	0.81	5.22	4.18	0.36	0.02	0.43
PCYT2	8.29	7.72	0.13	0.37	0.81	8.64	7.96	0.18	0.02	0.43
PPP1R37	9.31	8.9	0.06	0.029	0.81	8.65	9.21	-0.08	0.02	0.43
PREX2	5.66	4.95	0.42	0.048	0.81	6.44	5.68	0.25	0.02	0.43
PRRG3	0	1.06	-0.07	0.84	0.97	6.66	3.54	0.8	0.02	0.43
RAB21	10.32	10.25	0.02	0.42	0.81	9.27	9.43	-0.06	0.02	0.43
RASSF5	9.55	10.1	-0.03	0.54	0.88	10.04	9.4	0.12	0.02	0.43
RFX6	0	0	0.47	0.28	0.81	3.79	0	0.97	0.02	0.43
RNF220	9.49	9.75	-0.03	0.15	0.81	9.83	10.21	-0.03	0.02	0.43
RNU7-45P	5.77	6.19	-0.09	0.32	0.81	5.48	6.55	-0.16	0.02	0.43
RSRC2	9.74	9.88	-0.02	0.91	0.98	9.28	9.69	-0.07	0.02	0.43
SEMA5A	6.92	5.71	0.03	0.77	0.97	3.25	5.56	-0.58	0.02	0.43
SGTA	8.6	8.5	0.03	0.91	0.98	7.67	8.59	-0.13	0.02	0.43
SPARC	13.69	13.87	-0.03	0.35	0.81	13.15	12.61	0.06	0.02	0.43
STIM2	8.41	8.25	0.02	0.7	0.95	8.47	8.08	0.06	0.02	0.43
TIMM9	7.46	7.63	-0.04	0.24	0.81	7.87	7.28	0.08	0.02	0.43
TMED10	11.2	11.36	-0.01	0.42	0.81	11.49	11.14	0.06	0.02	0.43
TMEM97	8.3	8.85	-0.16	0.11	0.81	11.46	9.61	0.16	0.02	0.43
TNKS2	8.14	8.21	-0.05	0.54	0.88	8.23	7.59	0.1	0.02	0.43
TOMM22	9.26	9.36	0.03	0.84	0.97	10.19	9.61	0.08	0.02	0.43
TRIM45	6.72	6.22	0	0.19	0.81	7.49	6.69	0.27	0.02	0.43
TSG101	8.31	8.24	-0.03	0.66	0.94	8.81	8.24	0.08	0.02	0.43
TTC17	9.69	9.81	-0.04	0.51	0.86	9.77	10.19	-0.05	0.02	0.43
UBE3A	10.04	10.07	0.01	0.87	0.98	10	10.32	-0.03	0.02	0.43
VWF	9.92	10.03	0	0.87	0.98	10.08	9.33	0.12	0.02	0.43
WASF2	10.46	10.15	0.02	0.42	0.81	10.59	11.14	-0.06	0.02	0.43
WIPI1	8.29	7.97	0.03	0.51	0.86	8.49	7.98	0.08	0.02	0.43
ZNF224	7.88	8.06	0.07	0.84	0.97	7.74	8.38	-0.1	0.02	0.43
ZNF292	9.83	9.56	0.02	0.8	0.97	9.7	10.07	-0.05	0.02	0.43
ZNF483	7.92	8.12	0.05	0.87	0.98	6.78	7.52	-0.13	0.02	0.43
ZNF518B	7.83	7.96	0.06	0.91	0.98	7.89	7.41	0.12	0.02	0.43
AC005005.3	0	0	-0.25	0.54	0.88	0.82	0	0.57	0.021	0.43
AC020604.1	0	1.87	-0.66	0.091	0.81	0	2.15	-1.13	0.021	0.43
AC104164.1	0	0	-0.28	0.31	0.81	0	2.15	-1.39	0.021	0.43
AL023806.2	0	2.08	-0.79	0.089	0.81	0	0	0.91	0.021	0.43
ARMC2	4.88	4.46	0.19	0.2	0.81	2.12	4.46	-0.7	0.021	0.43
EEF1A1P19	0	0	-0.7	0.011	0.81	0.87	0	0.5	0.021	0.43
ESPN	0	0.34	-0.42	0.56	0.89	5.03	1.52	0.81	0.021	0.43
HLA-L	0	0	0.02	0.92	0.98	3.08	0	0.95	0.021	0.43
LINC01978	0	0	-0.22	0.35	0.81	1.35	0	0.95	0.021	0.43
LINC02104	2.35	3.91	-0.45	0.13	0.81	4.4	0	0.92	0.021	0.43
RPL13AP3	6.42	5.81	0.04	0.77	0.97	5.82	6.93	-0.39	0.021	0.43
SULT1B1	2.41	0.6	0.6	0.11	0.81	3.92	0	0.82	0.021	0.43
TRPC5OS	0	3.92	-0.67	0.12	0.81	0	0	0.71	0.021	0.43
AC006517.2	0	0	-0.03	0.82	0.97	0	0	0.86	0.022	0.43
AC008764.7	6.69	6.88	-0.01	0.73	0.96	6.22	6.76	-0.15	0.022	0.43
AC009090.6	0	0	0.35	0.11	0.81	0	0	0.7	0.022	0.43
AC009486.2	0	0	0.12	0.46	0.83	0	0	0.96	0.022	0.43
AC009927.1	0	0	0.08	0.55	0.89	0	0	0.55	0.022	0.43
AC009996.1	5.11	5.97	-0.12	0.44	0.82	5.37	6.71	-0.15	0.022	0.43
AC013391.3	0	0	0	NaN	NA	0	0	0.74	0.022	0.43
AC017104.5	0	0	-0.6	0.082	0.81	0	0	0.74	0.022	0.43
AC023137.1	0	0	0.13	0.98	1	1.73	0	0.91	0.022	0.43
AC025271.1	0	0	0.1	0.28	0.81	0	0	0.37	0.022	0.43
AC087633.2	2.54	1.98	0.23	0.36	0.81	3.49	1.99	0.45	0.022	0.43
AC090517.5	4.29	4.13	0.04	0.94	0.99	4.77	3.78	0.57	0.022	0.43
AC092070.2	3.21	3.74	-0.09	0.81	0.97	4.39	2.46	0.69	0.022	0.43
AC108488.1	4.42	4.81	0.05	0.95	0.99	4.87	3.96	0.34	0.022	0.43
AC236972.3	0	0	0	NaN	NA	0	0	0.92	0.022	0.43
ACIN1	8.58	9.07	-0.05	0.24	0.81	8.94	9.72	-0.13	0.022	0.43
ADAM19	5.11	5.78	0.14	0.73	0.96	6.56	6.03	0.18	0.022	0.43
AL161752.1	0	0	-0.1	0.77	0.97	0	0	1.19	0.022	0.43
AL353748.3	5.46	5.72	-0.06	0.3	0.81	5.27	6.2	-0.17	0.022	0.43
AL360181.3	6.57	6.38	0.01	0.95	0.99	7.3	8.19	-0.15	0.022	0.43
AL391650.1	0	0	-0.51	0.073	0.81	0	0	0.89	0.022	0.43
AL590143.1	0	0	-0.59	0.073	0.81	0	0	0.43	0.022	0.43
ANKRD10	8.9	9.14	-0.02	0.57	0.89	9.63	9.11	0.07	0.022	0.43
AP001057.1	0	0	0.64	0.042	0.81	0	0	0.79	0.022	0.43
AP005119.2	0	0	0.32	0.11	0.81	0	0	0.31	0.022	0.43
ARHGAP44	6.13	5.07	0.15	0.25	0.81	3.46	4.7	-0.53	0.022	0.43
ATG7	8.33	7.95	0.1	0.0071	0.81	7.77	8.09	-0.15	0.022	0.43
ATM	9.07	8.76	0.08	0.24	0.81	9.49	9.7	-0.07	0.022	0.43
ATP5MD	10.57	10.63	0	0.87	0.98	10.3	10.03	0.07	0.022	0.43
ATP6AP1	11.64	11.15	0.07	0.0083	0.81	10.71	10.91	-0.08	0.022	0.43
BCAP31	11.23	10.61	0.07	0.053	0.81	10.41	11.03	-0.11	0.022	0.43
C14orf28	4.89	5.62	-0.07	0.1	0.81	5.9	5.21	0.21	0.022	0.43
CAVIN3	9.4	9.09	-0.05	0.87	0.98	9.67	8.66	0.11	0.022	0.43
CHRM5	0	0	0.14	0.28	0.81	0	0	0.8	0.022	0.43
CLIP1	11.4	10.64	0.07	0.066	0.81	10.61	11.16	-0.05	0.022	0.43
COL10A1	0	0.34	-0.7	0.11	0.81	0	0	0.84	0.022	0.43
COPA	10.08	10.17	-0.01	0.77	0.97	10.13	10.37	-0.03	0.022	0.43
COPB2	9.86	10.09	0	0.35	0.81	10.19	9.65	0.06	0.022	0.43
DCP1A	8.05	8.19	0.01	0.66	0.94	7.95	8.44	-0.07	0.022	0.43
DHX40	9.32	9.28	0	0.91	0.98	8.9	9.17	-0.06	0.022	0.43
DHX8	7.51	7.3	0.07	0.13	0.81	7.1	6.77	0.13	0.022	0.43
DIPK2A	7.29	7.74	-0.08	0.15	0.81	7.75	6.96	0.22	0.022	0.43
DLGAP1-AS3	0	0	0.36	0.11	0.81	0	0	0.73	0.022	0.43
DPRXP3	0	0	0.1	0.75	0.97	0	0	0.76	0.022	0.43
EIF3M	9.09	9.69	-0.07	0.023	0.81	10.3	9.76	0.09	0.022	0.43
ENO3	4.14	4.19	0.27	0.44	0.82	5.54	4.6	0.48	0.022	0.43
FBXO28	6.68	6.42	-0.01	0.98	1	6.91	6.32	0.22	0.022	0.43
FBXO34	5.21	5.98	-0.02	0.17	0.81	5.16	5.64	-0.19	0.022	0.43
FXR1	9.57	9.5	0	0.91	0.98	9.28	9.55	-0.07	0.022	0.43
G6PC3	8.98	8.76	0.04	0.15	0.81	9.23	8.74	0.06	0.022	0.43
GORASP2	9.65	9.71	-0.01	0.73	0.96	9.72	9.46	0.06	0.022	0.43
GPALPP1	7.52	7.94	-0.07	0.11	0.81	7.82	8.26	-0.07	0.022	0.43
GPR135	4.67	4.97	-0.14	0.33	0.81	5.33	5.86	-0.09	0.022	0.43
GRIN3A	0	0	-0.05	0.76	0.97	0	0	0.74	0.022	0.43
H1F0	7.59	7.22	0.02	0.91	0.98	8.43	7.73	0.11	0.022	0.43
HAO2	0	0	0.02	0.93	0.99	5.87	3.99	0.56	0.022	0.43
IL37	0	0	-0.54	0.14	0.81	0	0	0.79	0.022	0.43
INTS10	8.18	8.23	-0.01	0.73	0.96	7.29	7.91	-0.07	0.022	0.43
JTB	10.41	10.64	-0.01	0.3	0.81	10.91	10.64	0.03	0.022	0.43
KCNK15	8.29	5.11	0.52	0.0026	0.81	6.53	4.72	0.47	0.022	0.43
KCNK2	5.38	6.41	-0.1	0.64	0.94	8.09	9.45	-0.24	0.022	0.43
KCTD5	6.23	6.75	-0.05	0.51	0.86	5.99	4.93	0.29	0.022	0.43
LAMP1	11.42	11.11	0.03	0.13	0.81	11.43	11.74	-0.04	0.022	0.43
LGALS8	9.27	9.35	-0.02	0.63	0.93	10.51	9.72	0.08	0.022	0.43
LINC00278	0	0	0.13	0.7	0.95	0	0	0.91	0.022	0.43
LINC02541	0	0	-0.01	1	1	0	0	0.69	0.022	0.43
LINC02733	0	0	0	NaN	NA	0	0	0.81	0.022	0.43
LRCH3	8.21	8.32	0	0.95	0.99	8.2	8.6	-0.06	0.022	0.43
MACC1	4.68	3.32	0.14	0.39	0.81	3.25	5.32	-0.71	0.022	0.43
MPV17	10.03	9.84	0.02	0.28	0.81	9.71	10.35	-0.06	0.022	0.43
MRPL45	0	0	0.05	0.85	0.98	0	0	0.84	0.022	0.43
MRRFP1	3.38	3.36	-0.25	0.44	0.82	3.89	2.41	0.53	0.022	0.43
MTND4P21	0	0	0.42	0.21	0.81	0	0	0.79	0.022	0.43
MUS81	6.54	7.32	-0.1	0.19	0.81	7.4	6.77	0.17	0.022	0.43
MYLIP	6.81	6.63	-0.13	0.87	0.98	7.03	7.81	-0.24	0.022	0.43
NDUFB6	8.57	8.39	0.1	0.28	0.81	7.84	7.33	0.11	0.022	0.43
NIBAN1	9.5	8.44	-0.03	0.77	0.97	7.08	7.73	-0.15	0.022	0.43
PCGF1	5.66	5.92	-0.03	0.57	0.89	6.02	5.26	0.24	0.022	0.43
PCID2	8.4	8.25	-0.01	0.98	1	8.49	8.05	0.14	0.022	0.43
PDE4DIP	7.66	7.09	0.07	0.28	0.81	6.88	6.49	0.18	0.022	0.43
PELO	8.64	8.62	-0.03	0.77	0.97	8.55	8.04	0.09	0.022	0.43
PEX11B	7.99	7.78	0.02	0.32	0.81	8.56	7.93	0.08	0.022	0.43
PHACTR4	10.11	10.22	-0.02	0.3	0.81	9.58	10.16	-0.06	0.022	0.43
PHTF2	8.12	8.38	-0.03	0.11	0.81	8.05	7.61	0.06	0.022	0.43
PIGH	7.36	8	-0.13	0.02	0.81	8.25	7.76	0.09	0.022	0.43
PIR	7.48	7.24	0.08	0.91	0.98	7.91	6.78	0.18	0.022	0.43
PITRM1	8.78	8.48	0.06	0.24	0.81	9.66	8.83	0.08	0.022	0.43
PLGLB1	0	0	0.27	0.11	0.81	0	0	0.38	0.022	0.43
PPP5C	8.33	8.45	-0.04	0.48	0.84	8.16	7.75	0.09	0.022	0.43
PTAR1	8.45	8.78	-0.04	0.19	0.81	8.23	8.72	-0.06	0.022	0.43
RAB11FIP1	8.1	7.84	0.02	0.4	0.81	7.48	8.35	-0.08	0.022	0.43
RACGAP1	4.93	5.39	-0.16	0.18	0.81	3.65	2.52	0.57	0.022	0.43
RCAN1	8.32	8.17	0.01	0.8	0.97	8.04	8.5	-0.1	0.022	0.43
RGMB	6.46	6.87	0.01	0.3	0.81	6.54	5.99	0.27	0.022	0.43
RN7SL473P	0	0	0.12	0.85	0.98	0	0	0.81	0.022	0.43
RNF14	10.83	10.33	0.03	0.26	0.81	10.18	9.53	0.1	0.022	0.43
RNF157	6.98	7.03	0.06	0.73	0.96	7.14	5.83	0.32	0.022	0.43
RNU6-98P	0	0	-0.11	0.86	0.98	0	0	0.62	0.022	0.43
RO60	9.68	9.58	-0.01	0.87	0.98	9.84	10.08	-0.04	0.022	0.43
RPL21P136	0	0	0.25	0.28	0.81	0	0	0.29	0.022	0.43
RPL37	12.95	12.93	0	0.8	0.97	12.27	12.8	-0.05	0.022	0.43
RPS26P6	0	0.92	-0.15	0.55	0.89	0.8	0	0.52	0.022	0.43
SCARNA14	0	0	-0.52	0.23	0.81	0	0	0.79	0.022	0.43
SCARNA18	0	0	-0.28	0.54	0.88	0	0	1.04	0.022	0.43
SLC4A7	9.64	8.71	0.12	0.0071	0.81	8.68	9.07	-0.08	0.022	0.43
SNORA71	0	0	-0.07	0.86	0.98	0	0	0.76	0.022	0.43
SNORA80D	0	0	-0.48	0.22	0.81	0	0	0.67	0.022	0.43
SNORD113-7	2.46	3.66	-0.53	0.17	0.81	3.99	5.26	-0.51	0.022	0.43
SNX32	2.66	0.58	0.3	0.45	0.82	2.68	0	0.96	0.022	0.43
SP1	8.72	8.38	0.06	0.19	0.81	7.28	8.31	-0.16	0.022	0.43
STX10	7.1	7.21	0.02	0.66	0.94	7.63	7.2	0.12	0.022	0.43
TAL1	5.23	4.26	0.33	0.1	0.81	6.04	5.02	0.37	0.022	0.43
TBCK	8.25	7.93	0.09	0.21	0.81	7.4	7.87	-0.08	0.022	0.43
TBL2	8.15	7.88	0.04	0.51	0.86	8.17	7.63	0.08	0.022	0.43
TDP2	6.01	6.58	0.04	0.87	0.98	6.66	5.91	0.2	0.022	0.43
TIE1	8.32	8.44	0.01	0.98	1	8.77	8.1	0.13	0.022	0.43
TMEM19	8.4	8.19	0	0.66	0.94	7.2	7.52	-0.07	0.022	0.43
TP53BP2	7.3	7.38	-0.02	0.95	0.99	7.45	6.99	0.12	0.022	0.43
TRAF7	8.16	8.51	-0.06	0.042	0.81	8.69	8.17	0.08	0.022	0.43
TSPAN18	9.9	10.07	-0.01	0.91	0.98	10.96	10.43	0.06	0.022	0.43
UBE2O	7.7	7.6	0.01	0.6	0.91	7.43	8.02	-0.04	0.022	0.43
UCK2	4.77	5.62	-0.06	0.2	0.81	6.37	5.64	0.29	0.022	0.43
UGT3A2	0	1.68	-0.54	0.24	0.81	0	0	0.61	0.022	0.43
USPL1	5.35	5.67	-0.04	0.98	1	6.69	5.56	0.28	0.022	0.43
WIZ	9.19	9.27	-0.04	0.22	0.81	9.17	8.83	0.08	0.022	0.43
YBX3P1	0	0	0.04	0.84	0.97	0	0	0.29	0.022	0.43
Z84485.1	3.77	4.45	-0.13	0.39	0.81	5.31	4.36	0.38	0.022	0.43
ZCRB1	11.07	10.64	0.03	0.19	0.81	10.33	10.05	0.05	0.022	0.43
ZNF451	9.26	9.64	-0.04	0.059	0.81	10.18	10.48	-0.05	0.022	0.43
ZNF768	9.21	9.61	-0.04	0.16	0.81	8.7	8.1	0.07	0.022	0.43
AC021424.4	5.77	5.71	-0.13	0.76	0.97	6.77	8.04	-0.31	0.023	0.43
AC046130.1	0.99	0.78	0.16	0.88	0.98	0	0.42	-0.77	0.023	0.43
AHRR	3.97	5.66	-0.08	0.64	0.94	4.07	0	0.81	0.023	0.43
AL117344.2	2.18	1.58	0.08	0.79	0.97	3.08	0.69	0.77	0.023	0.43
ANKRD20A5P	3.42	1.28	0.57	0.14	0.81	5.07	2.31	0.71	0.023	0.43
BICDL1	4.81	4.61	0.13	0.93	0.99	3.12	1.53	0.8	0.023	0.43
BTC	3.31	2.72	0.26	0.46	0.83	0	0.35	-1.39	0.023	0.43
CGREF1	0.73	1.9	-0.19	0.51	0.86	5.29	3	0.67	0.023	0.43
CYS1	1.44	0	0.42	0.33	0.81	0	0.43	-1.23	0.023	0.43
DCDC2	1.06	1.53	0.09	0.79	0.97	0	0.54	-1.34	0.023	0.43
FAAHP1	2.2	1.43	0.08	0.81	0.97	4.21	0.79	0.74	0.023	0.43
HMGCS2	0	0	0.65	0.83	0.97	2.14	0	0.91	0.023	0.43
RAD51AP2	0	0	0.81	0.15	0.81	2.61	0	0.95	0.023	0.43
RPL35AP31	0	0	-0.01	0.9	0.98	0.8	0	0.63	0.023	0.43
SEPTIN7P7	0.96	0	0.35	0.11	0.81	1.42	0	0.62	0.023	0.43
SPRR2B	0	0.93	-0.73	0.11	0.81	3.69	0	1.08	0.023	0.43
SYNDIG1	0	1.55	-0.5	0.22	0.81	4.45	1.02	0.77	0.023	0.43
AC002558.3	7.4	7.63	-0.03	0.54	0.88	7.23	7.91	-0.09	0.024	0.43
AC004160.1	0	0	0.23	0.52	0.87	0	1.99	-1.24	0.024	0.43
AC010099.1	2.07	2.28	-0.02	0.94	0.99	2.8	1.24	0.51	0.024	0.43
AC021078.1	8.31	8.51	0.04	0.57	0.89	7.98	8.67	-0.12	0.024	0.43
AC022211.3	3.74	2.65	0.22	0.33	0.81	0	4.06	-0.89	0.024	0.43
AC069224.1	3.07	4.18	-0.41	0.088	0.81	4.29	2.62	0.6	0.024	0.43
AC124944.2	5.74	5.51	0.19	0.59	0.91	6.02	5.38	0.28	0.024	0.43
AC126365.1	0	1	-0.76	0.051	0.81	1.92	0	0.71	0.024	0.43
AL049873.1	4.76	4.44	-0.12	0.42	0.81	4.99	3.91	0.26	0.024	0.43
AL137127.1	6.03	5.71	0.11	0.35	0.81	7.05	6.43	0.2	0.024	0.43
AL162231.2	5.47	4.57	0.22	0.16	0.81	3.92	6.55	-0.5	0.024	0.43
ANO6	8.78	8.67	0.02	0.87	0.98	7.66	8.4	-0.1	0.024	0.43
ANP32B	10.63	10.8	-0.03	0.074	0.81	10.87	11.23	-0.07	0.024	0.43
AP000331.1	0	2.32	-0.69	0.14	0.81	4.65	1.97	0.81	0.024	0.43
APPL1	9.16	9.12	0.01	0.84	0.97	9.09	9.43	-0.07	0.024	0.43
ARL1	11.31	10.87	0.03	0.24	0.81	10.29	10.05	0.05	0.024	0.43
BEST4	0	3.3	-0.73	0.07	0.81	5.3	4.5	0.45	0.024	0.43
BORCS6	8.79	8.79	0.01	0.73	0.96	9.53	9.05	0.08	0.024	0.43
BRD7	9.46	9.24	0.03	0.3	0.81	8.68	9.43	-0.09	0.024	0.43
BZW1P1	0	0	0.08	0.84	0.97	0.77	0	0.42	0.024	0.43
CABP1	5.01	5.53	0.25	0.63	0.93	5.17	4.05	0.5	0.024	0.43
CD93	9.84	9.47	0.03	0.54	0.88	9.98	9.28	0.08	0.024	0.43
CEP192	6.53	7.07	-0.09	0.12	0.81	6.97	6.07	0.16	0.024	0.43
CLBA1	3.39	4.01	-0.32	0.18	0.81	4.99	4.24	0.4	0.024	0.43
CTNNB1	10.98	10.94	-0.01	0.87	0.98	12.24	11.22	0.08	0.024	0.43
CXorf38	7.04	7.36	-0.08	0.1	0.81	7.43	6.82	0.14	0.024	0.43
DOCK9	6.14	6.74	-0.1	0.042	0.81	6.44	6.04	0.19	0.024	0.43
DYNC1LI1	7.44	7.64	-0.06	0.24	0.81	7.53	7.03	0.12	0.024	0.43
EIF4EBP3	8.6	7.93	0.13	0.066	0.81	7.82	7.29	0.13	0.024	0.43
EXOSC8	7.88	8.32	-0.11	0.02	0.81	8.54	7.99	0.15	0.024	0.43
FARP2	7.14	7.55	-0.01	0.35	0.81	7.5	7.84	-0.07	0.024	0.43
FBXW2	8.79	8.4	0.02	0.3	0.81	8.81	9.06	-0.05	0.024	0.43
FBXW9	7.48	6.76	0.14	0.082	0.81	7.69	7.29	0.13	0.024	0.43
FKBP1B	3.94	3.68	0.15	0.66	0.94	5.49	4.76	0.4	0.024	0.43
GPC3	6.15	6.53	0.15	0.83	0.97	7.59	6.94	0.18	0.024	0.43
GPR180	7.01	7.07	-0.01	0.91	0.98	7.22	6.71	0.19	0.024	0.43
GRK7	0	0	-0.28	0.86	0.98	1.35	0	0.92	0.024	0.43
GTF2E1	7	7.06	-0.01	0.84	0.97	8.19	7.48	0.11	0.024	0.43
HYAL1	6.77	6.12	0.13	0.42	0.81	7.94	7.35	0.16	0.024	0.43
IDI1	8.05	9.41	-0.17	0.0071	0.81	10.07	8.84	0.2	0.024	0.43
IL6ST	10.37	10.51	0.02	0.87	0.98	10.05	10.29	-0.06	0.024	0.43
IMPDH2	8.14	8.11	-0.02	0.7	0.95	8.56	9.06	-0.1	0.024	0.43
KCTD10	8.58	8.97	-0.05	0.21	0.81	8.98	8.63	0.06	0.024	0.43
KIAA1958	8.19	8.01	0	0.63	0.93	8.19	8.87	-0.12	0.024	0.43
KMT2C	10.8	10.7	0.01	0.6	0.91	10.28	10.55	-0.06	0.024	0.43
LCMT1	10.37	10.38	-0.02	0.37	0.81	10.05	9.79	0.05	0.024	0.43
LINC01473	6.37	6.33	-0.13	0.7	0.95	5.8	6.49	-0.11	0.024	0.43
LINC01748	0	0	-0.71	0.22	0.81	1.73	0	1.01	0.024	0.43
LINC02615	7.13	7.06	0.06	0.63	0.93	8.27	7.24	0.17	0.024	0.43
LINC02709	2.25	1.65	0.29	0.56	0.89	1.42	0	1.09	0.024	0.43
MAP3K7CL	6.44	7.04	-0.04	0.32	0.81	7.58	6.56	0.23	0.024	0.43
MAVS	10.45	10.33	0.02	0.4	0.81	10.04	10.66	-0.06	0.024	0.43
MDM2	10.47	10.45	0	0.98	1	10.61	10.05	0.07	0.024	0.43
MIR1915HG	5.68	6.21	-0.14	0.33	0.81	7.76	6.6	0.15	0.024	0.43
MMRN2	8.66	8.2	-0.03	0.98	1	7.69	7.03	0.17	0.024	0.43
MSL3P1	6.43	6.51	0.04	0.91	0.98	4.28	3.33	0.65	0.024	0.43
MTR	8.79	9.07	-0.02	0.22	0.81	8.24	9.15	-0.09	0.024	0.43
NUMA1	10.65	10.81	-0.02	0.48	0.84	11.12	11.42	-0.04	0.024	0.43
NUP35	6.94	6.86	0.01	0.98	1	7.68	6.6	0.18	0.024	0.43
OR7A5	4.14	3.81	-0.02	0.83	0.97	1.83	0	1.04	0.024	0.43
PDCL3	5.13	5.12	-0.15	0.87	0.98	4.73	5.7	-0.57	0.024	0.43
PDE1B	3.71	3.64	0.08	0.91	0.98	1.28	4.61	-0.78	0.024	0.43
PLPBP	8.41	8.45	0.03	0.98	1	7.92	8.61	-0.07	0.024	0.43
PROK1	2.64	1.11	0.13	0.52	0.87	7.52	5.16	0.49	0.024	0.43
PSMA3-AS1	9.18	9.57	-0.03	0.3	0.81	9.49	10.13	-0.07	0.024	0.43
RAB5C	11.17	10.78	0.02	0.54	0.88	11.04	11.61	-0.06	0.024	0.43
RAP1A	9.13	9.75	-0.04	0.11	0.81	8.92	8.46	0.11	0.024	0.43
RASD2	4.49	5.09	-0.27	0.16	0.81	4.73	3.46	0.58	0.024	0.43
REEP5	11.56	11.35	0.02	0.28	0.81	11.18	11.03	0.05	0.024	0.43
RERG	9.16	9.18	0.08	0.77	0.97	9.41	8.93	0.06	0.024	0.43
RHOC	8.77	8.5	0.03	0.95	0.99	8.49	8.97	-0.11	0.024	0.43
RIOK3	9.08	8.87	0.01	0.8	0.97	10.01	9.42	0.07	0.024	0.43
ROR1	4.97	6.06	-0.03	0.16	0.81	6.73	6.05	0.3	0.024	0.43
RPL10A	10.19	10.47	-0.02	0.54	0.88	10.3	10.97	-0.07	0.024	0.43
RPUSD4	8.34	7.86	0.05	0.12	0.81	8.85	8.59	0.09	0.024	0.43
RSF1	10.51	10.54	-0.02	0.51	0.86	11.13	11.6	-0.05	0.024	0.43
SAYSD1	7.32	7.48	-0.05	0.4	0.81	7.35	7.07	0.12	0.024	0.43
SC5D	8.37	9	-0.09	0.1	0.81	9.99	8.97	0.18	0.024	0.43
SECTM1	5.82	5.48	0.14	0.4	0.81	6.6	5.98	0.19	0.024	0.43
SEMG1	7.36	7.13	0.11	0.73	0.96	2.28	0	1.01	0.024	0.43
SLC35B1	8.44	8.36	0.03	0.42	0.81	8.38	8.14	0.07	0.024	0.43
SLF2	8.18	8.63	-0.08	0.12	0.81	8.91	8.57	0.06	0.024	0.43
SLITRK4	10.09	9.19	0.27	0.16	0.81	9.05	10.11	-0.23	0.024	0.43
SNORD13E	7.49	7.81	-0.01	0.7	0.95	8.32	7.6	0.12	0.024	0.43
STX12	8.81	8.78	-0.02	0.63	0.93	8.63	8.82	-0.05	0.024	0.43
SULT1E1	0.73	0	0.33	0.63	0.93	4.67	2.91	0.54	0.024	0.43
SYNE1	9.01	8.88	0.04	0.6	0.91	9.04	9.59	-0.09	0.024	0.43
TCF4	11.78	11.18	0.08	0.0061	0.81	11.78	11.99	-0.04	0.024	0.43
THEM4	8.36	8.39	-0.02	0.95	0.99	8.44	8.91	-0.09	0.024	0.43
TM4SF18	5.97	5.09	0.25	0.099	0.81	5.41	4.49	0.35	0.024	0.43
TMOD2	6.6	6.6	0.02	1	1	7.68	6.81	0.17	0.024	0.43
UGP2	10.51	10.11	0.04	0.22	0.81	10.61	10.21	0.04	0.024	0.43
USP4	8.86	8.92	0.02	0.7	0.95	8.76	9.3	-0.07	0.024	0.43
VDAC1	11.67	11.58	0.02	0.73	0.96	10.58	10.15	0.05	0.024	0.43
ZDHHC1	6.01	6.34	0.02	0.6	0.91	6.6	5.69	0.27	0.024	0.43
ZDHHC6	7.28	7.64	-0.04	0.26	0.81	7.73	7.29	0.08	0.024	0.43
ZNF136	6.96	7.19	-0.05	0.3	0.81	6	6.65	-0.19	0.024	0.43
ZNF254	5.14	5.94	-0.21	0.074	0.81	5.61	4.93	0.24	0.024	0.43
ZNF358	8.84	8.57	0.01	0.6	0.91	9.58	9.94	-0.09	0.024	0.43
ZNF846	4.75	5.57	0	0.24	0.81	6.36	5.53	0.28	0.024	0.43
AATBC	2.22	0	0.47	0.13	0.81	3.65	0	0.7	0.025	0.43
AC007386.1	3.13	1.67	0.63	0.016	0.81	3.79	0.65	0.7	0.025	0.43
AC122718.2	0	0	0.4	0.16	0.81	0	0	0.76	0.025	0.43
AC135584.1	0	0	0.78	0.076	0.81	0	3.27	-1.06	0.025	0.43
AL353763.2	4.39	4.55	-0.09	0.73	0.96	5.2	3.44	0.46	0.025	0.43
AL590226.2	0	0	-0.67	0.14	0.81	3.65	0	0.92	0.025	0.43
C1orf167	2.53	3.34	-0.21	0.44	0.82	0.95	3.55	-0.64	0.025	0.43
FAM83A	0	1.17	-0.52	0.28	0.81	0	0	0.67	0.025	0.43
HMX2	0	0	-0.66	0.43	0.81	0	0	0.68	0.025	0.43
LINC02669	0	0	-0.63	0.21	0.81	0	0	0.76	0.025	0.43
MIR924HG	4.52	6	-0.15	0.22	0.81	0	1.77	-1.44	0.025	0.43
MUC13	0	0	-1.06	0.073	0.81	0	0	1.11	0.025	0.43
PMS2P3	3.05	0	0.52	0.12	0.81	0	3.3	-0.93	0.025	0.43
RNU6-310P	0	0	0.17	0.69	0.95	2.49	0	0.91	0.025	0.43
S100A12	3.66	3.58	0.17	0.64	0.94	3.79	2.01	0.6	0.025	0.43
TMC3-AS1	2.77	0.95	0.46	0.19	0.81	2.37	0	1.07	0.025	0.43
AL138778.1	1.6	3.36	-0.55	0.15	0.81	3.25	4.22	-0.74	0.026	0.43
AL354953.1	0	0	0.16	0.88	0.98	0.89	0	0.76	0.026	0.43
AL354977.2	2.98	4.02	-0.29	0.36	0.81	3.81	5.57	-0.39	0.026	0.43
ELOVL7	7.34	7.52	0.08	0.91	0.98	0.89	4.1	-0.91	0.026	0.43
ERBB3	3.73	2.84	-0.02	0.89	0.98	0	3.03	-1.01	0.026	0.43
GPR82	4.01	2.48	0.19	0.67	0.95	3.89	5.41	-0.57	0.026	0.43
HMGB1P40	0	0	0.38	0.35	0.81	0.77	0	0.65	0.026	0.43
IL23A	0.46	2.25	-0.27	0.4	0.81	3.78	0	0.92	0.026	0.43
RNU6-942P	4.14	4.33	-0.12	0.63	0.93	4.48	3.48	0.4	0.026	0.43
RTP4	5.21	4.56	0.14	0.44	0.82	0	4.36	-0.81	0.026	0.43
AASDHPPT	8.69	8.55	0.02	0.32	0.81	9.08	8.29	0.09	0.027	0.43
AC004672.2	5.04	4.48	0.29	0.24	0.81	3.46	4.91	-0.58	0.027	0.43
AC007998.3	0	0	-0.4	0.13	0.81	0	0	0.63	0.027	0.43
AC008937.3	0.49	0.51	-0.16	0.64	0.94	0.89	0	0.98	0.027	0.43
AC012170.3	0	0	-0.66	0.7	0.95	0	0	0.71	0.027	0.43
AC023813.3	0	0	0.44	0.16	0.81	1.35	0	0.81	0.027	0.43
AC051619.7	0	0	0.28	0.67	0.95	0.89	0	0.89	0.027	0.43
AC087286.4	1.59	2.18	-0.26	0.42	0.81	0	2.21	-0.89	0.027	0.43
AC091564.5	0	0	-0.17	0.7	0.95	0	0	0.63	0.027	0.43
AC091874.1	0	0	0	NaN	NA	0	0	0.45	0.027	0.43
AC096564.1	3.44	4.45	-0.23	0.5	0.86	1.83	3.27	-0.77	0.027	0.43
AC104472.3	0	0	-0.24	0.45	0.82	0	0	0.99	0.027	0.43
AC104966.1	0	0	0.34	0.28	0.81	0	0	0.66	0.027	0.43
AC106791.1	9.23	8.98	-0.03	0.66	0.94	7.89	8.46	-0.09	0.027	0.43
AC110609.1	0	2.56	-0.56	0.18	0.81	3.82	1.99	0.72	0.027	0.43
AC116337.4	0	0	-0.24	0.23	0.81	0	0	0.41	0.027	0.43
AC124067.4	0	0	0.07	0.84	0.97	0	0	0.73	0.027	0.43
ACTL7B	0	0	-0.29	0.13	0.81	0	0	0.53	0.027	0.43
AFF1	8.25	8.57	-0.02	0.45	0.82	8.01	7.57	0.08	0.027	0.43
AL022311.1	6.33	6.48	0.02	0.66	0.94	6.68	7.52	-0.13	0.027	0.43
AL031432.4	4.96	4.21	0.1	0.45	0.82	4.94	5.59	-0.29	0.027	0.43
AL450992.2	0	0	0	NaN	NA	0	0	0.4	0.027	0.43
AL451062.1	0	0	-0.35	0.23	0.81	2.4	0	0.77	0.027	0.43
AL589739.1	0	0	0.5	0.67	0.95	0	0	0.89	0.027	0.43
ALDH1L1-AS2	0.93	0	-0.02	0.94	0.99	4.49	0.79	0.72	0.027	0.43
AMN	0	0.51	-0.36	0.15	0.81	1.44	0	0.89	0.027	0.43
ANO9	1.07	2.05	-0.07	0.94	0.99	4.04	1.95	0.67	0.027	0.43
AP001434.1	0	0	-0.15	0.86	0.98	0	0	0.55	0.027	0.43
AP5M1	8.02	8.29	-0.05	0.21	0.81	8.33	8.07	0.05	0.027	0.43
ARNTL	5.21	6.2	-0.28	0.095	0.81	5.47	6.84	-0.24	0.027	0.43
ASB17	0	0	0	NaN	NA	0	0	0.9	0.027	0.43
ATPSCKMT	7.19	7.53	0	0.7	0.95	7.41	6.87	0.14	0.027	0.43
B4GALT2	7.6	7.19	0.02	0.6	0.91	8.93	8.57	0.07	0.027	0.43
BCKDHA	6.64	6.41	0.09	0.77	0.97	7.01	6.16	0.12	0.027	0.43
C16orf95	6.28	5.96	0.22	0.12	0.81	6.75	5.98	0.15	0.027	0.43
C19orf71	0	0	-0.5	0.2	0.81	0	0	0.68	0.027	0.43
C9orf78	8.83	8.72	0.04	0.37	0.81	8.42	9.07	-0.09	0.027	0.43
CCNI2	0	0	-0.06	0.76	0.97	0	0	0.88	0.027	0.43
CDA	6.41	6.26	0.03	0.52	0.87	6.52	5.41	0.3	0.027	0.43
CHPF	10.06	9.07	0.03	0.77	0.97	9.39	8.8	0.08	0.027	0.43
CRBN	9.46	9.61	0.02	0.54	0.88	9.29	9.79	-0.05	0.027	0.43
CSNK1A1	10.63	10.42	0.01	0.8	0.97	9.74	10.38	-0.09	0.027	0.43
DKC1	9.74	9.61	0.02	0.48	0.84	9.13	9.56	-0.06	0.027	0.43
DNAH8	0	0	0.21	0.41	0.81	0	0	0.65	0.027	0.43
DONSON	6.44	6.45	0.05	0.98	1	6.18	5.45	0.16	0.027	0.43
DOP1A	6.86	6.78	0.02	0.84	0.97	5.72	6.68	-0.15	0.027	0.43
EMC1	8.11	7.53	0.08	0.0018	0.79	8.28	7.92	0.06	0.027	0.43
GABPB2	8.71	8.64	-0.01	0.95	0.99	8.65	9.13	-0.06	0.027	0.43
GATA6	7.82	8	-0.05	0.45	0.82	8.28	8.95	-0.12	0.027	0.43
GET4	5.34	5.17	0.09	0.6	0.91	5.36	4.43	0.22	0.027	0.43
GOLGA5	6.02	6.44	-0.19	0.015	0.81	6.42	5.88	0.14	0.027	0.43
GOLT1B	8.48	8.75	-0.04	0.57	0.89	7.89	7.38	0.14	0.027	0.43
GPN1	8.51	8.37	0.02	0.42	0.81	8.31	7.97	0.07	0.027	0.43
GRN	12.75	12.28	0.06	0.023	0.81	11.66	12.46	-0.07	0.027	0.43
H2AFY	10.15	10.06	0	0.91	0.98	9.93	9.49	0.05	0.027	0.43
HIPK1	8.36	8.42	-0.02	0.66	0.94	8.43	8.82	-0.06	0.027	0.43
HNRNPLL	8.11	8.16	-0.01	0.98	1	7.88	7.47	0.1	0.027	0.43
HOXA13	1.3	4.36	-0.51	0.27	0.81	4.83	2.29	0.81	0.027	0.43
JPT2	7.8	8.52	-0.14	0.0071	0.81	7.73	8.15	-0.08	0.027	0.43
LAMA4	7.04	7.2	0.16	0.84	0.97	7.79	7.2	0.19	0.027	0.43
LAMP5	2.64	2.59	0.11	0.72	0.96	9.43	4.55	0.81	0.027	0.43
LINC02577	0	0	0.03	0.93	0.99	3.36	0	1.04	0.027	0.43
LINC02609	5.93	6.19	-0.02	0.73	0.96	7.22	6.52	0.22	0.027	0.43
LMBR1L	8.52	8.73	-0.05	0.24	0.81	7.74	8.43	-0.12	0.027	0.43
MPV17L2	6.69	6.83	0.01	0.98	1	6.93	6.35	0.22	0.027	0.43
MRPS26	11.28	10.74	0.04	0.12	0.81	10.61	10.3	0.04	0.027	0.43
NDUFA11	11.58	11.59	0.01	0.7	0.95	12.39	11.97	0.05	0.027	0.43
NHSL2	7.12	7.2	-0.04	0.45	0.82	8.13	7.5	0.13	0.027	0.43
NPHP3	8.29	7.75	0.06	0.17	0.81	7.91	8.76	-0.12	0.027	0.43
NRDC	9.79	9.68	0.01	0.7	0.95	10.46	9.9	0.07	0.027	0.43
NUDT12	9.02	9.35	-0.02	0.7	0.95	8.24	7.43	0.13	0.027	0.43
NUTM2A-AS1	7.03	7.66	-0.07	0.1	0.81	7.66	7.14	0.15	0.027	0.43
PAM16	0	0	0.02	0.83	0.97	0	0	0.55	0.027	0.43
PAPOLB	0	0	0	NaN	NA	0	0	0.66	0.027	0.43
PKDCC	8.12	7.73	0.02	0.95	0.99	7.48	7.02	0.25	0.027	0.43
PLEKHM2	8.47	8	0.03	0.13	0.81	8.41	8.68	-0.05	0.027	0.43
POLH-AS1	0	0	-0.04	0.76	0.97	0	0	0.59	0.027	0.43
PSMD5	7.53	7.62	0.01	0.77	0.97	7.65	8.03	-0.09	0.027	0.43
PTPRD-AS1	0.99	0	0.41	0.32	0.81	3.45	0	0.73	0.027	0.43
PTRH2	8.34	8.14	0.06	0.09	0.81	8.68	8.28	0.06	0.027	0.43
RBBP5	8.07	8	0.02	0.57	0.89	8.32	8.9	-0.11	0.027	0.43
RBPJ	10.28	9.93	0.04	0.042	0.81	9.94	10.22	-0.06	0.027	0.43
RFXAP	5.6	6	-0.05	0.73	0.96	3.25	5.23	-0.31	0.027	0.43
RPL21P65	0	0	-0.42	0.12	0.81	0	0	0.46	0.027	0.43
RPL22P20	0	0	0.26	0.41	0.81	0	0	0.36	0.027	0.43
RPS3AP47	10.25	10.37	-0.01	0.95	0.99	10.64	9.75	0.1	0.027	0.43
SBSPON	3.82	3.72	-0.12	0.96	1	8.6	6.12	0.49	0.027	0.43
SCARNA8	0	0	-0.77	0.072	0.81	0	0	0.46	0.027	0.43
SEPTIN7P8	0.45	0	0.64	0.069	0.81	0.87	0	0.49	0.027	0.43
SLC40A1	10.49	10.43	0.02	0.51	0.86	9.36	10.68	-0.13	0.027	0.43
SLC4A2	6.35	4.6	0.3	0.026	0.81	4.37	5.19	-0.1	0.027	0.43
SMAD3	8.21	8.59	-0.06	0.1	0.81	8.86	8.28	0.11	0.027	0.43
SMAD6	5.08	6	-0.08	0.11	0.81	5.76	4.89	0.35	0.027	0.43
SNHG5	10.72	11.33	-0.08	0.053	0.81	10.8	11.33	-0.07	0.027	0.43
SNORA75B	0	0	-0.25	0.23	0.81	0	0	0.7	0.027	0.43
ST6GAL1	8.16	7.82	0.16	0.066	0.81	8.93	8.37	0.07	0.027	0.43
TAS1R1	3.36	4.01	-0.06	0.61	0.92	4.17	1.66	0.68	0.027	0.43
TBC1D32	6.61	7.29	-0.08	0.29	0.81	5.39	6.63	-0.21	0.027	0.43
TCAF1	0	1.08	-0.23	0.66	0.94	0	0	0.66	0.027	0.43
TDRKH	5.07	4.38	0.35	0.031	0.81	5.3	4.21	0.37	0.027	0.43
TMBIM1	9.42	9.32	0.05	0.26	0.81	9.37	9.91	-0.06	0.027	0.43
TMCO4	5.95	6.43	-0.06	0.24	0.81	7.4	6.91	0.12	0.027	0.43
TRIM54	4.34	1.46	0.44	0.27	0.81	0	3.95	-1.12	0.027	0.43
UBAC1	8.38	8.42	0	0.84	0.97	8.28	8.5	-0.04	0.027	0.43
UBE2Q2	7.77	8.15	-0.05	0.12	0.81	8.49	8.91	-0.05	0.027	0.43
UFD1	8.35	8.51	-0.05	0.22	0.81	8.99	8.78	0.07	0.027	0.43
USHBP1	4.4	3.83	0.11	0.58	0.9	5.03	4.09	0.28	0.027	0.43
VAT1	12.81	11.95	0.08	0.017	0.81	12.69	12.46	0.05	0.027	0.43
VIPAS39	7.76	8	-0.02	0.57	0.89	8.46	8.13	0.07	0.027	0.43
VPS35	11.1	10.95	0.03	0.32	0.81	10.11	10.34	-0.05	0.027	0.43
VPS37B	7.02	7.42	-0.07	0.42	0.81	6.72	7.69	-0.15	0.027	0.43
WNT5A	5.87	5.7	-0.03	1	1	5.55	4.47	0.33	0.027	0.43
XYLT2	7.51	7.14	0.04	0.48	0.84	7.92	7.25	0.11	0.027	0.43
ZBED5	7.2	7.7	-0.09	0.082	0.81	7.88	7.26	0.12	0.027	0.43
ZFP62	7.86	8.24	-0.01	0.57	0.89	7.94	7.42	0.14	0.027	0.43
ZHX1-C8orf76	4.94	4.15	0.25	0.5	0.86	5.6	5.24	0.32	0.027	0.43
ZMPSTE24	9.05	9.13	-0.01	0.95	0.99	9.37	8.83	0.08	0.027	0.43
AC005498.3	4.14	3.29	0.21	0.66	0.94	4.54	3.28	0.51	0.028	0.43
AC008105.1	1.92	2.45	-0.04	0.79	0.97	3.46	0	0.82	0.028	0.43
AC027307.3	2.97	2.34	0.1	0.83	0.97	0	3.36	-0.83	0.028	0.43
AC073655.2	3.29	3.18	-0.04	0.87	0.98	0	3.62	-0.9	0.028	0.43
CD1E	0.46	0	0.55	0.15	0.81	0.89	0	0.81	0.028	0.43
CRYBA2	0	0	0.04	0.8	0.97	3.36	0	0.9	0.028	0.43
DNA2	2.02	3.27	-0.36	0.13	0.81	4.17	1.81	0.57	0.028	0.43
PTX3	4.14	3.37	0.3	0.25	0.81	4.87	3.72	0.58	0.028	0.43
RPL7P15	5.39	5.17	0.05	0.64	0.94	4.31	5.85	-0.69	0.028	0.43
TFAP2C	0	1.52	-0.29	0.52	0.87	7.31	4.53	0.58	0.028	0.43
AC004494.1	5.6	5.03	0.32	0.16	0.81	2.24	4.58	-0.63	0.029	0.43
AC005521.1	0	0	-0.1	0.62	0.93	0	0	0.43	0.029	0.43
AC007279.2	0	0	-0.38	0.31	0.81	0	0	0.77	0.029	0.43
AC008115.4	3.69	3.39	0.23	0.6	0.91	6.09	4.64	0.38	0.029	0.43
AC008526.1	0	0	0.49	0.006	0.81	0	0	0.35	0.029	0.43
AC012360.2	4.26	3.46	0.29	0.16	0.81	5.46	4.57	0.35	0.029	0.43
AC018529.2	0	0	0.03	0.75	0.97	0	0	0.65	0.029	0.43
AC018645.3	4.96	4.76	0.03	1	1	3.25	4.64	-0.44	0.029	0.43
AC036176.1	3.63	1.72	0.52	0.11	0.81	3.37	5.54	-0.5	0.029	0.43
AC079331.2	4.74	4.56	0.21	0.5	0.86	4.34	5.23	-0.48	0.029	0.43
AC092944.1	4.98	4.6	0.16	0.49	0.85	5.26	4.44	0.34	0.029	0.43
AC106707.2	3.49	4.5	-0.18	0.28	0.81	3.67	4.64	-0.43	0.029	0.43
AL357552.1	0	0	-0.01	0.98	1	0.77	0	0.5	0.029	0.43
CCDC15-DT	2.26	0.52	0.29	0.45	0.82	3.46	1.82	0.62	0.029	0.43
CDC42EP3	7.05	7.23	-0.03	0.54	0.88	8.47	7.58	0.21	0.029	0.43
CDC6	5.66	5.98	0.11	0.94	0.99	4.73	3.55	0.58	0.029	0.43
DDX52	3.05	2.65	0.05	0.94	0.99	3.67	5	-0.46	0.029	0.43
ENC1	5.45	6.26	-0.01	0.33	0.81	5.73	4.57	0.39	0.029	0.43
FOXN2	5.96	6.01	-0.07	0.78	0.97	5.82	4.9	0.3	0.029	0.43
GBP7	1.16	0	0.41	0.11	0.81	0	1.93	-1.39	0.029	0.43
HYDIN	5.16	4.06	0.28	0.085	0.81	0	2.38	-1.21	0.029	0.43
JAKMIP2	7.06	8.04	-0.19	0.11	0.81	8	7.09	0.29	0.029	0.43
KLHDC7A	0	0	-0.92	0.073	0.81	0	0	0.42	0.029	0.43
KLRG1	5.28	4.58	0.17	0.32	0.81	4.67	5.62	-0.26	0.029	0.43
LINC01724	0	0	0.08	0.97	1	0	0	0.45	0.029	0.43
PFKFB4	4.32	5.72	-0.15	0.37	0.81	5.04	4.12	0.42	0.029	0.43
PHKG1	7	6.33	0.21	0.14	0.81	5.13	6.12	-0.27	0.029	0.43
PLK1	5.4	6.49	-0.13	0.051	0.81	6.15	5.11	0.35	0.029	0.43
PRR4	6.72	6.5	-0.09	0.66	0.94	5.87	6.74	-0.47	0.029	0.43
RP1	0	0.92	-0.95	0.078	0.81	0	0	0.89	0.029	0.43
RPS26P28	3.92	5.24	-0.34	0.07	0.81	3.84	2.22	0.51	0.029	0.43
SLC25A32	5.04	5.59	-0.05	0.48	0.84	4.49	4	0.4	0.029	0.43
SLC25A43	3.59	3.58	0.02	0.98	1	4.25	1.07	0.72	0.029	0.43
SOX30	0	0	0	0.91	0.98	0	0	0.6	0.029	0.43
ST13P18	0	0	-0.06	0.43	0.81	0	0	0.45	0.029	0.43
TAF4	0	0	-0.35	0.23	0.81	0	0	0.73	0.029	0.43
TCIM	4.61	5.03	-0.04	0.71	0.96	6.11	4.77	0.38	0.029	0.43
TOP2A	7.47	8.48	-0.21	0.033	0.81	4.81	6.29	-0.32	0.029	0.43
AC005912.1	9.49	9.51	-0.02	0.8	0.97	9.87	9.12	0.08	0.03	0.43
AC021231.1	0	0	0.6	0.13	0.81	1.73	0	0.88	0.03	0.43
AC021739.2	0	0	0.02	0.92	0.98	1.73	0	0.75	0.03	0.43
AC090948.3	2.46	1.47	0.35	0.27	0.81	2.49	0	0.75	0.03	0.43
AC093297.2	7.45	7.04	0.07	0.57	0.89	6.21	5.56	0.21	0.03	0.43
AC107032.1	2.31	2.59	-0.05	1	1	2.88	1.35	0.65	0.03	0.43
ACBD3	8.59	8.99	0.01	0.45	0.82	8.46	9.03	-0.06	0.03	0.43
ACTR10	9.57	9.72	-0.01	0.84	0.97	10.01	9.4	0.07	0.03	0.43
AL031686.1	3.13	4.28	-0.13	0.43	0.81	0	0	-1.26	0.03	0.43
AL078644.2	0	0	0.09	0.83	0.97	0	0	-0.88	0.03	0.43
AL353803.1	0	0	0.26	0.42	0.81	1.65	0	0.92	0.03	0.43
AL391825.1	0	0	0	0.75	0.97	0	0	-1.19	0.03	0.43
ALAD	9.79	10.03	-0.02	0.95	0.99	9.73	10.53	-0.07	0.03	0.43
ANAPC13	9.75	10.02	-0.01	0.57	0.89	10.41	9.54	0.07	0.03	0.43
AP1B1	10.73	10.26	0.06	0.074	0.81	11.08	11.34	-0.04	0.03	0.43
ARF3	11.26	11.36	0	0.95	0.99	11.07	10.58	0.04	0.03	0.43
ARPC2	11.1	11.09	0.02	0.66	0.94	11.82	11.4	0.04	0.03	0.43
ATP4A	4.04	4.66	-0.18	0.66	0.94	8.65	7.84	0.21	0.03	0.43
BCL2L2	6.35	6.87	-0.01	0.45	0.82	7.08	6.54	0.11	0.03	0.43
CCL16	0	0	0.13	0.52	0.87	2.28	0	1.02	0.03	0.43
CD59	12.46	12.94	-0.03	0.3	0.81	12	11.66	0.04	0.03	0.43
COX20	8.87	8.8	0.01	0.51	0.86	9.63	10.26	-0.07	0.03	0.43
DACH1	5.66	3.77	0.35	0.16	0.81	7.73	5.95	0.33	0.03	0.43
DHX9P1	0	0	0.24	0.36	0.81	0.8	0	0.47	0.03	0.43
DYRK1A	9.24	9.45	-0.01	0.66	0.94	9.17	9.4	-0.05	0.03	0.43
EIF2B4	7.44	7.29	0.01	0.7	0.95	7.59	8.29	-0.14	0.03	0.43
ERC2-IT1	2.71	1.27	0.45	0.18	0.81	0	0	-1.13	0.03	0.43
FAM114A1	9.85	9.53	0.09	0.16	0.81	11.57	10.91	0.09	0.03	0.43
GAMT	7.08	6.18	0.14	0.21	0.81	8.02	7.17	0.14	0.03	0.43
GARS-DT	10.24	9.81	0.05	0.11	0.81	9.46	9.76	-0.03	0.03	0.43
GDAP1	6.4	7.18	0.04	0.45	0.82	7.2	5.94	0.18	0.03	0.43
GET3	9.74	9.51	0.01	0.54	0.88	9.29	8.83	0.07	0.03	0.43
GINM1	9.58	9.46	0.02	0.4	0.81	9.05	9.52	-0.05	0.03	0.43
GLIPR2	9.12	8.26	0.13	0.1	0.81	7.7	8.64	-0.11	0.03	0.43
GNG11	8.75	8.39	0.04	0.42	0.81	8.38	7.61	0.21	0.03	0.43
GPAT4	9.68	9.63	0	0.98	1	9.85	10.09	-0.05	0.03	0.43
HECTD1	10	9.81	0.01	0.54	0.88	10.15	10.4	-0.05	0.03	0.43
HEXA	9.44	9.29	0.02	0.51	0.86	8.84	9.37	-0.05	0.03	0.43
HSF2	8.43	8.68	-0.01	0.42	0.81	8.57	9.22	-0.07	0.03	0.43
HTATIP2	7.14	7.42	-0.14	0.15	0.81	9.04	8.3	0.1	0.03	0.43
IFT57	8.48	8.53	-0.02	0.95	0.99	8.35	8.98	-0.07	0.03	0.43
INAFM2	5.88	5.89	0.14	0.74	0.97	6.43	5.68	0.2	0.03	0.43
ITFG1	10.62	10.3	0.01	0.4	0.81	9.85	9.61	0.06	0.03	0.43
KCTD8	2.61	0	0.64	0.24	0.81	0	0	-1.6	0.03	0.43
LINC01871	4.72	3.15	0.37	0.12	0.81	4.84	2.37	0.63	0.03	0.43
MCOLN1	7.43	7	0.1	0.042	0.81	6.8	7.63	-0.11	0.03	0.43
MIR100HG	6.35	6.08	0.03	0.87	0.98	6.12	7.28	-0.2	0.03	0.43
MOK	7.71	8	-0.06	0.35	0.81	8.07	8.72	-0.12	0.03	0.43
MRE11	8.32	8.42	-0.01	0.51	0.86	8.29	8.55	-0.04	0.03	0.43
MTCO2P12	9.9	9.45	0.03	0.51	0.86	8.27	9.1	-0.12	0.03	0.43
MT-TD	8.24	8.67	-0.22	0.24	0.81	6.54	8.08	-0.22	0.03	0.43
NCAPD2	7.43	8.26	-0.12	0.037	0.81	7.52	6.88	0.17	0.03	0.43
NDRG4	14.19	13.16	0.12	0.011	0.81	11.36	11.98	-0.09	0.03	0.43
NDUFB10	10.95	10.45	0.06	0.0037	0.81	10.56	10.19	0.06	0.03	0.43
NIPBL	10.98	10.71	0.04	0.17	0.81	10.35	10.8	-0.05	0.03	0.43
PABPC5	7.37	6.65	0.21	0.082	0.81	6.03	6.74	-0.08	0.03	0.43
PCYT1A	10.1	9.82	0.03	0.13	0.81	10.62	10.28	0.05	0.03	0.43
PDLIM5	9.97	9.84	-0.02	0.77	0.97	10.13	10.46	-0.05	0.03	0.43
PLPP5	7.9	7.74	-0.05	0.51	0.86	7.83	7.45	0.15	0.03	0.43
PPM1J	2.99	0.67	0.47	0.16	0.81	3.36	1.78	0.64	0.03	0.43
PSMB4	10.38	10.62	-0.03	0.35	0.81	11.06	10.36	0.06	0.03	0.43
PSMB6	11.13	10.97	0.03	0.16	0.81	11.27	10.94	0.04	0.03	0.43
PTGDR	2.71	1.23	0.38	0.33	0.81	0	0	-1.22	0.03	0.43
PTPN11	9.45	9.06	0.06	0.19	0.81	8.67	9.25	-0.09	0.03	0.43
R3HDM2	8.95	9.15	-0.02	0.42	0.81	8.19	8.6	-0.06	0.03	0.43
RABAC1	9.98	9.88	0.01	0.87	0.98	10.05	9.51	0.07	0.03	0.43
RNU6-323P	0	0	0.32	0.38	0.81	0.89	0	0.74	0.03	0.43
RPL37A	13.31	13.52	0	0.63	0.93	13.69	14.04	-0.04	0.03	0.43
RPL6P27	8.7	8.83	-0.04	0.48	0.84	8.77	7.78	0.09	0.03	0.43
RPL7P19	1.42	1.17	0.25	0.54	0.88	1.42	0.94	0.44	0.03	0.43
RPS2	10.78	10.92	0	0.84	0.97	10.34	11.12	-0.09	0.03	0.43
SCAMP4	9.34	9.26	0.01	0.57	0.89	9.03	8.54	0.08	0.03	0.43
SLC25A22	6.92	6.64	0.03	0.6	0.91	7.28	6.04	0.25	0.03	0.43
SLC52A3	0	0	-0.04	0.89	0.98	0.82	0	0.66	0.03	0.43
SLC7A14	5.97	1.94	0.72	0.037	0.81	0	0	-1.05	0.03	0.43
SNORD41	0	0	-0.69	0.14	0.81	2.14	0	0.99	0.03	0.43
SSBP1	10.13	9.8	0.02	0.54	0.88	10.08	9.5	0.06	0.03	0.43
STAU2	9.47	9.42	0	0.73	0.96	9.19	9.66	-0.05	0.03	0.43
TIMM21	7.71	7.3	0.07	0.059	0.81	7.24	7.75	-0.05	0.03	0.43
UBA5	8.08	8.08	0	0.77	0.97	9.2	8.5	0.08	0.03	0.43
UCHL3	7.12	7.92	-0.09	0.09	0.81	9.21	8.54	0.1	0.03	0.43
URB1	7.33	7.41	0.1	0.6	0.91	7.94	8.3	-0.08	0.03	0.43
VPS13B	7.81	7.82	0.02	0.84	0.97	7.01	7.54	-0.06	0.03	0.43
WASHC4	9.51	9.64	-0.01	0.45	0.82	8.41	8.83	-0.05	0.03	0.43
ZC3H18	8.88	9.08	0.01	0.87	0.98	8.35	8.78	-0.05	0.03	0.43
ZDHHC9	9.08	9.53	0.01	0.48	0.84	9.54	9.14	0.07	0.03	0.43
ZFYVE21	8.13	8.82	-0.1	0.029	0.81	7.93	8.71	-0.04	0.03	0.43
AC093908.1	4.34	3.69	0.2	0.38	0.81	0	2.12	-1.26	0.031	0.43
AC129492.4	0	0	-0.14	0.88	0.98	0	0	1.05	0.031	0.43
AL138899.1	0	0	0.7	0.15	0.81	2.49	0	0.88	0.031	0.43
AL159169.3	0	0	-0.18	0.81	0.97	2.84	0	0.81	0.031	0.43
DIO2	5.97	4.85	0.27	0.19	0.81	4.63	6.26	-0.39	0.031	0.43
DOC2GP	0	0	0.18	0.79	0.97	0.89	0	0.41	0.031	0.43
KLK1	8.32	7.97	0.22	0.58	0.9	0	4.12	-1.03	0.031	0.43
LINC00623	4.91	5.02	-0.06	0.78	0.97	5.47	4.55	0.19	0.031	0.43
LINC01595	0.73	3.03	-0.54	0.14	0.81	4.75	0.56	0.83	0.031	0.43
MMRN1	3.42	4.18	-0.17	0.39	0.81	5.63	3.38	0.63	0.031	0.43
MSANTD1	1.79	0.67	0.25	0.75	0.97	2.49	0	0.88	0.031	0.43
PGAM1P6	0	0	0.62	0.28	0.81	0	0	0.88	0.031	0.43
RPS20P5	0	0	-0.13	0.63	0.93	0.77	0	0.25	0.031	0.43
SRSF12	3.38	1.51	0.27	0.5	0.86	4.23	3.17	0.54	0.031	0.43
TP53TG5	0	0	0.6	0.15	0.81	0	0	0.87	0.031	0.43
ZNRF3-AS1	3.65	3.41	0.18	0.43	0.81	1.83	4.13	-0.65	0.031	0.43
AC023794.4	2.22	1.55	0.14	0.56	0.89	0	3.14	-0.93	0.032	0.43
AXDND1	0.78	2.44	-0.56	0.16	0.81	5.63	4.52	0.48	0.032	0.43
BASP1-AS1	3.43	2	0.22	0.34	0.81	0.95	2.73	-0.68	0.032	0.43
BCLAF1P2	1.76	1.32	0.13	0.71	0.96	1.99	1.11	0.56	0.032	0.43
BTBD1	4.35	5.01	-0.28	0.17	0.81	5.51	4.45	0.39	0.032	0.43
EHHADH	6.86	6.27	0.09	0.21	0.81	6.39	5.43	0.34	0.032	0.43
HMGN3-AS1	3.19	4.07	-0.14	0.34	0.81	4.48	3.32	0.52	0.032	0.43
IGDCC4	4.27	5.56	-0.35	0.19	0.81	6.22	5.52	0.25	0.032	0.43
MTRF1	6.23	6.24	-0.1	0.7	0.95	6.96	6.09	0.23	0.032	0.43
NLN	7.04	6.72	0.07	0.7	0.95	6.58	5.7	0.28	0.032	0.43
NUP153	7	6.93	-0.01	0.96	1	7.14	6.59	0.18	0.032	0.43
PRELID3A	4.88	3.7	0.28	0.27	0.81	5.26	4.65	0.32	0.032	0.43
PTN	4.7	4.67	0	0.91	0.98	3.71	5.65	-0.38	0.032	0.43
RMI2	5.44	7.25	-0.32	0.053	0.81	4.7	3.9	0.57	0.032	0.43
RPL21P119	2	2.33	-0.09	0.59	0.91	2.72	1.83	0.33	0.032	0.43
TMEM131L	6.1	6.91	-0.1	0.082	0.81	6.02	5.35	0.24	0.032	0.43
TOB1-AS1	5.06	4.61	0.3	0.39	0.81	5.3	4.59	0.32	0.032	0.43
VIM-AS1	1.34	3.26	-0.59	0.062	0.81	3.46	1.56	0.66	0.032	0.43
ABHD1	2.5	0.8	0.49	0.19	0.81	0	3.23	-0.91	0.033	0.43
AC006435.3	0	0	0.74	0.065	0.81	0	0	0.52	0.033	0.43
AC008056.3	0	0	-0.09	0.43	0.81	0	0	0.2	0.033	0.43
AC010182.1	0	0	0.3	0.042	0.81	0	0	0.29	0.033	0.43
AC017002.5	0	0	-0.27	0.91	0.98	0	0	0.27	0.033	0.43
AC020663.3	3.58	3.38	0.07	1	1	3.37	1.47	0.67	0.033	0.43
AC022164.1	0	0	0	NaN	NA	0	0	0.49	0.033	0.43
AC022167.3	0.67	0	0.48	0.18	0.81	0.82	0	0.46	0.033	0.43
AC022929.2	0	0	0	NaN	NA	0	0	0.64	0.033	0.43
AC024293.1	9.99	10.45	-0.06	0.09	0.81	10.57	10.06	0.05	0.033	0.43
AC024592.2	0	0	-0.17	0.23	0.81	0	0	0.27	0.033	0.43
AC073136.2	0	0	-0.01	1	1	0	0	0.29	0.033	0.43
AC090114.3	4.04	2.28	0.39	0.29	0.81	0	2.63	-1.02	0.033	0.43
AC090164.5	0	0.86	-0.22	0.52	0.87	2.37	0.88	0.7	0.033	0.43
AC092535.1	0	0	0.1	0.83	0.97	0	0	0.41	0.033	0.43
AC131254.2	0	0	-0.33	0.45	0.82	0	0	0.51	0.033	0.43
AC134682.1	0	0	0.47	0.35	0.81	0	0	0.35	0.033	0.43
AC136469.2	0	0	-0.07	0.97	1	0	0	0.38	0.033	0.43
AC138646.1	0	0	0.12	0.22	0.81	0	0	0.77	0.033	0.43
AC244033.1	0	0	0.24	0.62	0.93	0	0	0.26	0.033	0.43
ADCY6	6.94	5.85	0.28	0.026	0.81	5.42	6.19	-0.14	0.033	0.43
AKAP7	8.01	8.32	-0.01	0.45	0.82	8.53	9.11	-0.07	0.033	0.43
AL008718.2	0	0	0.95	0.042	0.81	0	0	0.5	0.033	0.43
AL049794.2	0	0	-0.36	0.23	0.81	0	0	0.5	0.033	0.43
AL139005.1	0	0	-0.61	0.073	0.81	0	0	0.73	0.033	0.43
AL157702.2	0	0	-0.56	0.4	0.81	0	0	0.27	0.033	0.43
AL161714.1	0	0	-0.45	0.13	0.81	0.87	0	0.59	0.033	0.43
AL355596.2	0	0	-0.37	0.13	0.81	0	0	0.27	0.033	0.43
AL356512.1	1.7	0.79	0.08	0.75	0.97	2.63	0	0.74	0.033	0.43
AL445183.3	0	0	0.34	0.38	0.81	0	0	0.27	0.033	0.43
AL807743.1	0	0	-0.37	0.75	0.97	0	0	0.46	0.033	0.43
AP001267.1	0	0	-0.34	0.7	0.95	0	0	0.17	0.033	0.43
AP001783.1	0	0	0.06	0.46	0.83	0	0	0.37	0.033	0.43
AP006545.3	0	0	0.22	0.11	0.81	0	0	0.45	0.033	0.43
ARL2BP	9.8	10.29	-0.06	0.082	0.81	9.42	8.85	0.06	0.033	0.43
ARMH4	7.44	7.14	0.15	0.4	0.81	9.26	8.18	0.11	0.033	0.43
ATP5PO	11.38	11.01	0.04	0.047	0.81	11.26	10.89	0.04	0.033	0.43
ATXN1	7.86	7.62	0.07	0.54	0.88	7.67	8.32	-0.09	0.033	0.43
BTBD9	7.75	7.78	-0.03	0.98	1	7.7	8.19	-0.06	0.033	0.43
C12orf57	9.33	8.36	0.1	0.0071	0.81	8.95	9.33	-0.08	0.033	0.43
CA5A	0	0	0.47	0.19	0.81	0	0	0.25	0.033	0.43
CALM2P4	0	0	-0.09	0.43	0.81	0	0	0.2	0.033	0.43
CALR	11.65	12.15	-0.02	0.26	0.81	11.64	11.28	0.05	0.033	0.43
CASTOR1	7.25	7.33	0.02	0.98	1	8.44	7.32	0.16	0.033	0.43
CCNG2	8.16	8.14	0.01	0.8	0.97	6.9	6.2	0.2	0.033	0.43
CERNA2	0	0	0.63	0.37	0.81	0	0	0.72	0.033	0.43
COL23A1	1.24	1.18	0.1	0.85	0.98	3.84	0	0.78	0.033	0.43
COPB1	9.4	9.25	0.01	0.54	0.88	9.51	8.88	0.07	0.033	0.43
CYP51A1-AS1	0	0	-0.05	0.92	0.98	0	0	0.37	0.033	0.43
DCAF13	7.34	7.51	-0.06	0.19	0.81	7.59	7.31	0.08	0.033	0.43
DNMT3A	8.39	8.34	-0.02	0.51	0.86	8.99	8.57	0.06	0.033	0.43
EEF1A1P14	0	0	0.27	0.28	0.81	0	0	0.24	0.033	0.43
EPB41L1	11.53	12.06	-0.03	0.37	0.81	13.42	12.93	0.05	0.033	0.43
EPSTI1	6.46	7.3	0.07	0.91	0.98	6.38	7.04	-0.12	0.033	0.43
ERLEC1	9.56	9.13	0.05	0.11	0.81	9.44	9.08	0.05	0.033	0.43
GSTA3	8.29	8.6	-0.04	0.66	0.94	8.14	7.26	0.21	0.033	0.43
HERPUD1	11.13	10.47	0.05	0.12	0.81	10.32	9.71	0.08	0.033	0.43
HIVEP2	6.6	6.09	0.07	0.21	0.81	6.91	7.32	-0.14	0.033	0.43
HOXA11-AS	2.9	2.12	0.17	0.72	0.96	4.29	2.76	0.72	0.033	0.43
HOXA5	8.45	7.92	0.04	0.42	0.81	8.42	9.27	-0.19	0.033	0.43
HSPD1P10	0	0	0.25	0.73	0.96	0	0	0.28	0.033	0.43
IKZF5	6.48	6.92	-0.03	0.45	0.82	7.48	6.89	0.1	0.033	0.43
JPX	10.51	10.46	0.01	0.73	0.96	9.64	10.62	-0.08	0.033	0.43
KAT8	9.35	9.21	0	0.87	0.98	8.54	8.75	-0.06	0.033	0.43
KEAP1	9.23	9.64	-0.02	0.17	0.81	9.37	9.15	0.06	0.033	0.43
KLF1	0	0	0.26	0.36	0.81	0	0	0.47	0.033	0.43
KRT8P48	0	0	0.32	0.28	0.81	0	0	0.59	0.033	0.43
LIMD1	6.9	6.68	0.14	0.21	0.81	6.78	7.64	-0.11	0.033	0.43
LINC01923	0	0	-0.28	0.4	0.81	0	0	0.27	0.033	0.43
LRFN2	0	0	0.06	0.54	0.88	0	0	0.59	0.033	0.43
MEX3D	7.34	7.75	-0.05	0.4	0.81	7.11	6.49	0.16	0.033	0.43
MT-ATP6	19.18	18.79	0.03	0.28	0.81	18.07	18.92	-0.06	0.033	0.43
MTCO3P23	0	0	0.22	0.42	0.81	0	0	0.27	0.033	0.43
NACC1	6.94	7.76	-0.12	0.0097	0.81	6.87	6.54	0.14	0.033	0.43
NGLY1	7.42	7.39	0.1	0.73	0.96	6.93	7.5	-0.11	0.033	0.43
NKTR	11.19	10.9	0.04	0.26	0.81	10.89	11.62	-0.05	0.033	0.43
PAF1	8.73	8.46	0	0.7	0.95	8.64	8.97	-0.05	0.033	0.43
PCDHGA3	0.56	0	-0.02	0.62	0.93	0	0	0.71	0.033	0.43
PCTP	7.26	7.11	0.13	0.24	0.81	6.94	6.34	0.14	0.033	0.43
PHETA1	8.22	8.58	-0.04	0.51	0.86	7.28	7.97	-0.13	0.033	0.43
POLR3H	7.31	6.65	0.12	0.053	0.81	8.36	7.86	0.12	0.033	0.43
POMGNT1	8.31	8.5	-0.01	0.26	0.81	8.92	8.57	0.06	0.033	0.43
PPP1CB	10.84	10.8	0	0.98	1	10.9	10.32	0.06	0.033	0.43
PSEN2	7.68	8.13	-0.04	0.4	0.81	8.82	8.33	0.08	0.033	0.43
PUS10	5.72	5.99	0.08	0.73	0.96	5.64	5.1	0.16	0.033	0.43
QTRT1	7.49	7.49	0.01	0.98	1	7.03	7.83	-0.14	0.033	0.43
RAB12	9.36	9.07	0.03	0.16	0.81	9.88	9.48	0.06	0.033	0.43
RN7SL1	5.34	5.84	-0.16	0.21	0.81	4.92	6.31	-0.26	0.033	0.43
RNF145	10.39	10.29	0.02	1	1	9.53	10.02	-0.05	0.033	0.43
RPL12P37	0	0	0.05	0.84	0.97	0	0	0.29	0.033	0.43
RPL18P10	0	0	0.02	0.83	0.97	0	0	0.21	0.033	0.43
RPL26P28	0.93	0.34	0.33	0.21	0.81	0	0	0.39	0.033	0.43
RPL9P2	0	0	0.13	0.47	0.84	0	0	0.31	0.033	0.43
RPS13P2	11.45	11.34	0	0.8	0.97	12.16	11.42	0.05	0.033	0.43
RPS27AP9	0	0	-0.08	0.43	0.81	0	0	0.29	0.033	0.43
SERPINA5	13.5	13.84	-0.03	0.26	0.81	13.82	13.25	0.05	0.033	0.43
SLC16A9	11.37	10.97	0.02	0.7	0.95	11.09	12.02	-0.11	0.033	0.43
SLC25A29	8.29	8.32	0.02	0.91	0.98	8.75	9.46	-0.07	0.033	0.43
SMC3	9.19	9.07	0.01	0.98	1	8.44	9.03	-0.07	0.033	0.43
SNAPC2	9.15	8.93	-0.02	0.91	0.98	9.37	8.94	0.08	0.033	0.43
SPANXA2-OT1	1.22	0.5	0.22	0.57	0.89	0	0	0.42	0.033	0.43
[truncated: 37,737 more rows]
